# Supplementary material for: Crystal structure and Hirshfeld surface analysis of (E)-4-({2,2-di­chloro-1-[4-(di­methyl­amino)­phen­yl]ethenyl}diazen­yl)benzo­nitrile
Source: Acta Crystallogr E Crystallogr Commun. 2021 Sep 7;77(Pt 10):994–8. doi: 10.1107/S2056989021009154 (PMC8491520; doi:10.1107/S2056989021009154)
Supplement: Supplementary file 1 [file e-77-00994-sup1.cif]

##############################################################################
#                                                                            #
# This CIF contains the data in a paper accepted for publication in          #
# Acta Crystallographica Section E. It conforms to the requirements of       #
# Notes for Authors for Acta Crystallographica Section E, and has been       #
# peer reviewed under the auspices of the IUCr Commission on Journals.       #
#                                                                            #
# Full details of the Crystallographic Information File format               #
# are given in the paper "The Crystallographic Information File (CIF):       #
# a New Standard Archive File for Crystallography" by S. R. Hall, F. H.      #
# Allen and I. D. Brown [Acta Cryst. (1991), A47, 655-685].                  #
#                                                                            #
# The current version of the core CIF dictionary is obtainable from          #
# ftp://ftp.iucr.org/pub/cif_core.dic.                                       #
#                                                                            #
# Software is freely available for graphical display of the structure(s)     #
# in this CIF. For information consult the CIF software page                 #
# http://www.iucr.org/resources/cif/software.                                #
#                                                                            #
# This file may be used for bona fide research purposes within the           #
# scientific community so long as proper attribution is given to the journal # 
# article from which it was obtained.                                        #
#                                                                            #
##############################################################################
data_I
_audit_creation_method     SHELXL-2013
_journal_date_recd_electronic     2021-08-23
_journal_date_accepted     2021-09-03
_journal_name_full     'Acta Crystallographica, Section E'
_journal_year     2021
_journal_volume     77
_journal_issue     10
_journal_page_first     0
_journal_page_last     0
_journal_paper_category     GO
_journal_paper_doi     10.1107/S2056989021009154
_journal_coeditor_code     VM2253
_publ_contact_author_name     'Sixberth Mlowe'
_publ_contact_author_address
;
University of Dar es Salaam,
Dar es Salaam University College of Education,
Department of Chemistry,
PO Box 2329, Dar es Salaam,
Tanzania
;
_publ_contact_author_email     'sixberth.mlowe@duce.ac.tz'
_publ_contact_author_fax     ?
_publ_contact_author_phone     ?
_publ_section_title
;\
Crystal structure and Hirshfeld surface analysis of
(<i>E</i>)-4-({2,2-dichloro-1-[4-(dimethylamino)phenyl]ethenyl}diazenyl)\
benzonitrile
;
_publ_section_title_footnote     .
loop_
    _publ_author_name
    _publ_author_address
    'Namiq Q. Shikhaliyev'
;
Organic Chemistry Department,
Baku State University,
Z. Khalilov str. 23, AZ 1148 Baku,
Azerbaijan
;
    'Zeliha Atio\(glu'
;
Department of Aircraft Electrics and Electronics,
School of Applied Sciences,
Cappadocia University,
Mustafapa\,sa, 50420 \"Urg\"up,
Nev\,sehir,
Turkey
;
    'Mehmet Akkurt'
;
Department of Physics,
Faculty of Sciences,
Erciyes University,
38039 Kayseri,
Turkey
;
    'Gulnar T. Suleymanova'
;
Organic Chemistry Department,
Baku State University,
Z. Khalilov str. 23, AZ 1148 Baku,
Azerbaijan
;
    'Gulnare V. Babayeva'
;
Organic Chemistry Department,
Baku State University,
Z. Khalilov str. 23, AZ 1148 Baku,
Azerbaijan
;
    'Sixberth Mlowe'
;
University of Dar es Salaam,
Dar es Salaam University College of Education,
Department of Chemistry,
PO Box 2329, Dar es Salaam,
Tanzania
;
_publ_section_synopsis
;
C---H...N interactions, C---Cl...\p interactions, and \p-\p stacking
interactions link molecules in the crystal, forming molecular layers
approximately parallel to the (002) plane. The three-dimensional packing is
strengthened by additional weak van der Waals interactions between the layers.
;
_chemical_name_systematic
;\
(<i>E</i>)-4-({2,2-Dichloro-1-[4-(dimethylamino)phenyl]ethenyl}diazenyl)\
benzonitrile
;
_chemical_name_common     ?
_chemical_formula_moiety     'C17 H14 Cl2 N4'
_chemical_formula_sum     'C17 H14 Cl2 N4'
_chemical_formula_iupac     'C17 H14 Cl2 N4'
_chemical_formula_weight     345.22
_chemical_melting_point     ?
_space_group_crystal_system     monoclinic
_space_group_name_H-M_alt     'P 21/n'
_space_group_name_Hall     '-P 2yn'
loop_
    _space_group_symop_operation_xyz
    'x, y, z'
    '-x+1/2, y+1/2, -z+1/2'
    '-x, -y, -z'
    'x-1/2, -y-1/2, z-1/2'
_cell_length_a     12.396(3)
_cell_length_b     6.5280(7)
_cell_length_c     20.758(3)
_cell_angle_alpha     90
_cell_angle_beta     104.39(2)
_cell_angle_gamma     90
_cell_volume     1627.1(5)
_cell_formula_units_Z     4
_cell_measurement_reflns_used     600
_cell_measurement_theta_min     2.0
_cell_measurement_theta_max     28.0
_cell_measurement_temperature     100(2)
_exptl_crystal_description     prism
_exptl_crystal_colour     colourless
_exptl_crystal_size_max     0.10
_exptl_crystal_size_mid     0.08
_exptl_crystal_size_min     0.05
_exptl_crystal_density_diffrn     1.409
_exptl_crystal_density_meas     ?
_exptl_crystal_density_method     ?
_exptl_crystal_F_000     712
_exptl_absorpt_coefficient_mu     0.542
_exptl_absorpt_correction_type     multi-scan
_exptl_absorpt_process_details
;
(<i>SCALA</i>; Evans, 2006)
;
_exptl_absorpt_correction_T_min     0.939
_exptl_absorpt_correction_T_max     0.966
_exptl_special_details     ?
_diffrn_ambient_temperature     100(2)
_diffrn_source     ?
_diffrn_radiation_type     synchrotron
_diffrn_radiation_wavelength     0.79475
_diffrn_measurement_device_type     'Rayonix SX165 CCD'
_diffrn_measurement_method     '/f scan'
_diffrn_detector_area_resol_mean     ?
_diffrn_reflns_number     21540
_diffrn_reflns_av_R_equivalents     0.0657
_diffrn_reflns_av_unetI/netI     0.0439
_diffrn_reflns_theta_min     1.952
_diffrn_reflns_theta_max     31.015
_diffrn_reflns_theta_full     28.480
_diffrn_measured_fraction_theta_max     0.999
_diffrn_measured_fraction_theta_full     1.000
_diffrn_reflns_limit_h_min     -16
_diffrn_reflns_limit_h_max     16
_diffrn_reflns_limit_k_min     -8
_diffrn_reflns_limit_k_max     8
_diffrn_reflns_limit_l_min     -25
_diffrn_reflns_limit_l_max     26
_refine_special_details     ?
_reflns_number_total     3712
_reflns_number_gt     2913
_reflns_threshold_expression     'I > 2\s(I)'
_refine_ls_structure_factor_coef     Fsqd
_refine_ls_matrix_type     full
_refine_ls_R_factor_all     0.0561
_refine_ls_R_factor_gt     0.0403
_refine_ls_wR_factor_gt     0.1010
_refine_ls_wR_factor_ref     0.1097
_refine_ls_goodness_of_fit_ref     1.060
_refine_ls_restrained_S_all     1.060
_refine_ls_number_reflns     3712
_refine_ls_number_parameters     211
_refine_ls_number_restraints     0
_refine_ls_hydrogen_treatment     constr
_refine_ls_weighting_scheme     calc
_refine_ls_weighting_details
              'w=1/[\s^2^(Fo^2^)+(0.0535P)^2^+0.5596P] where P=(Fo^2^+2Fc^2^)/3'
_atom_sites_solution_hydrogens     geom
_atom_sites_solution_primary     difmap
_atom_sites_solution_secondary     difmap
_refine_ls_shift/su_max     0.000
_refine_ls_shift/su_mean     0.000
_refine_diff_density_max     0.343
_refine_diff_density_min     -0.358
_refine_ls_extinction_method     SHELXL
_refine_ls_extinction_coef     0.0082(8)
_refine_ls_extinction_expression
                                  'Fc^*^=kFc[1+0.001xFc^2^\l^3^/sin(2\q)]^-1/4^'
loop_
    _atom_type_symbol
    _atom_type_description
    _atom_type_scat_dispersion_real
    _atom_type_scat_dispersion_imag
    _atom_type_scat_source
    'C' 'C' 0.0047 0.0021
                         'International Tables Vol C Tables 4.2.6.8 and 6.1.1.4'
    'H' 'H' 0.0000 0.0000
                         'International Tables Vol C Tables 4.2.6.8 and 6.1.1.4'
    'N' 'N' 0.0086 0.0042
                         'International Tables Vol C Tables 4.2.6.8 and 6.1.1.4'
    'Cl' 'Cl' 0.1755 0.1995
                         'International Tables Vol C Tables 4.2.6.8 and 6.1.1.4'
_computing_data_collection
;
<i>Marccd</i>(Doyle, 2011)
;
_computing_cell_refinement
;
<i>iMosflm</i> (Battye <i>et al.</i>,  2011)
;
_computing_data_reduction
;
<i>iMosflm</i> (Battye <i>et al.</i>,  2011)
;
_computing_structure_solution
;
SHELXT (Sheldrick, 2015a)
;
_computing_structure_refinement
;
SHELXL (Sheldrick, 2015b)
;
_computing_molecular_graphics
;
ORTEP-3 for Windows (Farrugia, 2012)
;
_computing_publication_material
;
PLATON (Spek, 2020)
;
loop_
    _atom_site_type_symbol
    _atom_site_label
    _atom_site_fract_x
    _atom_site_fract_y
    _atom_site_fract_z
    _atom_site_U_iso_or_equiv
    _atom_site_adp_type
    _atom_site_calc_flag
    _atom_site_occupancy
    _atom_site_disorder_assembly
    _atom_site_disorder_group
    Cl Cl1 0.88106(4) 1.32286(7) 0.48668(2) 0.03392(14) Uani d 1 . .
    Cl Cl2 1.05932(4) 1.18867(7) 0.43125(2) 0.03201(14) Uani d 1 . .
    N N1 0.91524(13) 0.8624(3) 0.37007(8) 0.0292(3) Uani d 1 . .
    N N2 0.85729(13) 0.7167(3) 0.33932(8) 0.0300(3) Uani d 1 . .
    N N3 0.40040(13) 0.8913(3) 0.40216(9) 0.0380(4) Uani d 1 . .
    N N4 1.13398(14) -0.0162(3) 0.21331(9) 0.0398(4) Uani d 1 . .
    C C1 0.85825(15) 0.9987(3) 0.40327(9) 0.0284(4) Uani d 1 . .
    C C2 0.92392(15) 1.1508(3) 0.43572(9) 0.0295(4) Uani d 1 . .
    C C3 0.73981(15) 0.9728(3) 0.40425(9) 0.0291(4) Uani d 1 . .
    C C4 0.70143(15) 0.7904(3) 0.42580(9) 0.0310(4) Uani d 1 . .
    H H4 0.7525 0.6816 0.4404 0.037 Uiso calc 1 . .
    C C5 0.59082(16) 0.7638(3) 0.42649(10) 0.0330(4) Uani d 1 . .
    H H5 0.5678 0.6384 0.4421 0.040 Uiso calc 1 . .
    C C6 0.51174(15) 0.9206(3) 0.40439(9) 0.0310(4) Uani d 1 . .
    C C7 0.55024(15) 1.1054(3) 0.38262(9) 0.0312(4) Uani d 1 . .
    H H7 0.4994 1.2145 0.3678 0.037 Uiso calc 1 . .
    C C8 0.66197(15) 1.1295(3) 0.38267(9) 0.0294(4) Uani d 1 . .
    H H8 0.6859 1.2551 0.3677 0.035 Uiso calc 1 . .
    C C9 0.36642(18) 0.7158(4) 0.43561(12) 0.0434(5) Uani d 1 . .
    H H9A 0.3835 0.5892 0.4148 0.065 Uiso calc 1 . .
    H H9B 0.2862 0.7231 0.4319 0.065 Uiso calc 1 . .
    H H9C 0.4067 0.7169 0.4826 0.065 Uiso calc 1 . .
    C C10 0.32281(16) 1.0620(4) 0.38642(11) 0.0410(5) Uani d 1 . .
    H H10A 0.3390 1.1609 0.4231 0.061 Uiso calc 1 . .
    H H10B 0.2465 1.0113 0.3800 0.061 Uiso calc 1 . .
    H H10C 0.3307 1.1290 0.3456 0.061 Uiso calc 1 . .
    C C11 0.92081(15) 0.5780(3) 0.30993(9) 0.0291(4) Uani d 1 . .
    C C12 1.03445(15) 0.6030(3) 0.31285(9) 0.0315(4) Uani d 1 . .
    H H12 1.0731 0.7214 0.3330 0.038 Uiso calc 1 . .
    C C13 1.08971(15) 0.4540(3) 0.28610(9) 0.0318(4) Uani d 1 . .
    H H13 1.1666 0.4692 0.2878 0.038 Uiso calc 1 . .
    C C14 1.03148(15) 0.2803(3) 0.25645(9) 0.0297(4) Uani d 1 . .
    C C15 0.91773(15) 0.2583(3) 0.25146(9) 0.0308(4) Uani d 1 . .
    H H15 0.8784 0.1423 0.2299 0.037 Uiso calc 1 . .
    C C16 0.86290(15) 0.4084(3) 0.27846(9) 0.0308(4) Uani d 1 . .
    H H16 0.7855 0.3952 0.2754 0.037 Uiso calc 1 . .
    C C17 1.08914(15) 0.1179(3) 0.23155(10) 0.0329(4) Uani d 1 . .
loop_
    _atom_site_aniso_label
    _atom_site_aniso_U_11
    _atom_site_aniso_U_22
    _atom_site_aniso_U_33
    _atom_site_aniso_U_12
    _atom_site_aniso_U_13
    _atom_site_aniso_U_23
    Cl1 0.0306(2) 0.0350(3) 0.0359(3) 0.00155(18) 0.00763(19) -0.00490(19)
    Cl2 0.0255(2) 0.0375(3) 0.0326(2) -0.00150(18) 0.00657(17) 0.00029(19)
    N1 0.0276(7) 0.0326(9) 0.0261(8) 0.0018(6) 0.0045(6) 0.0004(6)
    N2 0.0254(7) 0.0358(9) 0.0275(8) 0.0029(6) 0.0043(6) -0.0011(7)
    N3 0.0275(8) 0.0428(10) 0.0457(10) 0.0004(7) 0.0126(7) 0.0039(8)
    N4 0.0316(8) 0.0444(11) 0.0441(10) 0.0004(8) 0.0109(7) -0.0063(8)
    C1 0.0270(9) 0.0323(10) 0.0254(9) 0.0026(7) 0.0055(7) 0.0026(7)
    C2 0.0257(9) 0.0348(10) 0.0272(9) 0.0036(7) 0.0052(7) 0.0033(7)
    C3 0.0271(9) 0.0333(10) 0.0261(9) 0.0017(7) 0.0051(7) -0.0007(7)
    C4 0.0284(9) 0.0334(11) 0.0300(9) 0.0034(7) 0.0049(7) 0.0010(8)
    C5 0.0313(9) 0.0375(11) 0.0304(10) -0.0013(8) 0.0081(8) 0.0007(8)
    C6 0.0258(9) 0.0384(11) 0.0289(9) -0.0008(8) 0.0071(7) -0.0017(8)
    C7 0.0276(9) 0.0352(10) 0.0301(9) 0.0048(8) 0.0062(7) -0.0010(8)
    C8 0.0269(9) 0.0326(10) 0.0277(9) 0.0013(7) 0.0053(7) 0.0000(8)
    C9 0.0360(11) 0.0539(14) 0.0430(12) -0.0065(10) 0.0153(9) 0.0035(10)
    C10 0.0251(9) 0.0503(13) 0.0475(12) 0.0022(9) 0.0089(8) -0.0047(10)
    C11 0.0258(9) 0.0345(11) 0.0264(9) 0.0030(7) 0.0052(7) 0.0024(8)
    C12 0.0266(9) 0.0347(10) 0.0326(10) -0.0018(8) 0.0064(7) 0.0001(8)
    C13 0.0255(9) 0.0388(11) 0.0317(10) -0.0001(8) 0.0085(7) 0.0016(8)
    C14 0.0271(9) 0.0364(11) 0.0258(9) 0.0020(7) 0.0069(7) 0.0010(8)
    C15 0.0274(9) 0.0355(10) 0.0287(9) -0.0008(8) 0.0057(7) 0.0000(8)
    C16 0.0231(8) 0.0403(11) 0.0283(9) -0.0002(8) 0.0052(7) -0.0014(8)
    C17 0.0267(9) 0.0405(11) 0.0311(9) -0.0009(8) 0.0064(7) -0.0002(9)
_geom_special_details
;
 All esds (except the esd in the dihedral angle between two l.s. planes)
 are estimated using the full covariance matrix.  The cell esds are taken
 into account individually in the estimation of esds in distances, angles
 and torsion angles; correlations between esds in cell parameters are only
 used when they are defined by crystal symmetry.  An approximate (isotropic)
 treatment of cell esds is used for estimating esds involving l.s. planes.
;
loop_
    _geom_bond_atom_site_label_1
    _geom_bond_atom_site_label_2
    _geom_bond_site_symmetry_2
    _geom_bond_distance
    _geom_bond_publ_flag
    Cl1 C2 . 1.715(2) ?
    Cl2 C2 . 1.7217(19) ?
    N1 N2 . 1.265(2) ?
    N1 C1 . 1.417(2) ?
    N2 C11 . 1.432(2) ?
    N3 C6 . 1.383(2) ?
    N3 C10 . 1.456(3) ?
    N3 C9 . 1.455(3) ?
    N4 C17 . 1.150(3) ?
    C1 C2 . 1.353(3) ?
    C1 C3 . 1.483(2) ?
    C3 C4 . 1.396(3) ?
    C3 C8 . 1.401(3) ?
    C4 C5 . 1.386(3) ?
    C4 H4 . 0.9500 ?
    C5 C6 . 1.412(3) ?
    C5 H5 . 0.9500 ?
    C6 C7 . 1.412(3) ?
    C7 C8 . 1.394(3) ?
    C7 H7 . 0.9500 ?
    C8 H8 . 0.9500 ?
    C9 H9A . 0.9800 ?
    C9 H9B . 0.9800 ?
    C9 H9C . 0.9800 ?
    C10 H10A . 0.9800 ?
    C10 H10B . 0.9800 ?
    C10 H10C . 0.9800 ?
    C11 C16 . 1.391(3) ?
    C11 C12 . 1.404(2) ?
    C12 C13 . 1.383(3) ?
    C12 H12 . 0.9500 ?
    C13 C14 . 1.402(3) ?
    C13 H13 . 0.9500 ?
    C14 C15 . 1.395(3) ?
    C14 C17 . 1.444(3) ?
    C15 C16 . 1.388(3) ?
    C15 H15 . 0.9500 ?
    C16 H16 . 0.9500 ?
loop_
    _geom_angle_atom_site_label_1
    _geom_angle_atom_site_label_2
    _geom_angle_atom_site_label_3
    _geom_angle_site_symmetry_1
    _geom_angle_site_symmetry_3
    _geom_angle
    _geom_angle_publ_flag
    N2 N1 C1 . . 115.36(15) ?
    N1 N2 C11 . . 112.77(15) ?
    C6 N3 C10 . . 120.00(18) ?
    C6 N3 C9 . . 119.85(18) ?
    C10 N3 C9 . . 117.17(17) ?
    C2 C1 N1 . . 113.08(16) ?
    C2 C1 C3 . . 123.52(17) ?
    N1 C1 C3 . . 123.36(17) ?
    C1 C2 Cl1 . . 123.19(15) ?
    C1 C2 Cl2 . . 123.55(15) ?
    Cl1 C2 Cl2 . . 113.26(11) ?
    C4 C3 C8 . . 117.53(17) ?
    C4 C3 C1 . . 121.25(17) ?
    C8 C3 C1 . . 121.21(18) ?
    C5 C4 C3 . . 121.80(18) ?
    C5 C4 H4 . . 119.1 ?
    C3 C4 H4 . . 119.1 ?
    C4 C5 C6 . . 120.97(19) ?
    C4 C5 H5 . . 119.5 ?
    C6 C5 H5 . . 119.5 ?
    N3 C6 C5 . . 121.14(18) ?
    N3 C6 C7 . . 121.41(18) ?
    C5 C6 C7 . . 117.41(17) ?
    C8 C7 C6 . . 120.71(18) ?
    C8 C7 H7 . . 119.6 ?
    C6 C7 H7 . . 119.6 ?
    C7 C8 C3 . . 121.57(19) ?
    C7 C8 H8 . . 119.2 ?
    C3 C8 H8 . . 119.2 ?
    N3 C9 H9A . . 109.5 ?
    N3 C9 H9B . . 109.5 ?
    H9A C9 H9B . . 109.5 ?
    N3 C9 H9C . . 109.5 ?
    H9A C9 H9C . . 109.5 ?
    H9B C9 H9C . . 109.5 ?
    N3 C10 H10A . . 109.5 ?
    N3 C10 H10B . . 109.5 ?
    H10A C10 H10B . . 109.5 ?
    N3 C10 H10C . . 109.5 ?
    H10A C10 H10C . . 109.5 ?
    H10B C10 H10C . . 109.5 ?
    C16 C11 C12 . . 120.54(17) ?
    C16 C11 N2 . . 115.41(16) ?
    C12 C11 N2 . . 124.03(17) ?
    C13 C12 C11 . . 119.48(18) ?
    C13 C12 H12 . . 120.3 ?
    C11 C12 H12 . . 120.3 ?
    C12 C13 C14 . . 119.54(17) ?
    C12 C13 H13 . . 120.2 ?
    C14 C13 H13 . . 120.2 ?
    C15 C14 C13 . . 121.10(18) ?
    C15 C14 C17 . . 118.60(18) ?
    C13 C14 C17 . . 120.29(17) ?
    C16 C15 C14 . . 118.99(18) ?
    C16 C15 H15 . . 120.5 ?
    C14 C15 H15 . . 120.5 ?
    C15 C16 C11 . . 120.29(17) ?
    C15 C16 H16 . . 119.9 ?
    C11 C16 H16 . . 119.9 ?
    N4 C17 C14 . . 177.5(2) ?
loop_
    _geom_torsion_atom_site_label_1
    _geom_torsion_atom_site_label_2
    _geom_torsion_atom_site_label_3
    _geom_torsion_atom_site_label_4
    _geom_torsion_site_symmetry_1
    _geom_torsion_site_symmetry_2
    _geom_torsion_site_symmetry_3
    _geom_torsion_site_symmetry_4
    _geom_torsion
    _geom_torsion_publ_flag
    C1 N1 N2 C11 . . . . -176.74(15) ?
    N2 N1 C1 C2 . . . . 179.58(16) ?
    N2 N1 C1 C3 . . . . 1.6(3) ?
    N1 C1 C2 Cl1 . . . . -173.44(13) ?
    C3 C1 C2 Cl1 . . . . 4.5(3) ?
    N1 C1 C2 Cl2 . . . . 5.4(2) ?
    C3 C1 C2 Cl2 . . . . -176.62(14) ?
    C2 C1 C3 C4 . . . . -123.2(2) ?
    N1 C1 C3 C4 . . . . 54.5(3) ?
    C2 C1 C3 C8 . . . . 57.7(3) ?
    N1 C1 C3 C8 . . . . -124.5(2) ?
    C8 C3 C4 C5 . . . . -0.4(3) ?
    C1 C3 C4 C5 . . . . -179.54(18) ?
    C3 C4 C5 C6 . . . . 0.9(3) ?
    C10 N3 C6 C5 . . . . 173.06(19) ?
    C9 N3 C6 C5 . . . . 13.1(3) ?
    C10 N3 C6 C7 . . . . -9.1(3) ?
    C9 N3 C6 C7 . . . . -169.03(19) ?
    C4 C5 C6 N3 . . . . 177.02(18) ?
    C4 C5 C6 C7 . . . . -0.9(3) ?
    N3 C6 C7 C8 . . . . -177.38(18) ?
    C5 C6 C7 C8 . . . . 0.5(3) ?
    C6 C7 C8 C3 . . . . -0.1(3) ?
    C4 C3 C8 C7 . . . . 0.1(3) ?
    C1 C3 C8 C7 . . . . 179.17(17) ?
    N1 N2 C11 C16 . . . . 176.66(16) ?
    N1 N2 C11 C12 . . . . -1.9(3) ?
    C16 C11 C12 C13 . . . . -2.2(3) ?
    N2 C11 C12 C13 . . . . 176.31(17) ?
    C11 C12 C13 C14 . . . . 0.0(3) ?
    C12 C13 C14 C15 . . . . 2.2(3) ?
    C12 C13 C14 C17 . . . . -176.58(18) ?
    C13 C14 C15 C16 . . . . -2.2(3) ?
    C17 C14 C15 C16 . . . . 176.56(18) ?
    C14 C15 C16 C11 . . . . 0.0(3) ?
    C12 C11 C16 C15 . . . . 2.1(3) ?
    N2 C11 C16 C15 . . . . -176.47(17) ?
loop_
    _geom_hbond_atom_site_label_D
    _geom_hbond_atom_site_label_H
    _geom_hbond_atom_site_label_A
    _geom_hbond_site_symmetry_A
    _geom_hbond_distance_DH
    _geom_hbond_distance_HA
    _geom_hbond_distance_DA
    _geom_hbond_angle_DHA
    _geom_hbond_publ_flag
    C13 H13 N4 2_755 0.95 2.48 3.428(3) 175 yes
_shelx_space_group_comment
;
The symmetry employed for this shelxl refinement is uniquely defined
by the following loop, which should always be used as a source of
symmetry information in preference to the above space-group names.
They are only intended as comments.
;
_shelx_estimated_absorpt_T_min     0.947
_shelx_estimated_absorpt_T_max     0.973
_shelx_hkl_file
;
   0   0   2  156.87   12.57
   0   0  -2  146.46   11.74
   0   0   3   -0.09    0.65
   0   0  -3    0.34    0.63
   0   0   4  181.77   14.69
   0   0  -4  173.59   14.04
   0   0   5   -0.68    0.93
   0   0  -5   -1.15    1.13
   0   0   6 4121.48  325.93
   0   0  -6 5031.10  397.93
   0   0   7    0.09    1.29
   0   0  -7   -0.16    1.13
   0   0   8    0.63    1.33
   0   0  -8    1.78    1.15
   0   0   9    0.93    1.31
   0   0  -9    0.99    1.11
   0   0  10  360.69   29.00
   0   0 -10  395.45   31.80
   0   0  11    1.33    1.56
   0   0  11    0.05    1.29
   0   0 -11    0.38    1.49
   0   0  12  336.08   27.15
   0   0  12  342.63   27.67
   0   0 -12  298.62   24.20
   0   0  13    0.18    1.63
   0   0  13    2.26    1.76
   0   0 -13    1.44    1.58
   0   0  14  204.31   16.79
   0   0  14  219.96   18.01
   0   0 -14  210.57   17.24
   0   0  15    0.97    1.76
   0   0  15   -1.29    1.65
   0   0 -15    1.15    1.65
   0   0  16  210.45   17.36
   0   0  16  197.50   16.34
   0   0 -16  195.06   16.09
   0   0  17    0.29    1.96
   0   0  17   -2.32    2.03
   0   0 -17   -0.54    1.69
   0   0  18   15.26    2.62
   0   0  18   23.25    3.21
   0   0 -18   14.20    2.30
   0   0  19    5.19    2.84
   0   0  19    2.64    2.78
   0   0  19    0.59    2.01
   0   0  19   -2.84    1.85
   0   0 -19    1.40    1.76
   0   0  20   53.11    4.90
   0   0  20   44.22    4.72
   0   0  20   50.69    5.03
   0   0  20   53.92    5.26
   0   0 -20   57.42    5.39
   0   0  21    2.84    3.63
   0   0  21    2.78    3.70
   0   0  21   -0.34    2.55
   0   0  21   -2.23    2.44
   0   0  22  111.39    7.45
   0   0  22  124.66    8.24
   0   0  22  126.78   10.92
   0   0  22  147.50   12.53
   0   0  23   -6.43    5.17
   0   0  23   -1.02    4.63
   0   0  23   -1.69    2.37
   0   0  23    4.97    2.60
   0   0  24   22.95    5.94
   0   0  24   35.21    5.85
   0   0  24   36.86    4.58
   0   0  24   36.70    4.65
   0   0  25    1.24    6.39
   0   0  25   -0.34    5.76
   0   0  25   -0.88    3.02
   0   0  25   -2.84    3.34
   0   0  26   11.76    7.40
   0   0  26    8.08    7.90
   0   0  26    5.96    3.18
   0   0  26    5.71    3.18
   0  -1   1 1416.11  112.07
   0  -1  -1 1528.97  120.98
   0   1   1 1359.01  107.57
   0   1  -1 1424.91  112.72
   0   1  -2  111.86    5.06
   0  -1   2  102.04    8.24
   0  -1  -2  126.31   10.22
   0   1   2  104.21    8.49
   0   1   2  122.83    9.95
   0   1  -2  104.17    8.37
   0  -1   3    1.51    0.45
   0   1  -3    0.54    0.38
   0  -1   3   -0.23    0.65
   0  -1  -3    0.25    0.74
   0  -1  -3    0.05    0.84
   0   1   3   -0.41    0.86
   0   1   3    0.70    0.77
   0   1  -3   -0.07    0.61
   0  -1   4  302.90   13.45
   0  -1   4  328.64   26.23
   0  -1  -4  275.37   22.14
   0   1   4  279.66   22.44
   0   1   4  277.40   22.30
   0   1  -4  302.23   24.13
   0  -1  -5 9999.00  790.44
   0  -1   6  122.52    5.76
   0  -1   6  119.31    9.84
   0  -1  -6  120.33   10.00
   0   1   6  138.65   11.40
   0   1   6  121.32   10.00
   0   1  -6  130.51   10.79
   0  -1   7   85.73    4.31
   0  -1   7   88.95    7.52
   0  -1  -7   96.42    8.22
   0   1   7   73.47    6.41
   0   1   7   79.45    6.86
   0  -1   8    5.64    1.26
   0  -1   8    6.05    1.44
   0  -1  -8    3.66    1.42
   0   1   8    4.33    1.49
   0   1   8    4.49    1.47
   0   1  -8    4.56    1.24
   0  -1   9   -0.95    1.17
   0  -1   9    0.02    1.20
   0  -1  -9    1.29    1.31
   0   1   9    2.12    1.29
   0   1   9   -0.38    1.26
   0   1  -9    1.04    1.06
   0  -1  10  446.23   20.11
   0  -1  10  396.80   31.85
   0  -1 -10  416.21   33.50
   0   1  10  386.87   31.13
   0   1  10  424.56   34.10
   0   1 -10  391.61   31.37
   0  -1  11  147.01    7.25
   0  -1  11  147.32   12.23
   0  -1 -11  136.65   11.42
   0   1  11  149.22   12.37
   0   1  11  185.72   15.30
   0   1 -11  153.39   12.78
   0  -1  12    2.96    1.56
   0  -1  12    1.51    1.35
   0  -1 -12   -0.61    1.56
   0   1  12   -0.27    1.35
   0   1  12    1.20    1.60
   0   1 -12   -0.09    1.44
   0  -1  13   56.54    3.66
   0  -1  13   67.08    6.05
   0  -1 -13   54.13    4.99
   0   1  13   52.43    4.81
   0   1  13   56.61    5.35
   0   1 -13   55.86    5.21
   0  -1  14    0.95    1.87
   0  -1  14    0.38    1.67
   0  -1  14    2.82    1.83
   0  -1 -14    1.74    1.67
   0   1  14    0.32    1.49
   0   1  14    0.77    1.69
   0   1 -14    0.84    1.72
   0  -1  15    9.48    2.37
   0  -1  15    7.61    1.94
   0  -1  15    8.78    2.10
   0  -1 -15    9.50    2.19
   0   1  15    7.36    2.17
   0   1  15    8.31    2.19
   0   1 -15    8.74    2.03
   0  -1  16   53.04    3.97
   0  -1  16   60.38    5.67
   0  -1  16   58.26    5.48
   0  -1 -16   51.06    4.97
   0   1  16   51.82    4.97
   0   1  16   51.17    5.03
   0   1 -16   44.33    4.45
   0  -1  17    6.59    2.71
   0  -1  17    1.40    2.51
   0  -1  17    4.33    2.10
   0  -1  17    6.57    2.03
   0  -1 -17    4.92    1.90
   0   1  17    2.03    2.21
   0   1  17    8.67    2.37
   0   1 -17    5.19    1.78
   0  -1  18  197.16   10.07
   0  -1  18  206.82   10.54
   0  -1  18  193.32   15.98
   0  -1  18  195.33   16.18
   0   1  18  183.37   15.28
   0   1  18  248.06   20.38
   0   1 -18  205.94   16.95
   0  -1  19    0.09    3.02
   0  -1  19    0.43    2.84
   0  -1  19    2.44    2.10
   0  -1  19    0.05    2.23
   0   1  19   11.65    2.71
   0   1  19    0.81    2.14
   0   1 -19    6.09    2.05
   0  -1  20  220.36   11.17
   0  -1  20  203.21   10.59
   0   1  20  212.17   11.35
   0  -1  20  202.46   16.75
   0  -1  20  203.48   16.84
   0   1  20  196.50   16.34
   0   1  20  202.33   16.66
   0   1 -20  188.94   15.55
   0  -1  21    0.97    3.57
   0  -1  21    1.20    3.70
   0   1  21   -3.81    3.50
   0  -1  21   -2.23    2.46
   0  -1  21    0.18    2.14
   0   1  21    0.32    1.67
   0   1  21    1.38    2.48
   0   1 -21   -1.56    1.96
   0  -1  22   12.46    4.47
   0  -1  22   11.60    4.18
   0   1  22   17.18    4.60
   0  -1  22   20.16    3.23
   0  -1  22   13.05    2.91
   0   1  22   22.89    3.59
   0   1  22   17.18    3.27
   0   1 -22   17.45    2.64
   0  -1  23    2.35    4.60
   0  -1  23    6.12    4.69
   0   1  23   -2.23    4.60
   0   1  23    0.81    4.67
   0  -1  23    1.76    2.69
   0  -1  23   -1.06    2.71
   0   1  23    1.26    2.71
   0   1  23    7.25    2.64
   0  -1  24   -2.84    5.73
   0  -1  24   -3.95    5.73
   0   1  24    8.55    5.73
   0   1  24    1.65    5.15
   0  -1  24   -1.26    2.93
   0  -1  24    0.25    2.84
   0   1  24   -0.97    2.64
   0   1  24    1.38    2.53
   0  -1  25    7.09    6.37
   0  -1  25   -3.88    6.37
   0   1  25   -2.78    5.33
   0   1  25   -5.21    6.16
   0  -1  25   -4.74    3.14
   0  -1  25   -3.88    3.41
   0   1  25   -1.56    3.07
   0   1  25    0.05    3.23
   0  -2   0  785.25   62.25
   0   2   0  790.89   62.70
   0  -2   1  143.85   11.56
   0  -2  -1  143.76   11.60
   0   2   1  142.13   11.47
   0   2  -1  144.57   11.60
   0   2  -2 1096.50   48.21
   0  -2   2 1170.54   92.70
   0  -2  -2 1102.37   87.37
   0   2   2 1146.61   90.87
   0   2  -2 1144.13   90.60
   0   2  -3  178.90    8.24
   0  -2   3  182.28   14.65
   0  -2  -3  175.63   14.22
   0   2   3  200.54   16.21
   0   2   3  191.45   15.48
   0   2  -3  184.27   14.76
   0   2  -4  342.86   15.24
   0  -2   4  365.43   29.12
   0  -2  -4  339.24   27.15
   0   2   4  327.96   26.27
   0   2   4  315.09   25.28
   0   2  -4  326.60   26.02
   0   2  -5    6.52    0.63
   0  -2   5    8.28    1.20
   0   2   5    8.26    1.40
   0   2   5    5.94    1.22
   0   2  -5    6.73    1.24
   0  -2   6    5.71    1.15
   0   2   6    6.52    1.38
   0   2   6    4.72    1.22
   0   2  -6    4.29    1.11
   0  -2   7   77.13    6.55
   0   2   7   82.11    7.02
   0   2   7   77.28    6.70
   0   2  -7   85.50    7.18
   0  -2   8   37.13    3.50
   0   2   8   32.89    3.34
   0   2   8   41.03    3.81
   0   2  -8   36.09    3.45
   0  -2   9  205.06   16.70
   0   2   9  216.52   17.65
   0   2   9  204.27   16.73
   0   2  -9  218.29   17.70
   0  -2  10 1064.23   47.49
   0  -2  10 1108.24   49.48
   0  -2  10 1084.77   86.15
   0   2  10 1176.63   93.56
   0   2  10 1070.10   85.00
   0   2 -10 1069.19   84.84
   0  -2  11  345.34   15.46
   0  -2  11  352.56   15.75
   0  -2  11  361.59   29.07
   0   2  11  360.46   29.05
   0   2  11  355.27   28.55
   0   2 -11  337.89   27.18
   0  -2  12  627.93   27.81
   0  -2  12  598.81   26.52
   0  -2  12  606.49   48.42
   0   2  12  610.77   48.75
   0   2  12  559.31   44.76
   0   2 -12  643.95   51.33
   0  -2  13  186.48    8.60
   0  -2  13  198.31    9.16
   0  -2  13  185.38   15.24
   0   2  13  167.09   13.84
   0   2  13  164.95   13.75
   0   2 -13  175.78   14.51
   0  -2  14  177.09    8.26
   0  -2  14  201.47    9.41
   0  -2  14  184.79   15.26
   0   2  14  193.80   15.98
   0   2  14  197.52   16.34
   0   2 -14  195.83   16.16
   0  -2  15  362.27   29.25
   0  -2  15  391.38   31.60
   0   2  15  376.26   30.40
   0   2  15  375.58   30.34
   0   2 -15  360.46   29.18
   0  -2  16  455.03   20.47
   0  -2  16  479.41   21.58
   0  -2  16  518.01   41.60
   0  -2  16  551.86   44.26
   0   2  16  404.93   32.68
   0   2  16  513.49   41.21
   0   2 -16  455.03   36.63
   0  -2  17   12.75    2.12
   0  -2  17   12.30    2.32
   0  -2  17   14.87    2.71
   0  -2  17   13.68    2.46
   0   2  17   17.40    3.02
   0   2  17   12.44    2.12
   0   2 -17   13.07    2.57
   0  -2  18   10.52    2.21
   0  -2  18   13.63    2.51
   0  -2  18    8.62    2.60
   0  -2  18   17.02    2.96
   0   2  18   13.07    2.53
   0   2  18   18.26    3.00
   0   2 -18   11.65    2.30
   0  -2  19   29.07    3.05
   0  -2  19   26.43    3.27
   0  -2  19   33.63    4.06
   0  -2  19   38.94    4.38
   0   2  19   35.55    3.90
   0   2  19   35.78    3.95
   0   2 -19   40.20    4.18
   0  -2  20   45.44    4.81
   0  -2  20   37.76    4.27
   0   2  20   47.02    4.63
   0   2  20   59.34    5.85
   0   2 -20   43.31    4.27
   0  -2  21   -3.41    2.98
   0  -2  21    3.21    3.48
   0   2  21    8.92    4.04
   0  -2  21    1.38    2.84
   0  -2  21   -0.88    2.10
   0   2  21    1.20    2.48
   0   2  21   -0.65    2.12
   0   2 -21   -0.52    2.35
   0  -2  22  165.85    8.71
   0  -2  22  154.88    8.42
   0   2  22  169.67    9.39
   0  -2  22  148.11   12.55
   0  -2  22  181.02   15.26
   0   2  22  170.59   14.36
   0   2  22  215.26   17.74
   0   2 -22  179.24   14.92
   0  -2  23   25.08    3.45
   0  -2  23   34.94    4.33
   0   2  23   31.24    5.21
   0  -2  23   37.49    4.88
   0  -2  23   53.04    5.82
   0   2  23   45.82    5.03
   0   2  23   41.17    4.97
   0  -2  24   -1.78    2.55
   0  -2  24    4.47    3.77
   0   2  24    3.81    5.24
   0  -2  24    2.39    3.27
   0  -2  24   -9.16    3.57
   0   2  24   -6.61    2.80
   0   2  24    2.19    2.84
   0   2  25  143.42   10.25
   0   2  25  147.95    9.93
   0  -2  25  126.76   11.85
   0  -2  25  148.43   13.09
   0   2  25  151.23   12.87
   0   2  25  131.45   11.47
   0   3  -1    3.57    1.81
   0  -3   1    1.40    0.70
   0  -3  -1    3.27    0.90
   0   3   1    2.87    0.86
   0   3  -1    1.49    0.68
   0   3  -2    2.19    1.58
   0  -3   2    2.78    0.72
   0  -3  -2    3.02    0.97
   0   3   2    2.28    0.99
   0   3   2    3.09    0.88
   0   3  -2    2.08    0.65
   0   3  -3  215.92   10.11
   0  -3   3  212.89   17.04
   0  -3  -3  194.11   15.66
   0   3   3  236.09   19.00
   0   3   3  222.55   17.90
   0   3  -3  211.22   16.91
   0   3  -4   -0.54    1.02
   0  -3   4   -0.52    0.74
   0  -3  -4    1.08    1.02
   0   3   4    1.56    1.06
   0   3   4    0.61    0.97
   0   3  -4   -0.47    0.72
   0   3  -5  460.22   20.43
   0  -3   5  453.45   36.09
   0   3   5  446.68   35.71
   0   3   5  504.24   40.24
   0   3  -5  520.72   41.40
   0   3  -6    1.94    0.65
   0  -3   6    0.05    0.86
   0   3   6    1.24    1.26
   0   3   6   -0.99    1.04
   0   3  -6   -0.72    0.79
   0  -3   7  716.18   56.95
   0   3   7  782.31   62.32
   0   3   7  649.82   51.73
   0   3  -7  699.03   55.59
   0  -3   8    5.24    1.38
   0   3   8    4.13    1.33
   0   3   8    4.47    1.51
   0   3  -8    5.35    1.38
   0  -3   9  224.24   18.17
   0   3   9  200.68   16.39
   0   3   9  196.66   16.12
   0   3  -9  195.17   15.91
   0  -3  10   22.28    2.53
   0   3  10   19.59    2.46
   0   3  10   24.29    2.87
   0   3 -10   26.48    2.82
   0  -3  11  200.07   16.32
   0   3  11  169.94   13.99
   0   3  11  168.76   13.88
   0   3 -11  195.17   15.96
   0  -3  12  101.84    8.69
   0   3  12  104.14    9.03
   0   3  12  110.37    9.37
   0   3 -12  117.10    9.75
   0  -3  13   -1.08    1.53
   0   3  13    0.25    1.85
   0   3  13    0.56    1.92
   0   3 -13    1.11    1.49
   0  -3  14    8.04    2.03
   0   3  14    9.43    2.08
   0   3  14    9.16    2.32
   0   3 -14   10.20    1.96
   0  -3  15  318.70   25.82
   0   3  15  313.06   25.42
   0   3  15  360.46   29.21
   0   3 -15  388.90   31.40
   0  -3  16    2.91    2.10
   0  -3  16    1.22    2.05
   0   3  16   -0.20    1.90
   0   3  16    2.82    2.32
   0   3 -16    0.47    1.92
   0  -3  17    6.09    2.30
   0  -3  17   11.96    2.57
   0   3  17   12.80    2.23
   0   3  17   10.97    2.32
   0   3 -17   10.43    2.35
   0  -3  18    2.96    2.37
   0  -3  18    8.46    2.39
   0   3  18    5.67    2.30
   0   3  18    3.97    2.32
   0   3 -18    6.68    2.03
   0  -3  19    8.60    2.84
   0  -3  19    9.39    3.00
   0   3  19    9.14    1.92
   0   3  19    9.68    2.44
   0   3 -19   12.84    2.78
   0   3  20  133.21    8.04
   0  -3  20  116.90   10.27
   0  -3  20  132.49   11.38
   0   3  20  125.86   10.92
   0   3  20  137.07   11.58
   0   3 -20  113.46    9.98
   0   3  21  129.47    8.08
   0  -3  21  124.77   10.95
   0  -3  21  132.29   11.40
   0   3  21  116.94   10.22
   0   3  21  136.49   11.58
   0   3 -21  135.13   11.65
   0   3  22   92.70    6.86
   0  -3  22   75.27    7.16
   0  -3  22   79.79    7.67
   0   3  22   89.18    7.90
   0   3  22  102.59    9.21
   0   3 -22   85.52    7.92
   0   3  23   -1.60    5.33
   0  -3  23    1.85    3.59
   0  -3  23    3.66    3.59
   0   3  23    0.36    2.69
   0   3  23    0.99    2.91
   0   3  24   15.51    6.18
   0  -3  24   13.16    4.63
   0  -3  24   10.47    4.42
   0   3  24    8.94    3.41
   0   3  24   11.04    3.61
   0   4   0   16.39    2.28
   0  -4   0   17.74    1.83
   0   4   0   16.93    1.76
   0   4   1   44.28    3.41
   0   4  -1   56.63    3.86
   0  -4   1   45.46    3.90
   0  -4  -1   41.06    3.66
   0   4   1   49.86    4.29
   0   4   1   48.51    4.20
   0   4  -1   47.40    4.09
   0   4  -2   10.54    2.26
   0  -4   2   11.56    1.35
   0  -4  -2   11.08    1.56
   0   4   2   13.23    1.72
   0   4   2   11.56    1.53
   0   4  -2   12.08    1.44
   0   4  -3  148.09    7.58
   0  -4   3  143.30   11.58
   0  -4  -3  154.09   12.57
   0   4   3  135.99   11.08
   0   4   3  136.96   11.29
   0   4  -3  150.23   12.14
   0   4  -4   36.86    2.64
   0  -4   4   42.28    3.66
   0  -4  -4   41.21    3.79
   0   4   4   40.36    3.84
   0   4   4   33.41    3.25
   0   4  -4   32.57    2.91
   0   4  -5   73.72    3.93
   0  -4   5   73.27    6.09
   0   4   5   73.38    6.34
   0   4   5   71.05    6.21
   0   4  -5   76.56    6.30
   0   4  -6   59.54    3.23
   0  -4   6   68.26    5.76
   0   4   6   69.97    6.07
   0   4   6   74.39    6.52
   0   4  -6   69.05    5.76
   0   4  -7    9.28    1.11
   0  -4   7   14.90    1.78
   0   4   7   12.23    2.01
   0   4   7   12.23    1.87
   0   4  -7   13.18    1.65
   0  -4   8   62.27    5.39
   0   4   8   65.73    5.85
   0   4   8   54.53    4.99
   0   4  -8   64.17    5.48
   0  -4   9  316.67   25.46
   0   4   9  316.22   25.62
   0   4   9  270.18   21.87
   0   4  -9  293.20   23.59
   0  -4  10   35.73    3.57
   0   4  10   32.71    3.48
   0   4  10   34.65    3.66
   0   4 -10   35.57    3.66
   0  -4  11  288.68   23.27
   0   4  11  293.65   23.88
   0   4  11  346.02   27.97
   0   4 -11  280.33   22.64
   0  -4  12  107.30    9.14
   0   4  12  108.43    9.34
   0   4  12  111.93    9.64
   0   4 -12  120.26   10.07
   0  -4  13  203.93   16.75
   0   4  13  194.36   16.00
   0   4  13  206.39   17.04
   0   4 -13  211.54   17.18
   0  -4  14    6.59    2.21
   0   4  14    3.90    2.10
   0   4  14    8.51    2.32
   0   4 -14    6.79    2.17
   0  -4  15   18.40    2.93
   0  -4  15   20.77    3.05
   0   4  15   16.43    2.98
   0   4  15   15.21    2.55
   0   4 -15   17.02    2.82
   0  -4  16   26.48    3.41
   0  -4  16   30.27    3.72
   0   4  16   21.89    3.25
   0   4  16   35.35    3.97
   0   4 -16   34.38    3.77
   0  -4  17  110.49    9.73
   0  -4  17  115.45   10.04
   0   4  17  112.56    9.77
   0   4  17  106.47    9.16
   0   4 -17  126.44   10.77
   0   4  18    7.85    3.09
   0  -4  18    6.37    3.14
   0  -4  18   10.45    3.05
   0   4  18    7.06    2.62
   0   4  18    4.88    2.44
   0   4 -18    5.55    2.53
   0   4  19   -2.19    3.75
   0  -4  19    3.11    3.02
   0  -4  19    0.11    3.02
   0   4  19    0.43    1.81
   0   4  19    0.56    2.19
   0   4 -19    1.02    2.80
   0   4  20   23.68    4.49
   0  -4  20   35.08    4.74
   0  -4  20   33.74    4.65
   0   4  20   33.47    4.20
   0   4  20   29.86    3.93
   0   4 -20   34.08    4.38
   0   4  21    0.56    4.54
   0  -4  21   -1.02    3.16
   0  -4  21    3.05    3.30
   0   4  21    0.93    3.05
   0   4  21    3.05    2.60
   0   4 -21    7.36    3.43
   0   4  22   17.02    5.62
   0  -4  22    6.34    4.00
   0  -4  22    9.16    4.13
   0   4  22    8.04    3.16
   0   4  22    4.94    3.30
   0   5   1    3.25    2.62
   0   5  -1    9.39    2.21
   0  -5   1    3.70    1.15
   0  -5  -1    1.53    1.20
   0   5   1    3.45    1.24
   0   5   1    3.18    1.11
   0   5  -1    2.26    0.95
   0   5  -1    7.34    1.29
   0   5   2   77.51    5.39
   0   5  -2   72.75    4.67
   0  -5   2   66.47    5.55
   0  -5  -2   75.66    6.39
   0   5   2   73.88    6.30
   0   5   2   72.00    6.07
   0   5  -2   74.53    6.21
   0   5   3    5.06    2.82
   0   5  -3    6.14    2.53
   0  -5   3    5.35    1.15
   0   5   3    3.00    1.35
   0   5   3    5.44    1.58
   0   5  -3    4.02    1.06
   0   5   4  215.24   11.10
   0   5  -4  233.61   11.53
   0  -5   4  246.03   19.68
   0   5   4  223.88   18.21
   0   5   4  219.44   17.74
   0   5  -4  241.74   19.37
   0   5   5   37.40    3.48
   0   5  -5   38.91    3.18
   0  -5   5   40.31    3.61
   0   5   5   35.59    3.59
   0   5   5   39.52    3.81
   0   5  -5   36.29    3.27
   0   5  -6   13.54    1.90
   0  -5   6   21.33    2.23
   0   5   6   18.35    2.37
   0   5   6   19.61    2.39
   0   5  -6   17.31    1.92
   0   5  -7  494.53   22.05
   0  -5   7  516.65   41.15
   0   5   7  474.90   37.96
   0   5   7  490.02   39.25
   0   5  -7  533.36   42.37
   0  -5   8   18.91    2.21
   0   5   8   19.28    2.57
   0   5   8   19.93    2.57
   0   5  -8   16.88    2.08
   0  -5   9  173.66   14.15
   0   5   9  195.85   16.07
   0   5   9  167.64   13.88
   0   5  -9  192.10   15.66
   0  -5  10  120.24   10.07
   0   5  10  102.52    8.83
   0   5  10  111.12    9.41
   0   5 -10  113.60    9.50
   0  -5  11   -0.25    1.78
   0   5  11    1.11    1.78
   0   5  11   -2.91    1.74
   0   5 -11   -1.15    1.53
   0  -5  12   17.18    2.73
   0   5  12   14.29    2.42
   0   5  12   22.35    2.93
   0   5 -12   19.05    2.55
   0  -5  13   15.05    2.53
   0  -5  13   20.61    3.00
   0   5  13   20.18    2.82
   0   5  13   31.76    3.75
   0   5 -13   18.96    2.78
   0   5  14   12.03    3.36
   0  -5  14   16.21    3.07
   0  -5  14   13.09    2.80
   0   5  14    9.41    2.19
   0   5  14   17.54    2.64
   0   5 -14   16.95    2.73
   0   5  15   16.52    3.68
   0  -5  15   18.67    3.45
   0  -5  15   17.94    3.30
   0   5  15   18.44    2.71
   0   5 -15   10.52    2.62
   0   5  16   46.47    4.90
   0  -5  16   40.61    5.03
   0  -5  16   33.18    4.31
   0   5  16   30.97    3.95
   0   5  16   37.90    4.04
   0   5 -16   48.91    5.19
   0   5  17   -5.78    3.75
   0  -5  17   -1.06    3.23
   0  -5  17    2.75    3.16
   0   5  17   -1.04    2.37
   0   5  17    0.27    2.51
   0   5 -17   -4.04    3.00
   0   5  18   30.15    4.63
   0  -5  18   32.05    4.63
   0  -5  18   27.04    4.49
   0   5  18   28.58    3.79
   0   5  18   35.26    4.36
   0   5 -18   26.21    4.38
   0   5  19   34.96    5.03
   0  -5  19   36.16    5.48
   0  -5  19   32.41    5.01
   0   5  19   39.70    4.76
   0   5  19   29.16    4.20
   0   5 -19   42.03    5.37
   0   5  20   26.34    5.21
   0  -5  20   19.50    5.03
   0  -5  20   22.57    5.78
   0   5  20   29.32    4.33
   0   5  20   26.79    4.20
   0   5  21   -3.61    3.52
   0   5  21    2.64    3.32
   0   6   0   21.87    3.16
   0   6   1   19.30    3.18
   0   6  -1   19.77    2.96
   0   6   1   15.44    1.90
   0   6   1   16.32    2.08
   0   6  -1   21.40    2.17
   0   6  -1   17.13    1.78
   0   6   2  282.36   14.08
   0   6  -2  251.22   12.53
   0   6   2  254.83   20.52
   0   6   2  271.76   21.80
   0   6  -2  241.29   19.30
   0   6  -2  273.79   21.85
   0   6   3   60.20    4.76
   0   6  -3   62.70    4.74
   0   6   3   61.05    5.35
   0   6   3   55.95    4.99
   0   6  -3   51.60    4.27
   0   6  -3   51.15    4.24
   0   6   4   15.96    3.18
   0   6  -4   15.55    2.91
   0  -6   4   16.09    1.58
   0   6   4   19.70    2.55
   0   6   4   16.16    2.17
   0   6   5   18.51    3.50
   0   6  -5   22.93    3.23
   0  -6   5   14.26    1.42
   0   6   5   12.87    1.96
   0   6   5   16.95    2.30
   0   6   6   13.43    3.41
   0   6  -6   12.53    2.84
   0  -6   6   12.44    1.42
   0   6   6   12.53    2.14
   0   6  -6   11.85    1.31
   0   6   7   23.32    3.52
   0   6  -7   14.40    2.46
   0   6  -7   15.62    2.69
   0  -6   7   17.70    1.99
   0   6   7   17.74    2.44
   0   6   7   12.32    2.37
   0   6  -7   15.05    1.69
   0   6   8   -0.23    2.87
   0   6  -8   -1.78    1.47
   0   6  -8   -0.52    1.53
   0  -6   8    0.52    1.22
   0  -6   8    0.43    1.38
   0   6   8    0.59    1.78
   0   6   8    3.43    1.96
   0   6  -8   -0.45    1.33
   0   6   9   13.59    3.23
   0  -6   9    0.29    1.65
   0  -6   9    4.83    1.72
   0   6   9    3.05    2.14
   0   6   9    2.21    2.14
   0   6  -9    3.66    1.63
   0   6  10   -2.80    3.18
   0  -6  10    2.98    1.90
   0  -6  10   -0.05    2.03
   0   6  10    5.89    2.21
   0   6  10    3.68    2.19
   0   6 -10    4.72    1.96
   0   6  11   41.44    4.04
   0  -6  11   38.39    4.15
   0  -6  11   46.70    4.76
   0   6  11   43.77    4.47
   0   6  11   42.98    4.54
   0   6 -11   37.26    3.97
   0   6  12    4.54    3.54
   0  -6  12    3.27    2.87
   0  -6  12    0.90    2.57
   0   6  12    1.63    2.51
   0   6  12    2.69    2.17
   0   6 -12    4.51    2.57
   0   6  13   28.64    4.09
   0  -6  13   20.38    3.59
   0  -6  13   20.29    3.70
   0   6  13   19.34    3.25
   0   6  13   19.03    3.21
   0   6 -13   24.74    3.54
   0   6  14   64.96    5.71
   0  -6  14   81.64    7.88
   0  -6  14   66.88    6.77
   0   6  14   69.56    6.55
   0   6  14   66.54    6.32
   0   6 -14   69.05    6.68
   0   6  15   -4.00    3.57
   0  -6  15   -1.47    3.61
   0  -6  15   -5.62    3.70
   0   6  15    1.63    2.91
   0   6  15    0.70    2.46
   0   6 -15    3.25    3.00
   0   6  16    0.32    3.95
   0  -6  16   -2.10    4.02
   0  -6  16   -3.34    3.93
   0   6  16   -0.99    2.98
   0   6  16   -1.04    2.78
   0   6  17    3.25    4.29
   0  -6  17    4.11    4.65
   0  -6  17   -2.66    3.75
   0   6  17   -1.38    3.50
   0   6  17   -1.69    2.89
   0   6  18    7.47    3.77
   0  -6  18    3.72    4.94
   0  -6  18   -4.31    4.31
   0   6  18   -3.30    3.48
   0   6  18    0.38    2.64
   0   7   1    5.71    3.27
   0   7  -1    0.45    3.52
   0   7   1    3.21    1.51
   0   7   1    0.65    1.35
   0   7   2   48.98    4.51
   0   7  -2   58.01    5.21
   0   7   2   44.15    4.29
   0   7   2   51.69    4.69
   0   7   3   30.94    4.22
   0   7  -3   30.31    4.47
   0   7   3   25.51    3.18
   0   7   3   29.52    3.54
   0   7   4   26.41    4.24
   0   7  -4   30.67    4.67
   0   7   4   27.11    3.57
   0   7   4   22.37    3.23
   0   7   5    3.50    3.32
   0   7  -5    4.88    4.33
   0   7   5    1.99    2.53
   0   7   5    3.00    2.46
   0   7   6   91.84    6.16
   0   7  -6   83.83    5.76
   0   7  -6   94.75    6.91
   0   7   6   87.37    7.70
   0   7   6  101.07    8.85
   0   7  -7    3.32    2.96
   0   7  -7    1.38    4.09
   0   7   7    9.16    2.78
   0   7   7   14.90    3.05
   0   7   8   -0.02    3.50
   0   7   8   -0.56    2.60
   0   7   8   -3.02    2.69
   0   7   9   -0.84    4.00
   0   7   9    1.99    2.82
   0   7   9    1.13    2.89
   0   7  10    8.24    4.13
   0   7  10    8.94    3.18
   0   7  10    4.88    2.96
   0   7  11    5.53    4.42
   0   7  11    2.69    3.48
   0   7  11    5.30    3.39
   0   7  12   -6.03    4.63
   0   7  12    3.97    3.34
   0   7  12    0.93    3.14
   0   7  13    2.69    4.67
   0   7  13    0.77    3.36
   0   7  13    5.44    3.36
   0   7  14    3.81    4.24
   0   7  14    8.60    3.34
   0   7  14    6.77    3.32
   0   8   0   -2.89    5.44
   0   8   1  -10.77    5.33
   0   8  -1   -4.81    5.28
   0   8   2   44.17    6.14
   0   8  -2   45.35    6.43
   0   8   3    5.37    5.76
   0   8  -3   -1.90    6.09
   0   8  -3   -2.84    4.09
   0   8   4   23.34    5.60
   0   8  -4   12.62    5.06
   0   8  -4   17.36    6.39
   0   8   5    9.10    5.69
   0   8  -5    8.60    4.97
   0   8  -5    6.86    5.28
   0   8   5    5.42    2.19
   0   8   5    3.59    2.21
   0   8   6    3.16    5.15
   0   8  -6    3.72    4.81
   0   8  -6    5.17    4.47
   0   8   6    4.11    2.71
   0   8   6    7.97    2.46
   0   8   7   12.01    5.62
   0   8  -7    6.25    3.25
   0   8  -7    3.88    3.25
   0   8   7    5.82    3.16
   0   8   7    4.24    2.73
   0   8   8   13.27    5.73
   0   8   8    5.10    3.30
   0   8   8    6.93    3.02
  -1   0  26    6.97    7.09
  -1   0  26    0.29    7.25
  -1   0  26   -2.28    3.30
  -1   0  26    0.84    2.87
  -1   0  25    4.51    6.21
  -1   0  25    6.46    6.07
  -1   0  25   -3.23    3.11
  -1   0  25    0.27    2.80
  -1   0  24   -9.39    5.08
  -1   0  24   -1.38    5.28
  -1   0  24    0.61    2.60
  -1   0  24    0.65    2.75
  -1   0  23    4.94    4.90
  -1   0  23   12.46    4.56
  -1   0  23    6.07    2.71
  -1   0  23   -1.24    2.64
  -1   0  22    6.61    4.15
  -1   0  22    3.70    2.46
  -1   0  22   -2.26    2.35
  -1   0  21    2.10    3.36
  -1   0  21    1.51    2.19
  -1   0  21   -1.56    2.39
  -1   0  20   -3.72    2.82
  -1   0  20   -1.17    2.21
  -1   0  20   -1.20    2.26
  -1   0  19   12.12    3.52
  -1   0  19   15.51    2.62
  -1   0  19   14.45    2.75
  -1   0  18   -1.58    2.57
  -1   0  18   -1.63    2.01
  -1   0  18   -1.11    1.99
  -1   0  17  126.13    7.20
  -1   0  17  128.63   10.97
  -1   0  17  138.09   11.71
  -1   0  16   -0.05    2.57
   1   0 -16    0.90    1.35
  -1   0  16    0.14    1.81
  -1   0  16    0.14    1.85
  -1   0  15  510.33   23.50
   1   0 -15  445.55   35.73
  -1   0  15  480.09   38.64
  -1   0  15  501.30   40.22
  -1   0  14   -0.29    1.90
   1   0 -14    2.42    1.60
  -1   0  14    3.45    1.72
  -1   0  14   -0.61    1.11
   1   0 -13  769.67   61.37
  -1   0  13  767.64   61.24
  -1   0  13  948.44   75.52
   1   0 -12   -1.49    1.02
  -1   0  12   -2.14    1.35
  -1   0  12   -2.05    1.49
   1   0 -11   78.21    6.95
  -1   0  11   67.42    6.05
  -1   0  11   77.26    6.91
   1   0 -10   -1.04    1.24
  -1   0  10   -1.04    1.31
  -1   0  10   -0.79    1.29
   1   0  -9   42.03    3.97
  -1   0   9   43.36    4.18
  -1   0   9   39.12    3.79
   1   0  -8    0.77    1.15
  -1   0   8   -0.47    1.33
  -1   0   8   -0.23    1.15
   1   0  -7    0.47    0.90
  -1   0   7    0.90    1.11
  -1   0   7    0.97    1.08
  -1   0   6   -0.52    1.40
   1   0  -6   -0.20    0.95
  -1   0   6    0.88    1.02
  -1   0   6    0.65    1.20
  -1   0   5 1816.75   79.70
   1   0  -5 1856.02  147.03
   1   0  -5 1869.34  148.11
  -1   0   5 1621.73  128.47
  -1   0   5 1855.12  146.98
  -1   0   4    0.99    1.38
   1   0  -4   -1.74    0.88
  -1   0   4   -0.11    0.77
  -1   0   4    0.47    0.93
   1   0  -3  835.13   36.72
  -1   0   3  826.10   36.36
   1   0  -3  926.54   73.45
  -1   0   3  826.10   65.52
   1   0  -2    1.33    0.86
  -1   0   2   -0.09    0.88
   1   0  -2   -0.65    0.47
  -1   0   2    0.16    0.56
   1   0  -1 1493.30   65.30
  -1   0   1 1509.33   66.00
   1   0  -1 1830.97  144.79
  -1   0   1 1603.45  126.85
   1   0   0   -0.59    0.77
  -1   0   0    0.23    0.77
   1   0   0    0.41    0.38
  -1   0   0   -0.36    0.36
   1   0   1   65.68    3.39
  -1   0  -1   70.17    3.57
   1   0   1   67.60    5.55
  -1   0  -1   67.26    5.53
   1   0   2   -0.77    1.20
  -1   0  -2    0.54    1.17
   1   0   2   -0.32    0.68
  -1   0  -2   -0.93    0.63
   1   0   3  302.00   13.79
   1   0   4   -2.14    1.31
   1   0   4   -0.45    1.02
  -1   0  -4   -0.38    1.02
   1   0   5 2376.74  188.24
  -1   0  -5 2778.50  219.98
   1   0   6    0.29    0.86
  -1   0  -6    0.54    0.86
   1   0   7    0.77    1.40
  -1   0  -7    4.58    1.38
   1   0   8    1.08    1.31
  -1   0  -8    1.17    1.31
   1   0   9  827.23   65.91
  -1   0  -9  824.52   65.61
   1   0  10    0.54    1.44
  -1   0 -10   -0.63    1.44
   1   0  11    1.04    1.42
  -1   0 -11    3.16    1.65
   1   0  12    1.13    1.51
  -1   0 -12    0.47    1.49
   1   0  13   11.13    2.14
  -1   0 -13   10.99    2.10
   1   0  14   -0.90    2.19
   1   0  14   -0.47    1.63
  -1   0 -14    1.90    1.83
   1   0  15  118.72    6.82
   1   0  15   93.53    8.08
   1   0  15   96.22    8.33
  -1   0 -15   90.06    7.90
   1   0  16    0.05    2.51
   1   0  16   -1.85    1.72
   1   0  16   -1.83    1.90
  -1   0 -16    0.09    1.85
   1   0  17   -3.39    2.93
   1   0  17   -3.23    1.81
   1   0  17    1.38    1.92
  -1   0 -17   -0.63    1.78
   1   0  18    2.48    3.00
   1   0  18    1.08    2.08
   1   0  18    5.69    2.44
  -1   0 -18   -2.93    2.03
   1   0  19   60.92    5.10
   1   0  19   67.06    6.25
   1   0  19   64.53    6.16
  -1   0 -19   69.34    6.41
   1   0  20   -0.90    3.14
   1   0  20   -1.31    2.14
   1   0  20   -1.04    2.17
  -1   0 -20    2.19    2.08
   1   0  21   20.63    4.45
   1   0  21   28.89    3.41
   1   0  21   33.31    3.93
  -1   0 -21   24.67    3.36
   1   0  22    2.35    4.42
   1   0  22   -1.56    3.81
   1   0  22    1.72    2.64
   1   0  22   -1.26    1.92
  -1   0 -22    2.46    2.46
   1   0  23   68.48    6.86
   1   0  23   74.39    6.95
   1   0  23   57.67    5.80
   1   0  23   52.86    5.55
  -1   0 -23   66.00    6.12
   1   0  24   -3.21    5.85
   1   0  24    1.22    5.39
   1   0  24   -1.06    2.93
   1   0  24    0.32    3.02
   1   0  25   36.70    7.40
   1   0  25   52.34    7.45
   1   0  25   43.65    5.21
   1   0  25   50.38    5.78
  -1  -1  26   -6.39    7.61
  -1  -1  26   -5.91    6.23
  -1   1  26   -0.99    6.95
  -1   1  26   -0.23    5.94
  -1  -1  26    1.78    3.39
  -1  -1  26    2.55    3.11
  -1   1  26   -0.61    3.14
  -1   1  26   -2.35    3.14
  -1  -1  25    1.90    5.82
  -1  -1  25    0.41    5.89
  -1   1  25    8.55    5.08
  -1   1  25   -1.56    5.62
  -1  -1  25   -0.25    3.11
  -1  -1  25    6.23    3.43
  -1   1  25    6.34    3.23
  -1   1  25   -5.17    3.02
  -1  -1  24   -0.59    5.24
  -1  -1  24   -4.58    5.01
  -1   1  24    5.51    4.81
  -1  -1  24    1.72    3.02
  -1  -1  24    6.59    3.11
  -1   1  24    2.75    2.57
  -1   1  24   -1.24    2.87
  -1  -1  23    3.32    4.22
  -1  -1  23    4.63    4.27
  -1   1  23   -0.79    4.18
  -1  -1  23    2.10    2.42
  -1  -1  23    0.34    2.42
  -1   1  23    1.85    2.80
  -1   1  23   -1.06    2.57
  -1  -1  22   12.03    3.93
  -1  -1  22    5.89    4.09
  -1   1  22   16.95    4.40
  -1  -1  22    8.98    2.75
  -1  -1  22    8.67    2.66
  -1   1  22    8.94    2.71
  -1   1  22   14.02    2.48
  -1  -1  21   38.73    4.54
  -1  -1  21   37.81    4.42
  -1   1  21   39.70    4.60
  -1  -1  21   48.64    5.19
  -1  -1  21   33.97    4.18
  -1   1  21   60.85    5.98
  -1   1  21   57.71    5.76
  -1  -1  20   28.01    3.86
  -1  -1  20   28.64    3.77
  -1   1  20   31.94    4.42
  -1  -1  20   31.24    3.90
  -1  -1  20   35.23    4.20
  -1   1  20   32.10    3.68
  -1   1  20   31.17    3.70
  -1  -1  19   60.51    4.58
  -1  -1  19   61.26    4.47
  -1   1  19   60.78    5.37
  -1  -1  19   67.10    6.25
  -1  -1  19   60.33    5.80
   1   1 -19   78.37    7.09
  -1   1  19   57.01    5.44
  -1   1  19   62.07    5.98
  -1  -1  18   32.30    3.52
  -1  -1  18   25.96    3.30
  -1   1  18   24.29    3.68
  -1  -1  18   28.51    3.57
  -1  -1  18   30.74    3.57
   1   1 -18   30.18    3.34
  -1   1  18   25.78    3.36
  -1   1  18   22.44    2.78
  -1  -1  17  143.03    7.83
  -1   1  17  151.43    8.46
  -1  -1  17  169.98   14.22
  -1  -1  17  152.56   12.73
   1   1 -17  136.85   11.42
  -1   1  17  149.04   12.64
  -1   1  17  142.51   12.01
  -1  -1  16   -0.16    2.26
  -1   1  16    1.38    2.39
  -1  -1  16    2.55    1.60
  -1  -1  16    1.96    1.83
   1   1 -16    1.96    1.60
  -1   1  16   -0.11    1.69
  -1   1  16    0.95    1.92
  -1  -1  15  203.09   10.00
  -1  -1  15  209.39   17.20
  -1  -1  15  225.94   18.51
   1   1 -15  218.22   17.76
  -1   1  15  244.22   19.95
  -1   1  15  226.39   18.64
  -1  -1  14   87.85    4.92
  -1  -1  14   95.39    8.24
  -1  -1  14   82.88    7.29
   1   1 -14   85.66    7.45
  -1   1  14  110.01    9.46
  -1   1  14  100.40    8.78
  -1  -1  13   89.07    4.85
  -1  -1  13   92.74    8.04
  -1  -1  13   98.14    8.49
   1   1 -13   69.70    6.18
  -1   1  13   88.03    7.76
  -1  -1  12    5.17    1.63
  -1  -1  12    2.57    1.58
  -1  -1  12    2.73    1.47
   1   1 -12   -1.26    1.53
  -1   1  12    0.16    1.56
  -1   1  12    2.60    1.67
  -1  -1  11  568.11   25.44
  -1  -1  11  555.47   44.44
  -1  -1  11  569.24   45.48
   1   1 -11  570.82   45.66
  -1   1  11  568.79   45.50
  -1   1  11  542.38   43.43
  -1  -1  10  432.91   19.48
  -1  -1  10  395.90   31.78
  -1  -1  10  400.64   32.12
   1   1 -10  424.34   33.99
  -1   1  10  427.95   34.40
  -1  -1   9  752.75   33.36
  -1  -1   9  892.24   70.94
  -1  -1   9  923.61   73.47
   1   1  -9  861.54   68.50
  -1   1   9  791.79   63.04
  -1   1   9  700.38   55.89
  -1  -1   8  660.43   29.23
  -1  -1   8  668.56   53.27
  -1  -1   8  633.35   50.47
   1   1  -8  625.45   49.77
  -1   1   8  614.84   49.09
  -1   1   8  658.40   52.50
  -1  -1   7  469.93   20.88
   1  -1  -7  484.83   38.80
  -1  -1   7  459.10   36.66
  -1  -1   7  552.31   44.06
   1   1  -7  473.77   37.81
  -1   1   7  511.24   40.88
  -1   1   7  518.46   41.44
  -1  -1   6  239.48   10.77
  -1  -1   6  244.45   19.68
  -1  -1   6  280.11   22.50
   1   1  -6  247.61   19.93
  -1   1   6  256.86   20.74
  -1   1   6  252.57   20.43
  -1  -1   5 3916.09  171.34
  -1  -1   5 3913.83  309.45
  -1  -1   5 3473.69  274.92
   1   1  -5 3642.98  288.23
  -1   1   5 4717.36  373.10
  -1   1   5 3552.69  281.01
  -1  -1   4   32.39    1.69
   1   1  -4   28.55    1.53
   1  -1  -4   28.64    2.80
  -1  -1   4   30.47    2.73
  -1  -1   4   30.94    2.78
   1   1  -4   27.83    2.53
  -1   1   4   33.88    3.18
  -1  -1   3    0.16    0.70
   1   1  -3    0.61    0.68
  -1   1   3    2.75    1.74
   1  -1  -3    0.70    1.02
  -1  -1   3    0.05    0.52
  -1  -1   3    0.02    0.50
   1   1  -3    0.29    0.50
  -1   1   3    0.61    0.88
   1   1  -2  453.68   20.09
  -1   1   2  493.40   22.21
   1  -1  -2  463.84   36.93
  -1  -1   2  461.35   36.57
  -1  -1   2  477.60   37.85
  -1   1   2  487.31   38.78
   1  -1  -1  427.27   19.25
   1   1  -1  403.12   17.97
  -1   1   1  417.34   18.82
   1  -1  -1  492.73   39.18
   1   1  -1  419.15   33.61
  -1   1   1  432.01   34.40
   1  -1   0  740.33   32.75
  -1   1   0  721.60   31.96
   1  -1   0  725.66   57.58
  -1  -1   0  764.93   60.56
   1   1   0  720.02   57.01
  -1   1   0  749.14   59.41
   1  -1   1  767.87   33.88
  -1   1  -1  768.32   33.90
   1  -1   1  729.72   57.92
  -1  -1  -1  820.01   64.96
   1   1   1  717.08   56.81
  -1   1  -1  743.49   59.00
   1  -1   2   26.63    1.94
  -1   1  -2   24.04    1.78
   1  -1   2   22.66    2.23
  -1  -1  -2   25.14    2.37
   1   1   2   20.56    1.99
  -1   1  -2   21.92    2.10
   1  -1   3 1482.70   64.98
  -1   1  -3 1441.84   63.20
   1   1   3 1461.70  115.79
  -1   1  -3 1391.73  110.21
   1  -1   4    4.29    1.24
  -1   1  -4    4.29    1.22
   1  -1   4    5.80    1.24
  -1  -1  -4    5.06    1.13
   1   1   4    4.36    1.24
  -1   1  -4    2.44    0.99
   1  -1   6  107.28    5.37
   1  -1   6  104.82    8.78
  -1  -1  -6  105.20    8.87
   1   1   6  105.99    8.89
  -1   1  -6  121.30   10.09
   1  -1   7   16.09    1.78
   1  -1   7   16.43    2.01
  -1  -1  -7   14.90    2.05
   1   1   7   17.13    2.30
  -1   1  -7   16.23    2.12
   1  -1   8   56.27    3.39
   1  -1   8   54.33    4.97
  -1  -1  -8   49.32    4.51
   1   1   8   52.30    4.74
  -1   1  -8   51.48    4.69
   1  -1   9  186.05    8.96
   1  -1   9  144.55   11.99
  -1  -1  -9  162.72   13.47
   1   1   9  171.22   14.13
  -1   1  -9  182.46   14.85
   1  -1  10  422.76   19.23
   1  -1  10  398.15   32.01
  -1  -1 -10  446.01   35.78
   1   1  10  395.45   31.83
  -1   1 -10  400.41   32.12
   1  -1  11  464.51   21.04
   1  -1  11  416.21   33.41
  -1  -1 -11  435.62   34.96
   1   1  11  434.04   34.89
   1   1  11  423.43   33.99
  -1   1 -11  450.07   36.14
   1  -1  12    3.43    1.72
   1   1  12    7.83    1.94
   1   1  12    4.74    1.42
  -1   1 -12    3.11    1.69
   1  -1  13   -0.97    1.74
   1  -1  13    2.10    1.51
  -1  -1 -13    0.99    1.65
   1   1  13   -0.68    1.60
   1   1  13   -0.41    1.51
  -1   1 -13   -2.12    1.63
   1  -1  14  172.44    8.80
   1  -1  14  182.83   15.19
  -1  -1 -14  213.79   17.65
   1   1  14  143.73   12.10
  -1   1 -14  140.60   11.87
   1  -1  15   77.44    4.85
   1  -1  15   79.11    7.06
  -1  -1 -15   81.66    7.31
   1   1  15   82.66    7.27
   1   1  15   82.68    7.40
  -1   1 -15   89.31    8.01
   1  -1  16   10.99    2.66
   1  -1  16   17.42    2.75
  -1  -1 -16   10.25    2.05
   1   1  16   20.99    2.87
   1   1  16   16.05    2.44
  -1   1 -16   24.63    3.25
   1  -1  17  317.58   15.21
   1  -1  17  317.35   25.73
   1  -1  17  301.32   24.49
  -1  -1 -17  311.26   25.28
   1   1  17  292.97   23.81
   1   1  17  315.77   25.62
   1  -1  18   22.14    3.25
   1  -1  18   22.95    3.07
   1  -1  18   22.44    3.14
  -1  -1 -18   19.59    2.98
   1   1  18   23.90    3.16
   1   1  18   29.50    3.75
  -1   1 -18   19.84    2.98
   1  -1  19  143.46    8.06
   1   1  19  143.03    8.28
   1  -1  19  161.29   13.52
   1  -1  19  147.86   12.59
  -1  -1 -19  147.21   12.39
   1   1  19  132.61   11.35
   1   1  19  134.50   11.44
  -1   1 -19  148.86   12.62
   1  -1  20   -0.70    2.96
   1  -1  20    0.41    3.43
   1   1  20    1.76    3.48
   1  -1  20   -1.31    2.10
   1  -1  20    3.43    2.55
  -1  -1 -20    0.90    1.67
   1   1  20    2.48    2.03
   1   1  20    2.30    2.42
  -1   1 -20    0.09    1.94
   1  -1  21  126.04    7.83
   1  -1  21  152.45    8.96
   1   1  21  149.01    8.76
   1  -1  21  140.57   12.01
   1  -1  21  125.29   10.81
  -1  -1 -21  134.12   11.33
   1   1  21  134.91   11.58
   1   1  21  131.16   11.13
  -1   1 -21  133.62   11.35
   1  -1  22    6.59    4.20
   1  -1  22    1.53    4.33
   1   1  22    5.35    4.51
   1  -1  22   -1.42    2.57
   1  -1  22   -2.14    2.73
   1   1  22    2.05    2.44
   1   1  22    4.00    2.75
  -1   1 -22   -4.15    2.48
   1  -1  23    5.96    4.83
   1  -1  23    1.40    4.85
   1   1  23   -6.07    4.63
   1   1  23    4.20    4.51
   1  -1  23   -0.77    2.96
   1  -1  23    2.93    2.44
   1   1  23    1.56    2.84
   1   1  23   -2.28    2.55
  -1   1 -23    0.02    2.32
   1  -1  24    1.42    5.94
   1  -1  24    1.83    6.32
   1   1  24    3.25    5.82
   1   1  24    1.51    5.35
   1  -1  24    7.52    3.27
   1  -1  24   -0.07    3.21
   1   1  24    1.76    2.80
   1   1  24    0.79    3.02
  -1   1 -24    6.14    3.00
   1  -1  25    5.21    6.48
   1  -1  25   21.42    7.36
   1   1  25    6.48    5.87
   1   1  25   13.20    6.37
   1  -1  25   17.65    3.68
   1  -1  25   13.99    4.33
   1   1  25   16.68    3.70
   1   1  25   10.83    3.66
  -1   2  25    1.69    6.03
  -1  -2  25    4.09    3.70
  -1  -2  25    7.00    3.59
  -1   2  25    8.37    3.36
  -1   2  25    4.27    3.14
  -1   2  24   31.06    5.78
  -1  -2  24   31.58    4.24
  -1  -2  24   38.91    5.01
  -1   2  24   39.82    4.49
  -1   2  24   25.75    4.04
  -1   2  23   65.55    6.07
  -1  -2  23   70.92    7.06
  -1  -2  23   68.62    6.70
  -1   2  23   72.14    7.00
  -1   2  23   73.83    7.13
  -1  -2  22    3.63    3.18
  -1  -2  22    3.02    2.91
  -1   2  22    3.54    3.86
  -1  -2  22   10.92    2.93
  -1  -2  22    6.93    2.75
  -1   2  22    5.62    2.51
  -1   2  22    4.49    2.26
  -1  -2  21   -0.11    3.18
  -1  -2  21   -1.69    2.62
  -1   2  21    1.56    3.90
  -1  -2  21    0.16    2.48
  -1  -2  21    0.27    2.48
  -1   2  21   -0.07    2.21
  -1   2  21   -1.44    2.26
  -1   2  20   72.70    6.00
  -1  -2  20   67.71    6.46
  -1  -2  20   80.20    7.49
  -1   2  19   34.06    4.40
  -1  -2  19   39.41    4.24
  -1  -2  19   38.42    4.33
   1   2 -19   37.42    4.04
  -1   2  19   32.95    3.70
  -1   2  19   31.22    3.50
  -1  -2  18   25.21    2.53
  -1  -2  18   32.73    2.66
  -1   2  18   25.60    3.90
  -1  -2  18   21.28    2.87
  -1  -2  18   26.57    3.39
   1   2 -18   30.45    3.41
  -1   2  18   32.37    3.70
  -1   2  18   20.34    3.14
  -1  -2  17   69.14    3.88
  -1  -2  17   77.96    4.18
  -1   2  17   77.87    5.60
  -1  -2  17   73.92    6.88
  -1  -2  17   70.13    6.41
   1   2 -17   76.97    6.86
  -1   2  17   79.92    7.29
  -1   2  17   77.37    7.09
  -1  -2  16   18.42    1.92
  -1  -2  16   17.24    1.90
  -1  -2  16   12.23    2.26
  -1  -2  16   11.17    2.48
   1   2 -16   21.51    2.96
  -1   2  16   18.15    2.89
  -1   2  16   22.35    3.00
  -1  -2  15   45.62    2.75
  -1  -2  15   43.86    2.62
  -1  -2  15   41.89    4.22
  -1  -2  15   55.89    5.30
   1   2 -15   47.67    4.69
  -1   2  15   50.94    5.01
  -1   2  15   44.56    4.56
  -1  -2  14   12.71    1.42
  -1  -2  14   14.36    1.42
  -1  -2  14   11.26    2.14
  -1  -2  14   11.85    2.10
   1   2 -14   21.60    2.87
  -1   2  14   12.89    2.32
  -1   2  14   16.45    2.62
  -1  -2  13   74.46    3.63
  -1  -2  13   67.83    3.34
  -1  -2  13   69.45    6.21
  -1  -2  13   61.30    5.53
   1   2 -13   63.20    5.69
  -1   2  13   69.36    6.30
  -1   2  13   61.28    5.67
  -1  -2  12   16.25    2.12
  -1  -2  12   17.42    2.35
   1   2 -12   17.20    2.28
  -1   2  12   12.73    2.32
   1   2 -11   11.42    1.76
  -1   2  11   16.91    2.30
  -1   2  11   14.87    1.96
  -1  -2  10 1542.74  122.34
  -1  -2  10 1571.40  124.62
   1   2 -10 1390.38  110.21
  -1   2  10 1547.93  122.79
  -1   2  10 1629.41  129.31
  -1  -2   9  122.00   10.09
   1   2  -9  133.91   11.01
  -1   2   9  127.37   10.65
  -1   2   9  131.52   10.99
   1  -2  -8    4.97    1.53
  -1  -2   8    2.80    1.08
   1   2  -8    2.28    1.02
  -1   2   8    3.30    1.44
  -1   2   8    0.36    1.22
   1  -2  -7  152.22   12.57
  -1  -2   7  154.41   12.53
   1   2  -7  157.00   12.78
  -1   2   7  163.87   13.47
  -1   2   7  153.57   12.68
   1  -2  -6   92.93    7.92
  -1  -2   6  105.59    8.64
   1   2  -6   93.76    7.79
  -1   2   6   93.22    7.85
   1   2  -5    5.76    0.59
   1   2  -5    8.01    0.68
   1  -2  -5    6.07    1.42
  -1  -2   5    7.72    1.06
   1   2  -5    5.98    0.95
  -1   2   5    6.43    1.31
  -1   2   5    3.95    1.22
   1   2  -4  742.36   32.73
   1  -2  -4  714.38   56.83
  -1  -2   4  698.80   55.39
   1   2  -4  733.34   58.10
  -1   2   4  692.26   55.10
  -1   2   3    3.66    1.94
   1  -2  -3    6.37    1.26
  -1  -2   3    9.55    0.95
   1   2  -3    8.10    0.84
  -1   2   3    5.71    1.29
  -1   2   2  421.18   19.43
   1  -2  -2  418.02   33.36
  -1  -2   2  434.49   34.76
   1   2  -2  426.37   34.24
  -1   2   2  455.71   36.36
  -1   2   1  883.88   39.50
   1  -2  -1  883.66   70.11
   1   2  -1  891.33   70.78
   1   2  -1  943.70   74.96
  -1   2   1 1044.82   82.88
  -1   2   0  421.63   19.30
   1  -2   0  432.46   34.47
   1   2   0  445.10   35.32
   1   2   0  450.52   35.75
  -1   2   0  418.92   33.38
  -1   2  -1   16.77    2.01
   1  -2   1   18.76    1.96
   1   2   1   22.01    1.99
   1   2   1   23.59    2.12
  -1   2  -1   20.56    2.08
   1  -2   2   13.27    1.74
  -1   2  -2   12.59    1.58
   1  -2   2   15.75    1.74
   1   2   2   13.07    1.44
   1   2   2   18.89    1.87
  -1   2  -2   12.53    1.49
   1  -2   3  254.60   11.67
  -1   2  -3  253.70   11.58
   1  -2   3  284.17   22.77
  -1  -2  -3  238.80   19.21
   1   2   3  287.56   23.05
   1   2   3  295.00   23.65
  -1   2  -3  242.87   19.50
   1  -2   4   -0.14    1.08
  -1   2  -4    0.25    0.99
   1  -2   4   -0.63    0.86
  -1  -2  -4   -0.52    0.88
   1   2   4   -0.43    0.93
   1   2   4    0.02    1.02
  -1   2  -4   -0.90    0.88
   1  -2   5    4.15    1.06
  -1   2  -5    4.83    1.11
   1  -2   5    4.29    1.13
  -1  -2  -5    4.54    1.22
   1   2   5    4.51    1.20
   1   2   5    2.35    1.22
  -1   2  -5    4.18    1.15
   1  -2   6  121.70    5.76
  -1   2  -6  117.69    5.58
   1  -2   6  136.19   11.20
  -1  -2  -6  164.77   13.54
   1   2   6  120.73   10.00
   1   2   6  134.95   11.15
  -1   2  -6  125.07   10.34
   1  -2   7    0.02    0.88
   1  -2   7    1.42    1.17
  -1  -2  -7    1.40    1.31
   1   2   7    0.41    1.31
   1   2   7    1.29    1.24
  -1   2  -7    0.50    1.08
   1  -2   8  121.32    5.73
   1   2   8  122.22   10.25
   1   2   8  115.02    9.62
  -1   2  -8  127.28   10.56
   1  -2   9   59.36    3.11
   1  -2   9   76.49    6.70
  -1  -2  -9   66.20    5.94
   1   2   9   79.63    7.02
   1   2   9   59.23    5.37
  -1   2  -9   60.40    5.33
   1  -2  10 1532.13   67.24
   1  -2  10 1490.82  118.27
  -1  -2 -10 1478.18  117.32
   1   2  10 1431.01  113.53
   1   2  10 1483.60  117.80
  -1   2 -10 1549.73  122.90
   1  -2  11   10.00    1.51
   1  -2  11    4.29    1.53
  -1  -2 -11    9.19    1.96
   1   2  11    8.71    1.96
   1   2  11   13.09    2.17
  -1   2 -11    8.33    1.72
   1  -2  12   62.70    3.48
   1  -2  12   64.98    5.85
  -1  -2 -12   54.60    5.12
   1   2  12   52.93    4.85
   1   2  12   60.15    5.62
  -1   2 -12   54.76    4.99
   1  -2  13   77.13    4.27
   1  -2  13   73.47    6.64
  -1  -2 -13   77.42    6.97
   1   2  13   77.69    6.88
   1   2  13   78.73    7.09
  -1   2 -13   69.00    6.07
   1  -2  14  175.94    8.42
   1  -2  14  210.77   17.33
  -1  -2 -14  190.79   15.80
   1   2  14  198.51   16.27
   1   2  14  169.13   14.08
  -1   2 -14  156.26   13.02
   1  -2  15   15.21    2.28
   1  -2  15   19.93    2.93
  -1  -2 -15   13.25    2.37
   1   2  15   12.62    2.12
   1   2  15   16.25    2.57
  -1   2 -15   15.24    2.57
   1  -2  16   -2.75    1.96
   1  -2  16    0.88    2.05
  -1  -2 -16    0.70    1.83
   1   2  16    0.59    1.87
   1   2  16   -2.44    1.94
  -1   2 -16   -1.06    1.92
   1  -2  17    3.86    2.26
   1  -2  17   -1.33    2.26
   1  -2  17    3.21    1.92
  -1  -2 -17    1.72    1.58
   1   2  17    0.90    1.94
   1   2  17    2.23    2.21
  -1   2 -17    5.08    2.17
   1  -2  18    8.33    2.55
   1  -2  18    3.77    2.69
   1  -2  18    6.55    2.48
   1  -2  18    7.90    2.28
   1   2  18    7.56    2.32
   1   2  18    2.55    2.26
  -1   2 -18   11.15    2.57
   1  -2  19   18.01    3.14
   1  -2  19   25.91    3.54
   1  -2  19   20.36    3.07
   1  -2  19   26.63    3.61
   1   2  19   21.17    2.75
   1   2  19   16.75    2.78
  -1   2 -19   20.56    2.89
   1  -2  20    2.53    3.32
   1  -2  20   -3.86    3.21
   1  -2  20   -0.95    2.57
   1  -2  20    0.56    2.44
   1   2  20    0.93    2.17
   1   2  20   -0.97    1.92
  -1   2 -20    3.16    1.90
   1  -2  21   29.88    4.45
   1  -2  21   30.76    3.97
   1  -2  21   25.73    4.02
   1  -2  21   28.12    3.79
   1   2  21   33.20    4.06
   1   2  21   28.69    3.84
  -1   2 -21   27.54    3.57
   1  -2  22    2.48    3.66
   1  -2  22    2.39    3.86
   1   2  22   -2.91    4.09
   1  -2  22    4.56    3.18
   1  -2  22    5.64    2.87
   1   2  22    0.70    2.39
   1   2  22    1.96    2.69
  -1   2 -22    0.16    2.71
   1  -2  23   -5.51    4.69
   1  -2  23    2.82    3.34
   1   2  23    4.72    4.56
   1   2  23   -5.30    4.65
   1  -2  23    1.49    2.60
   1  -2  23    4.92    3.34
   1   2  23    1.04    2.89
   1   2  23    2.60    2.46
  -1   2 -23    4.60    2.69
   1  -2  24    3.41    3.39
   1  -2  24    1.85    4.97
   1   2  24   -5.44    5.21
   1   2  24   -7.92    5.91
   1  -2  24   -0.16    3.97
   1  -2  24    6.46    3.97
   1   2  24    4.76    3.23
   1   2  24    0.36    3.02
  -1   2 -24    0.41    2.93
  -1   3  24   44.37    7.04
  -1  -3  24   49.59    6.00
  -1  -3  24   53.81    6.30
  -1   3  24   48.03    5.51
  -1   3  24   42.03    5.12
  -1   3  23   31.96    5.48
  -1  -3  23   28.58    4.06
  -1  -3  23   27.65    4.29
  -1   3  23   21.89    3.72
  -1   3  23   28.28    3.75
  -1   3  22   43.86    5.24
  -1  -3  22   41.33    5.03
  -1  -3  22   38.84    4.79
  -1   3  22   35.64    4.42
  -1   3  22   35.96    4.04
  -1   3  21    0.36    3.66
  -1  -3  21    3.95    2.84
  -1  -3  21   -2.28    2.69
  -1   3  21    2.21    2.62
  -1   3  21   -3.48    2.44
  -1   3  20  122.13    7.67
  -1  -3  20  135.65   11.78
  -1  -3  20  104.89    9.30
  -1   3  20  108.25    9.37
  -1   3  20  114.57    9.95
  -1   3  19    4.31    3.52
  -1  -3  19    2.17    2.46
  -1  -3  19    5.80    2.69
   1   3 -19    2.23    2.21
  -1   3  19    5.33    2.12
  -1   3  19   -2.12    1.87
  -1   3  18   20.49    3.90
  -1  -3  18   21.15    3.14
  -1  -3  18   17.18    3.07
   1   3 -18   12.03    2.23
  -1   3  18   22.64    3.23
  -1   3  18   17.40    2.80
  -1   3  17  383.03   18.44
  -1  -3  17  402.89   32.50
  -1  -3  17  475.35   38.19
   1   3 -17  382.58   30.81
  -1   3  17  409.67   33.02
  -1   3  17  361.14   29.21
  -1   3  16    5.19    3.27
  -1  -3  16    3.45    2.03
  -1  -3  16    3.11    2.10
   1   3 -16    4.88    2.05
  -1   3  16   -1.17    2.17
  -1   3  16    3.00    2.08
  -1   3  15  212.96   11.06
  -1  -3  15  196.68   16.25
  -1  -3  15  192.49   15.84
   1   3 -15  202.40   16.66
  -1   3  15  204.16   17.00
  -1   3  15  191.49   15.80
  -1  -3  14    1.22    1.74
  -1  -3  14    0.99    1.69
   1   3 -14    4.18    1.85
  -1   3  14    7.11    2.10
  -1   3  14    0.11    2.08
  -1  -3  13   22.21    2.66
  -1  -3  13   21.56    2.62
   1   3 -13   33.31    3.34
  -1   3  13   29.27    3.43
  -1   3  13   20.92    2.89
  -1  -3  12  175.54   14.40
  -1  -3  12  134.57   11.17
   1   3 -12  140.19   11.58
  -1   3  12  171.47   14.31
  -1   3  12  161.54   13.47
  -1  -3  11   31.69    3.23
  -1  -3  11   34.20    3.43
   1   3 -11   31.35    3.14
  -1   3  11   36.52    3.81
  -1   3  11   30.49    3.39
  -1  -3  10  290.94   23.38
   1   3 -10  289.36   23.27
  -1   3  10  279.20   22.62
  -1   3  10  284.17   23.00
  -1  -3   9    5.94    1.35
   1   3  -9    9.95    1.72
  -1   3   9   12.37    2.08
  -1   3   9    8.96    1.92
   1  -3  -8  349.17   28.12
  -1  -3   8  362.72   28.98
   1   3  -8  388.45   31.01
  -1   3   8  358.43   28.82
  -1   3   8  372.42   29.97
   1  -3  -7   21.85    2.55
  -1  -3   7   30.20    2.80
   1   3  -7   24.67    2.37
  -1   3   7   20.22    2.28
  -1   3   7   23.54    2.57
   1   3  -6  895.40   39.43
   1   3  -6  933.32   41.15
   1  -3  -6  930.16   73.97
  -1  -3   6  875.98   69.45
   1   3  -6  942.34   74.71
  -1   3   6 1017.73   80.83
  -1   3   6 1069.64   84.98
   1   3  -5    0.54    0.86
   1   3  -5    0.84    1.02
   1  -3  -5    1.69    1.13
  -1  -3   5    1.47    0.70
   1   3  -5    1.20    0.54
  -1   3   5    1.99    1.22
  -1   3   5    1.13    1.15
  -1   3   4  113.08    6.43
   1  -3  -4  108.82    9.03
  -1  -3   4  115.09    9.23
   1   3  -4  105.27    8.42
  -1   3   4  114.03    9.50
  -1   3   3    5.91    2.17
   1  -3  -3    5.87    1.29
  -1  -3   3    7.36    0.74
   1   3  -3    6.03    0.65
  -1   3   3    6.43    1.33
  -1   3   2   13.36    2.32
   1  -3  -2   15.26    1.76
  -1  -3   2   17.76    1.51
   1   3  -2   19.57    1.65
   1   3  -2   19.30    1.63
  -1   3   2   19.59    2.10
  -1   3   1  200.70   10.02
   1  -3  -1  193.57   15.60
  -1  -3   1  200.39   15.96
   1   3  -1  201.06   16.00
   1   3  -1  196.80   15.69
  -1   3   1  195.92   15.82
  -1   3   0    9.48    2.14
   1  -3   0    9.03    1.33
   1   3   0    9.71    1.06
   1   3   0    8.80    0.97
  -1   3   0    5.58    1.06
  -1   3  -1   61.55    3.90
   1  -3   1   59.38    5.06
   1   3   1   59.75    4.94
   1   3   1   59.66    4.94
  -1   3  -1   66.77    5.67
  -1   3  -2   73.94    4.18
   1  -3   2   80.51    6.68
   1   3   2   73.29    6.07
   1   3   2   77.46    6.43
  -1   3  -2   73.92    6.16
  -1   3  -3   68.71    3.86
   1  -3   3   74.01    6.21
   1   3   3   65.59    5.48
   1   3   3   72.54    6.12
  -1   3  -3   67.92    5.71
  -1   3  -4   78.66    4.15
   1  -3   4   73.51    6.21
   1   3   4   69.45    5.89
   1   3   4   62.48    5.30
  -1   3  -4   66.52    5.60
  -1   3  -5  103.62    5.15
   1  -3   5  115.25    9.50
   1   3   5  113.74    9.41
   1   3   5  120.78    9.95
  -1   3  -5  105.05    8.67
  -1   3  -6   56.43    3.05
   1  -3   6   56.04    4.94
   1   3   6   54.60    4.79
   1   3   6   47.99    4.38
  -1   3  -6   53.20    4.69
  -1   3  -7   66.27    3.32
   1  -3   7   63.00    5.55
   1   3   7   68.37    5.89
   1   3   7   78.84    6.93
  -1   3  -7   64.51    5.64
   1  -3   8  449.62   35.96
   1   3   8  422.76   33.88
   1   3   8  434.72   34.85
  -1   3  -8  407.63   32.66
   1  -3   9   21.56    2.60
   1   3   9   33.59    3.34
   1   3   9   27.09    2.96
  -1   3  -9   25.73    2.91
   1  -3  10  147.64   12.21
   1   3  10  124.57   10.38
   1   3  10  157.50   13.11
  -1   3 -10  150.82   12.53
   1  -3  11    5.78    1.72
   1   3  11    8.83    1.94
   1   3  11    9.34    1.78
  -1   3 -11    5.44    1.63
   1  -3  12    5.12    1.87
   1   3  12    6.97    1.96
   1   3  12    6.41    1.72
  -1   3 -12    5.12    1.69
   1  -3  13   69.20    6.25
   1   3  13   66.22    5.91
   1   3  13   55.21    5.28
  -1   3 -13   62.12    5.58
   1  -3  14  569.47   45.59
   1   3  14  564.95   45.23
   1   3  14  582.11   46.61
  -1   3 -14  552.09   44.13
   1  -3  15   88.25    7.83
   1   3  15   80.99    7.29
   1   3  15   83.69    7.34
  -1   3 -15   86.81    7.65
   1  -3  16  197.70   16.34
   1   3  16  181.56   15.15
   1   3  16  181.36   15.03
  -1   3 -16  180.88   15.05
   1  -3  17  211.54   17.47
   1   3  17  224.20   18.46
   1   3  17  246.48   20.16
  -1   3 -17  211.13   17.38
   1  -3  18    5.01    2.53
   1  -3  18    3.14    2.14
   1   3  18    4.79    2.42
   1   3  18    3.88    2.35
  -1   3 -18    1.56    1.69
   1  -3  19   28.30    3.88
   1  -3  19   21.22    3.43
   1   3  19   21.40    3.18
   1   3  19   20.40    3.05
  -1   3 -19   26.70    3.39
   1  -3  20   -1.94    2.69
   1  -3  20   -2.69    2.87
   1   3  20    1.17    2.08
   1   3  20    0.86    2.23
  -1   3 -20    0.74    2.46
   1  -3  21   32.28    4.22
   1  -3  21   45.32    5.08
   1   3  21   42.70    4.88
   1   3  21   30.09    3.66
  -1   3 -21   32.64    4.18
   1  -3  22   -4.15    2.96
   1  -3  22    6.52    3.48
   1   3  22    6.03    2.71
   1   3  22    6.55    2.73
  -1   3 -22   -2.21    2.96
   1   3  23    0.05    5.73
   1   3  23    6.64    3.93
   1  -3  23    5.78    3.86
   1  -3  23   10.36    3.68
   1   3  23    6.50    2.96
   1   3  23    7.13    2.82
  -1   3 -23   10.16    3.11
  -1   4  23    6.25    6.09
  -1  -4  23    3.11    4.65
  -1  -4  23   -3.50    4.88
  -1   4  23   -1.40    3.14
  -1   4  23   -3.70    3.07
  -1   4  22   69.14    6.68
  -1  -4  22   91.44    8.80
  -1  -4  22   79.99    8.13
  -1   4  22   87.96    8.24
  -1   4  22   87.12    8.04
  -1   4  21    5.94    4.33
  -1  -4  21    4.81    3.23
  -1  -4  21   -1.78    3.52
  -1   4  21    1.24    2.64
  -1   4  21   10.00    3.14
  -1   4  20    0.74    3.90
  -1  -4  20    8.40    3.34
  -1  -4  20    4.56    3.23
  -1   4  20    5.48    2.84
  -1   4  20    4.54    2.69
  -1   4  19    4.65    3.59
  -1  -4  19    4.24    3.07
  -1  -4  19    7.85    3.25
  -1   4  19    8.76    2.51
  -1   4  19    2.21    2.21
  -1   4  18    4.33    3.18
  -1  -4  18   -2.75    2.69
  -1  -4  18   -2.42    2.55
   1   4 -18    0.11    1.87
  -1   4  18    1.20    2.35
  -1   4  18   -0.45    2.17
  -1   4  17   -1.47    3.18
  -1  -4  17    1.83    2.42
  -1  -4  17    2.60    2.46
   1   4 -17    2.66    2.30
  -1   4  17    2.84    2.21
  -1   4  17    1.94    2.10
  -1   4  16   34.78    4.24
  -1  -4  16   30.47    3.66
  -1  -4  16   26.39    3.43
   1   4 -16   32.34    3.57
  -1   4  16   19.55    2.89
  -1   4  16   27.97    3.52
  -1   4  15  114.68    7.34
  -1  -4  15   97.17    8.44
  -1  -4  15   99.11    8.60
   1   4 -15  106.63    9.21
  -1   4  15   83.85    7.40
  -1   4  15  104.68    9.10
  -1   4  14    7.92    3.18
  -1  -4  14    6.68    2.08
  -1  -4  14    5.78    2.03
   1   4 -14    8.78    2.17
  -1   4  14   14.58    2.64
  -1   4  14    8.76    2.19
  -1   4  13   90.78    6.27
  -1  -4  13   87.33    7.58
  -1  -4  13   92.65    7.95
   1   4 -13   81.41    7.04
  -1   4  13   76.56    6.91
  -1   4  13   77.44    7.02
  -1   4  12  241.96   12.59
  -1  -4  12  218.22   17.76
  -1  -4  12  234.97   19.03
   1   4 -12  225.94   18.21
  -1   4  12  209.73   17.31
  -1   4  12  208.92   17.13
  -1   4  11   63.92    4.92
  -1  -4  11   77.35    6.66
  -1  -4  11   66.56    5.87
   1   4 -11   64.91    5.73
  -1   4  11   55.25    5.24
  -1   4  11   68.19    6.32
  -1   4  10   61.42    4.97
  -1  -4  10   57.89    5.19
  -1  -4  10   59.52    5.21
   1   4 -10   59.59    5.28
  -1   4  10   64.55    5.82
  -1   4  10   53.92    5.10
  -1   4   9    1.11    2.78
  -1  -4   9    1.90    1.08
  -1  -4   9    2.26    1.22
   1   4  -9    6.05    1.42
  -1   4   9    4.90    1.87
  -1   4   9    3.45    1.58
  -1   4   8   97.08    6.21
  -1  -4   8  103.74    8.51
   1   4  -8   86.99    7.16
  -1   4   8   94.23    8.13
  -1   4   8   97.82    8.31
   1   4  -7    5.62    1.06
   1   4  -7    4.40    0.97
  -1   4   7    6.88    2.35
   1  -4  -7    6.64    1.67
  -1  -4   7    5.69    0.99
   1   4  -7    3.86    0.86
  -1   4   7    4.04    1.58
  -1   4   7    3.54    1.56
   1   4  -6    9.34    1.29
  -1   4   6   16.14    2.96
   1  -4  -6   11.78    1.87
  -1  -4   6   10.45    1.20
   1   4  -6   11.26    1.22
  -1   4   6    8.94    1.69
  -1   4   6   10.50    1.99
   1   4  -5   76.63    4.04
  -1   4   5   83.26    5.60
   1  -4  -5   78.23    6.73
  -1  -4   5   79.09    6.41
   1   4  -5   75.52    6.12
  -1   4   5   69.38    6.12
  -1   4   5   86.63    7.31
   1   4  -4  372.42   17.02
  -1   4   4  362.49   17.24
   1  -4  -4  368.81   29.57
  -1  -4   4  347.82   27.72
   1   4  -4  371.75   29.68
  -1   4   4  405.15   32.46
   1   4  -3    4.13    1.67
  -1   4   3    2.66    2.21
   1  -4  -3    0.27    1.29
  -1  -4   3    0.47    0.32
  -1   4   3    1.83    1.26
  -1   4   2  382.58   17.94
   1  -4  -2  383.71   30.72
   1   4  -2  383.71   30.58
   1   4  -2  378.52   30.15
  -1   4   2  397.25   31.83
  -1   4   1    9.16    2.37
   1  -4  -1    9.62    1.51
   1   4  -1    7.88    0.93
   1   4  -1   10.54    1.06
  -1   4   1   10.47    1.65
  -1   4   0  166.01    8.49
   1  -4   0  164.57   13.36
   1   4   0  178.81   14.31
   1   4   0  171.56   13.79
  -1   4   0  168.47   13.70
  -1   4  -1    2.60    2.14
   1  -4   1    3.34    1.13
   1   4   1    3.70    0.97
   1   4   1    2.03    0.84
  -1   4  -1    4.74    1.15
  -1   4  -2   31.62    2.96
   1  -4   2   43.79    3.93
   1   4   2   36.23    3.23
   1   4   2   37.78    3.43
  -1   4  -2   37.31    3.41
  -1   4  -3   69.47    4.36
   1  -4   3   66.49    5.67
   1   4   3   74.10    6.25
   1   4   3   74.28    6.27
  -1   4  -3   67.15    5.71
  -1   4  -4    1.33    1.63
   1  -4   4    1.90    1.11
   1   4   4    1.15    0.97
   1   4   4    0.79    1.20
  -1   4  -4    0.02    1.11
  -1   4  -5   83.72    4.49
   1  -4   5   77.37    6.59
   1   4   5   67.76    5.82
   1   4   5   72.63    6.27
  -1   4  -5   74.87    6.34
  -1   4  -6    0.56    1.22
   1  -4   6    0.77    1.22
   1   4   6   -1.04    1.33
   1   4   6   -0.14    1.22
  -1   4  -6   -2.03    1.11
  -1   4  -7   31.89    2.03
   1  -4   7   38.82    3.68
   1   4   7   38.64    3.75
   1   4   7   30.18    3.09
  -1   4  -7   31.92    3.02
  -1   4  -8    9.77    1.06
   1  -4   8   10.70    1.78
   1   4   8    9.75    1.83
   1   4   8   14.58    2.05
  -1   4  -8   14.56    2.12
   1  -4   9  165.92   13.63
   1   4   9  155.65   12.84
   1   4   9  205.51   16.84
  -1   4  -9  166.12   13.75
   1  -4  10  225.35   18.33
   1   4  10  211.20   17.29
   1   4  10  204.29   16.68
  -1   4 -10  206.48   16.88
   1  -4  11   69.70    6.23
   1   4  11   72.25    6.50
   1   4  11   56.95    5.33
  -1   4 -11   73.69    6.61
   1  -4  12  527.71   42.28
   1   4  12  534.94   42.82
   1   4  12  514.40   41.28
  -1   4 -12  477.15   38.17
   1  -4  13   96.97    8.51
   1   4  13   77.49    6.97
   1   4  13   98.43    8.60
  -1   4 -13   74.06    6.55
   1  -4  14  207.81   17.13
   1   4  14  199.26   16.34
   1   4  14  220.81   18.10
  -1   4 -14  223.91   18.26
   1  -4  15  139.08   11.80
   1   4  15  149.22   12.53
   1   4  15  140.19   11.87
  -1   4 -15  164.09   13.75
   1  -4  16   42.95    4.65
   1   4  16   42.05    4.45
   1   4  16   43.45    4.54
  -1   4 -16   46.38    4.85
   1  -4  17    9.03    2.89
   1   4  17   12.19    2.71
   1   4  17    8.35    2.60
  -1   4 -17   15.12    2.91
   1  -4  18   12.53    3.45
   1  -4  18   13.29    3.43
   1   4  18   14.45    2.91
   1   4  18   15.66    2.78
  -1   4 -18   12.66    2.98
   1  -4  19   89.72    8.31
   1  -4  19   96.42    8.89
   1   4  19   92.11    8.33
   1   4  19   87.82    7.95
  -1   4 -19   83.74    7.72
   1  -4  20   67.87    6.82
   1  -4  20   71.30    7.16
   1   4  20   67.58    6.55
   1   4  20   58.59    5.94
  -1   4 -20   61.57    6.32
   1   4  21    8.58    4.40
   1  -4  21    9.84    3.77
   1  -4  21   14.76    4.04
   1   4  21    9.80    3.48
   1   4  21   10.11    3.39
  -1   4 -21    6.68    3.16
   1   4  22   16.18    6.16
   1  -4  22    7.29    4.36
   1  -4  22   11.58    4.36
   1   4  22    7.92    3.32
   1   4  22   12.17    3.09
  -1   4 -22    3.68    3.39
  -1   5  21   10.92    5.01
  -1  -5  21   15.91    5.30
  -1  -5  21   14.69    5.17
  -1   5  21   11.33    3.32
  -1   5  21   13.77    3.59
  -1   5  20   21.85    4.97
  -1  -5  20   19.12    5.55
  -1  -5  20   19.07    4.72
  -1   5  20   29.77    4.13
  -1   5  20   23.50    3.68
  -1   5  19   10.36    4.56
  -1  -5  19   13.32    3.93
  -1  -5  19    4.47    3.93
  -1   5  19   11.15    3.21
  -1   5  19    8.46    2.89
  -1   5  18   23.97    4.74
  -1  -5  18   21.01    4.11
  -1  -5  18   24.17    4.47
  -1   5  18   23.70    3.70
  -1   5  18   18.82    3.02
  -1   5  17    2.48    3.36
  -1  -5  17    0.36    3.05
  -1  -5  17    4.65    3.09
  -1   5  17    3.57    2.48
  -1   5  17    1.76    2.28
  -1   5  16    1.63    3.52
  -1  -5  16    1.99    2.60
  -1  -5  16   -0.25    2.93
  -1   5  16   -0.36    2.42
  -1   5  16    0.88    2.17
  -1   5  15   25.39    3.95
  -1  -5  15   35.12    4.11
  -1  -5  15   22.71    3.50
  -1   5  15   27.27    3.52
  -1   5  15   32.34    3.75
  -1   5  14    4.67    3.36
  -1  -5  14   -1.08    2.17
  -1  -5  14    0.97    2.26
  -1   5  14   -0.52    2.12
  -1   5  14   -0.20    1.78
  -1   5  13    3.79    2.89
  -1  -5  13    1.90    2.01
  -1  -5  13    3.88    2.01
   1   5 -13    1.13    1.78
  -1   5  13    0.63    1.94
  -1   5  13    2.37    2.08
  -1   5  12   20.27    3.66
  -1  -5  12   16.82    2.39
  -1  -5  12   20.07    2.75
   1   5 -12   23.72    2.96
  -1   5  12   23.43    3.02
  -1   5  12   16.25    2.64
  -1   5  11    5.60    3.27
  -1  -5  11   11.76    1.96
  -1  -5  11    9.82    1.96
   1   5 -11    7.88    1.67
  -1   5  11   13.52    2.53
  -1   5  11   15.91    2.60
  -1   5  10    7.67    2.91
  -1  -5  10   10.22    1.74
  -1  -5  10    4.56    1.53
   1   5 -10    7.34    1.65
  -1   5  10   10.74    2.21
  -1   5  10    9.28    2.05
  -1   5   9   60.15    4.79
  -1  -5   9   71.32    6.00
  -1  -5   9   77.15    6.43
   1   5  -9   72.09    6.03
  -1   5   9   84.26    7.34
  -1   5   9   81.32    7.22
  -1   5   8  695.64   31.98
  -1  -5   8  681.87   54.13
  -1  -5   8  724.31   57.51
   1   5  -8  746.43   59.27
  -1   5   8  683.45   54.53
  -1   5   8  589.11   47.02
   1   5  -7   92.61    4.69
   1   5  -7   97.78    4.94
  -1   5   7   97.28    6.41
  -1  -5   7   96.47    7.81
  -1  -5   7   96.31    7.79
  -1   5   7   90.71    7.79
  -1   5   7   86.11    7.54
   1   5  -6  137.84    6.77
   1   5  -6  142.92    7.18
  -1   5   6  132.09    7.49
   1  -5  -6  136.33   11.38
  -1   5   6  126.67   10.63
  -1   5   6  113.33    9.46
   1   5  -5   -0.16    2.01
  -1   5   5   -2.48    2.51
   1  -5  -5    1.33    1.51
  -1   5   5    0.84    1.24
  -1   5   5    1.11    1.33
   1   5  -4  144.34    7.72
  -1   5   4  158.47    8.60
   1  -5  -4  142.27   11.74
  -1   5   4  158.63   13.00
  -1   5   4  137.71   11.44
   1   5  -3   16.00    2.75
  -1   5   3   22.37    3.34
   1  -5  -3   20.58    2.35
  -1   5   3   20.83    2.42
  -1   5   3   26.77    3.07
   1   5  -2   17.15    2.69
  -1   5   2   14.72    3.30
   1  -5  -2   15.15    2.01
  -1   5   2   12.55    1.96
   1   5  -1  171.00    8.55
  -1   5   1  169.28    8.87
   1  -5  -1  150.55   12.32
   1   5  -1  167.93   13.43
   1   5  -1  153.91   12.35
  -1   5   1  158.20   12.96
  -1   5   0  127.41    6.84
   1  -5   0  128.07   10.52
   1   5   0  122.47    9.86
   1   5   0  134.03   10.79
  -1   5   0  108.00    8.98
  -1   5  -1   47.44    3.59
   1  -5   1   48.53    4.33
   1   5   1   54.04    4.65
   1   5   1   51.96    4.47
  -1   5  -1   50.15    4.47
  -1   5  -2    2.26    2.32
   1  -5   2    0.05    1.26
   1   5   2   -1.76    1.15
   1   5   2   -0.41    1.06
  -1   5  -2    1.94    1.26
  -1   5  -3   19.70    3.16
   1  -5   3   11.80    1.76
   1   5   3   17.67    2.03
   1   5   3   18.44    2.10
  -1   5  -3   16.18    1.99
  -1   5  -4  201.00   10.27
   1  -5   4  180.00   14.60
   1   5   4  181.52   14.74
   1   5   4  188.51   15.33
  -1   5  -4  177.63   14.40
  -1   5  -5   18.08    2.78
   1  -5   5   14.99    2.01
   1   5   5   18.19    2.26
   1   5   5   18.15    2.26
  -1   5  -5   13.54    1.85
  -1   5  -6  182.92    8.80
   1  -5   6  181.47   14.78
   1   5   6  170.57   13.95
   1   5   6  168.67   13.88
  -1   5  -6  178.97   14.51
  -1   5  -7   85.32    4.49
   1  -5   7   87.40    7.45
   1   5   7   89.11    7.65
   1   5   7   93.87    8.06
  -1   5  -7   84.48    7.13
  -1   5  -8   11.35    1.58
   1  -5   8   17.29    2.51
   1   5   8   12.57    2.03
   1   5   8   12.03    2.14
  -1   5  -8   13.63    1.94
   1  -5   9   26.57    3.07
   1   5   9   24.60    2.91
   1   5   9   18.55    2.66
  -1   5  -9   25.93    3.02
   1  -5  10   64.85    5.87
   1   5  10   66.09    6.07
  -1   5 -10   57.60    5.35
   1  -5  11   27.20    3.27
   1   5  11   20.27    2.78
   1   5  11   26.18    3.16
  -1   5 -11   20.09    2.64
   1  -5  12   11.33    2.37
   1   5  12   15.46    2.42
   1   5  12    6.55    2.17
  -1   5 -12   15.17    2.48
   1  -5  13    4.67    2.42
   1   5  13    3.75    1.96
   1   5  13    1.08    2.01
  -1   5 -13   -0.43    2.17
   1  -5  14   -0.20    2.64
   1   5  14    3.48    2.28
   1   5  14    0.84    2.21
  -1   5 -14    3.79    2.30
   1  -5  15    5.53    3.05
   1   5  15    6.75    2.48
   1   5  15    5.80    2.62
  -1   5 -15    3.97    2.66
   1  -5  16   10.54    3.07
   1   5  16   15.71    3.11
   1   5  16   12.05    2.46
  -1   5 -16   16.27    3.52
   1  -5  17    4.97    3.05
   1  -5  17   -0.38    3.00
   1   5  17    0.50    2.55
   1   5  17    0.63    2.71
  -1   5 -17    4.51    3.30
   1  -5  18   39.75    5.30
   1  -5  18   46.54    5.64
   1   5  18   46.54    4.94
   1   5  18   54.22    5.48
  -1   5 -18   40.67    5.33
   1   5  19   43.22    5.76
   1  -5  19   33.99    5.26
   1  -5  19   34.96    5.58
   1   5  19   31.01    4.20
   1   5  19   30.61    4.22
  -1   5 -19   32.57    4.74
   1   5  20   -3.27    5.39
   1  -5  20    6.43    4.67
   1  -5  20    4.04    4.38
   1   5  20    5.37    3.30
   1   5  20    5.53    3.36
  -1   5 -20    5.21    3.52
  -1   6  18    9.80    5.21
  -1  -6  18    6.23    4.33
  -1  -6  18    2.55    4.36
  -1   6  18    8.35    3.09
  -1   6  18    3.95    3.41
  -1   6  17    8.60    4.18
  -1  -6  17   -0.02    3.79
  -1  -6  17    4.42    3.84
  -1   6  17    8.83    3.27
  -1   6  17    2.03    2.51
  -1   6  16   11.53    4.45
  -1  -6  16   16.91    4.00
  -1  -6  16   18.60    4.22
  -1   6  16   17.24    3.50
  -1   6  16   16.21    3.09
  -1   6  15   28.67    3.84
  -1  -6  15   25.75    4.47
  -1  -6  15   25.80    4.45
  -1   6  15   31.87    3.93
  -1   6  15   26.86    3.88
  -1   6  14    0.70    3.72
  -1  -6  14   -0.43    3.00
  -1  -6  14   -0.29    3.14
  -1   6  14    0.16    2.48
  -1   6  14   -0.38    2.35
  -1   6  13  134.07    7.97
  -1  -6  13  126.29   10.65
  -1  -6  13  118.36   10.07
  -1   6  13  135.97   11.58
  -1   6  13  125.02   10.74
  -1   6  12    6.18    3.68
  -1  -6  12    5.19    1.74
  -1  -6  12    5.94    1.74
  -1   6  12    5.78    2.42
  -1   6  12    5.94    2.48
  -1   6  11   99.02    6.41
  -1   6  11   96.60    8.51
  -1   6  11  102.65    8.89
  -1   6  10    0.25    3.41
  -1   6  10    2.39    2.03
  -1   6  10    2.19    2.19
  -1   6   9   22.84    3.52
  -1   6   9   24.90    3.21
  -1   6   9   23.27    2.91
   1   6  -8    2.30    1.60
   1   6  -8    4.63    1.49
  -1   6   8    2.71    2.96
  -1   6   8    5.10    2.14
  -1   6   8    4.88    1.85
   1   6  -7   -1.99    2.32
   1   6  -7    0.38    2.12
  -1   6   7   -0.29    3.16
  -1   6   7   -1.67    1.90
  -1   6   7   -0.02    1.58
   1   6  -6   78.55    4.99
   1   6  -6   74.01    4.54
  -1   6   6   71.55    5.53
  -1   6   6   73.54    6.52
  -1   6   6   72.14    6.37
   1   6  -5   92.50    5.44
  -1   6   5   98.93    6.14
  -1   6   5  100.67    8.49
  -1   6   5   92.00    7.92
   1   6  -4    1.76    2.48
  -1   6   4   -0.93    2.80
  -1   6   4   -0.20    1.63
  -1   6   4   -0.54    1.53
   1   6  -3  221.06   11.10
  -1   6   3  217.47   11.20
   1  -6  -3  219.62   17.88
  -1   6   3  223.61   18.10
  -1   6   3  217.50   17.70
   1   6  -2  314.87   15.21
  -1   6   2  313.29   15.39
   1  -6  -2  296.13   23.88
  -1   6   2  276.50   22.28
  -1   6   2  315.09   25.30
   1   6  -1  190.12    9.73
  -1   6   1  214.56   10.97
   1  -6  -1  185.11   15.12
  -1   6   1  197.05   15.98
  -1   6   1  206.91   16.77
   1   6   0   45.62    3.93
  -1   6   0   53.18    4.42
   1  -6   0   52.93    4.83
  -1   6   0   55.66    4.88
  -1   6   0   46.09    4.27
   1  -6   1  297.94   23.93
   1   6   1  305.39   24.33
  -1   6  -1  314.42   25.17
   1   6   2   15.73    3.39
  -1   6  -2   21.47    3.81
   1  -6   2   15.84    2.19
   1   6   2   19.89    2.19
   1   6   2   14.65    1.83
  -1   6  -2   21.22    2.39
   1   6   3   16.54    3.21
  -1   6  -3   15.51    3.39
   1  -6   3    8.17    1.87
   1   6   3   11.20    1.72
   1   6   3   14.31    1.94
  -1   6  -3   12.03    1.78
   1   6   4   56.86    4.33
  -1   6  -4   48.46    4.02
   1  -6   4   60.02    5.35
   1   6   4   58.84    5.19
   1   6   4   58.19    5.17
  -1   6  -4   56.77    4.97
   1   6   5   76.15    5.42
  -1   6  -5   82.45    5.37
   1  -6   5   68.93    6.03
   1   6   5   79.52    6.82
   1   6   5   65.57    5.82
  -1   6  -5   72.54    6.23
  -1   6  -6   14.33    3.18
   1  -6   6   14.06    2.28
   1   6   6   20.07    2.60
   1   6   6   11.60    2.12
  -1   6  -6   17.88    2.30
  -1   6  -7   -1.56    2.60
   1  -6   7   -1.51    1.81
   1   6   7   -1.24    1.81
   1   6   7    1.99    1.81
  -1   6  -7   -1.90    1.67
  -1   6  -8   -1.26    1.81
  -1   6  -8   -0.32    2.28
   1  -6   8    0.50    2.03
   1   6   8    0.32    1.99
   1   6   8    3.23    1.87
  -1   6  -8    1.35    1.83
   1  -6   9    4.02    2.17
   1   6   9    7.02    2.26
   1   6   9    6.09    2.23
  -1   6  -9   -1.40    2.10
   1  -6  10   34.96    3.95
   1   6  10   29.32    3.54
   1   6  10   31.83    3.66
  -1   6 -10   27.58    3.48
   1  -6  11    3.50    2.69
   1   6  11    3.93    2.39
   1   6  11    1.08    2.32
  -1   6 -11    1.35    2.60
   1  -6  12   98.82    8.85
   1   6  12   92.47    8.37
   1   6  12   82.32    7.47
  -1   6 -12   95.34    8.44
   1   6  13   -4.72    2.91
   1  -6  13   -5.44    3.32
   1   6  13   -2.93    2.60
   1   6  13    0.77    2.69
  -1   6 -13    1.69    2.82
   1   6  14    5.46    3.79
   1  -6  14    9.12    3.97
   1  -6  14    6.95    3.54
   1   6  14    0.02    2.82
   1   6  14    6.16    2.82
  -1   6 -14    6.48    2.93
   1   6  15    8.58    4.36
   1  -6  15   -1.31    3.90
   1  -6  15    8.35    4.00
   1   6  15    2.69    3.07
   1   6  15   -2.73    2.91
  -1   6 -15    6.86    3.18
   1   6  16   13.25    4.51
   1  -6  16   17.99    4.11
   1  -6  16   16.34    4.99
   1   6  16    7.79    3.36
   1   6  16   14.45    3.59
  -1   6 -16   10.97    3.50
   1   6  17    1.47    4.40
   1  -6  17    4.90    5.01
   1  -6  17   -1.63    3.81
   1   6  17    3.39    3.41
   1   6  17    1.06    3.05
  -1   6 -17    3.34    3.18
  -1   7  14    0.43    5.08
  -1   7  14   -1.74    3.02
  -1   7  14    3.30    3.39
  -1   7  13   12.55    5.08
  -1   7  13    6.77    3.39
  -1   7  13    6.52    3.21
  -1   7  12   11.53    5.10
  -1   7  12   -0.20    3.30
  -1   7  12    8.69    3.23
  -1   7  11    3.05    4.36
  -1   7  11    3.00    3.30
  -1   7  11    3.50    3.16
  -1   7  10    5.60    4.22
  -1   7  10   11.78    3.09
  -1   7  10    7.29    2.91
  -1   7   9   -2.53    3.72
  -1   7   9    0.90    2.89
  -1   7   9   -1.31    2.64
  -1   7   8   -0.29    3.27
  -1   7   8   -1.67    2.64
  -1   7   8   -0.52    2.82
   1   7  -7   -0.81    3.93
   1   7  -7   -1.85    3.14
  -1   7   7    1.15    3.48
  -1   7   7    1.76    2.51
  -1   7   7   -3.27    2.62
   1   7  -6   15.57    3.63
   1   7  -6   14.04    4.51
  -1   7   6   14.56    3.57
  -1   7   6   11.83    2.93
  -1   7   6   11.44    2.75
   1   7  -5   25.57    4.40
   1   7  -5   22.55    3.70
  -1   7   5   18.06    3.79
  -1   7   5   23.25    3.34
  -1   7   5   20.54    3.09
   1   7  -4    3.25    3.21
   1   7  -4    1.78    3.68
  -1   7   4    5.10    3.70
  -1   7   4    4.83    2.48
  -1   7   4    3.97    2.78
   1   7  -3    2.80    4.04
  -1   7   3    0.07    3.45
  -1   7   3   -0.50    2.32
  -1   7   3    0.52    2.48
   1   7  -2   -0.47    3.39
  -1   7   2    0.81    3.72
  -1   7   2   -1.11    2.26
  -1   7   2   -0.14    2.35
   1   7  -1    5.53    3.34
  -1   7   1    6.30    3.50
  -1   7   1    1.38    2.23
  -1   7   1    0.52    2.14
   1   7   0   66.97    5.15
  -1   7   0   70.11    5.53
  -1   7   0   72.00    6.37
  -1   7   0   74.53    6.57
   1   7   1    2.21    3.18
  -1   7  -1   -1.51    3.63
  -1   7  -1    1.92    1.85
  -1   7  -1   -0.61    1.85
   1   7   2   93.35    6.16
  -1   7  -2  114.07    7.27
  -1   7  -2  100.33    8.35
  -1   7  -2   96.67    8.06
   1   7   3  195.01   10.36
  -1   7  -3  186.08   10.38
   1  -7   3  167.82   13.63
   1   7   3  166.82   13.50
   1   7   3  183.39   14.81
  -1   7  -3  177.43   14.31
  -1   7  -3  155.92   12.66
   1   7   4    6.27    3.61
  -1   7  -4    0.43    4.29
   1  -7   4    1.13    1.33
   1   7   4    2.69    2.08
   1   7   4    4.72    2.19
   1   7   5   41.40    4.33
  -1   7  -5   41.24    5.28
   1  -7   5   29.00    2.69
   1   7   5   43.72    4.56
   1   7   5   37.40    4.22
   1   7   6    3.27    3.43
  -1   7  -6    2.66    4.13
   1  -7   6    1.13    1.08
   1   7   6    2.89    2.42
   1   7   6   -0.32    2.53
  -1   7  -7  159.33    9.05
  -1   7  -7  161.90    8.46
   1   7   7  177.05   14.67
   1   7   7  168.20   14.04
   1   7   8   15.12    3.90
   1  -7   8    5.82    1.74
   1  -7   8    4.11    1.44
   1   7   8   13.20    3.32
   1   7   8   10.61    3.00
   1   7   9   -4.09    3.90
   1  -7   9    4.13    2.12
   1  -7   9    5.10    2.14
   1   7   9    1.53    2.66
  -1   7  -9    1.67    1.60
   1   7  10    4.27    4.40
   1  -7  10    0.65    2.39
   1  -7  10    0.79    2.42
   1   7  10   -0.02    3.02
   1   7  10   -2.03    3.07
  -1   7 -10   -0.43    2.05
   1   7  11   12.73    4.81
   1  -7  11    7.25    2.48
   1  -7  11    6.48    2.51
   1   7  11   15.19    3.66
   1   7  11   21.65    3.90
   1   7  12   -2.78    4.38
   1  -7  12   -0.70    2.42
   1  -7  12    1.72    2.64
   1   7  12   -1.53    3.09
   1   7  12    4.88    3.32
  -1   7 -12    0.38    2.10
   1   7  13    1.74    5.21
   1  -7  13   -1.74    2.80
   1  -7  13   -2.55    2.84
   1   7  13    0.36    3.43
   1   7  13   -0.70    3.34
  -1   7 -13   -1.40    2.35
   1   7  14   -0.14    5.03
   1  -7  14    1.56    4.20
   1  -7  14    4.51    3.86
   1   7  14    3.97    3.77
   1   7  14    0.81    3.23
  -1   8   8   -3.11    5.85
  -1   8   8    1.58    3.25
  -1   8   8    2.32    2.89
   1   8  -7   -3.21    3.34
   1   8  -7   -1.74    3.41
  -1   8   7   -2.98    5.73
  -1   8   7   -0.70    3.41
  -1   8   7    3.05    2.78
   1   8  -6    0.79    4.65
   1   8  -6   10.79    5.15
  -1   8   6    0.45    5.64
  -1   8   6    5.87    2.78
  -1   8   6    6.30    3.18
   1   8  -5   11.10    5.69
   1   8  -5   -1.29    4.76
  -1   8   5   -0.72    5.37
  -1   8   5    3.86    2.89
  -1   8   5   -0.93    2.53
   1   8  -4    0.16    4.56
   1   8  -4    3.41    5.98
  -1   8   4    1.24    5.62
  -1   8   4    1.33    2.21
  -1   8   4   -1.81    2.39
   1   8  -3    1.60    5.89
   1   8  -3   -5.73    4.63
  -1   8   3    9.30    5.89
  -1   8   3    0.00    2.01
  -1   8   3    0.84    1.96
   1   8  -2    0.97    5.39
   1   8  -2    4.38    5.06
  -1   8   2   -0.54    5.15
  -1   8   2    1.90    1.40
  -1   8   2    1.31    1.44
   1   8  -1   21.35    5.87
   1   8  -1   17.15    5.48
  -1   8   1   10.09    5.60
   1   8   0    0.18    5.85
  -1   8   0   -6.52    5.76
   1   8   1   80.13    7.54
  -1   8  -1   68.41    7.40
   1   8   2   14.76    5.26
  -1   8  -2   12.37    6.34
   1   8   3   47.44    6.55
  -1   8  -3   52.46    7.25
   1   8   4    1.44    5.48
  -1   8  -4    3.34    6.66
   1   8   5    6.12    5.44
  -1   8  -5    1.29    5.85
  -1   8  -5   -0.23    5.01
   1   8   6    8.08    5.58
  -1   8  -6    6.59    4.79
  -1   8  -6    6.48    4.76
   1   8   6    0.90    1.99
   1   8   6    3.59    2.08
  -1   8  -7   15.30    3.88
  -1   8  -7    7.25    3.41
   1   8   7   12.23    2.96
   1   8   7   17.45    3.00
  -2   0  26   14.87    7.47
  -2   0  26   17.85    7.22
  -2   0  26   19.32    3.88
  -2   0  26   22.19    4.04
  -2   0  25    3.45    5.98
  -2   0  25  -10.47    6.09
  -2   0  25   -2.62    2.73
  -2   0  25    2.87    3.34
  -2   0  24   74.28    7.00
  -2   0  24   62.91    6.32
  -2   0  24   66.90    6.46
  -2   0  23    0.70    4.27
  -2   0  23   -0.65    2.60
  -2   0  23    0.07    2.71
  -2   0  22   38.01    4.65
  -2   0  22   35.91    4.06
  -2   0  22   46.05    4.74
  -2   0  21    3.02    3.43
  -2   0  21   -3.95    2.01
  -2   0  21   -0.27    2.19
  -2   0  20    4.02    3.11
  -2   0  20   -0.65    1.99
  -2   0  20    1.81    2.28
  -2   0  19    1.76    3.21
  -2   0  19   -2.19    1.85
  -2   0  19   -0.74    2.17
  -2   0  18   33.81    3.90
  -2   0  18   29.70    3.45
  -2   0  18   31.22    3.61
  -2   0  17   -0.11    2.71
  -2   0  17   -1.17    1.85
  -2   0  17   -1.87    1.63
  -2   0  16  315.32   15.12
  -2   0  16  307.19   24.96
  -2   0  16  282.36   22.95
  -2   0  15   -3.68    2.26
  -2   0  15   -1.02    1.76
  -2   0  15    0.09    1.81
  -2   0  14  487.31   22.39
  -2   0  14  490.02   39.32
  -2   0  14  449.84   36.14
  -2   0  13   -1.58    2.05
  -2   0  13    0.54    1.13
  -2   0  13    2.73    1.49
  -2   0  12  416.21   19.21
  -2   0  12  424.79   34.13
  -2   0  12  406.73   32.71
  -2   0  11    1.44    1.85
  -2   0  11    1.40    1.53
  -2   0  11   -0.27    0.99
  -2   0  10  331.34   15.55
  -2   0  10  321.86   25.96
  -2   0  10  314.42   25.37
  -2   0   9    0.41    1.74
  -2   0   9   -0.72    1.13
  -2   0   9   -0.05    1.15
  -2   0   8    0.20    1.83
   2   0  -8    3.39    1.26
  -2   0   8    7.18    1.56
  -2   0   8    4.67    1.33
  -2   0   7    1.38    1.87
   2   0  -7    0.81    1.20
  -2   0   7   -0.02    1.17
  -2   0   7    0.65    1.17
   2   0  -6   29.00    2.46
  -2   0   6   24.31    2.46
   2   0  -6   25.87    2.66
  -2   0   6   27.56    2.82
  -2   0   6   26.63    2.64
   2   0  -5    2.01    1.69
  -2   0   5   -1.99    1.60
   2   0  -5    1.02    0.97
  -2   0   5   -0.56    0.97
   2   0  -4    6.05    1.76
  -2   0   4    1.04    1.74
   2   0  -4    1.17    0.90
  -2   0   4    2.98    1.11
   2   0  -3    0.61    1.63
  -2   0   3    1.85    1.65
   2   0  -3    0.02    0.86
  -2   0   3   -0.11    0.81
   2   0  -2  382.13   17.33
  -2   0   2  346.02   15.75
   2   0  -2  370.84   29.57
  -2   0   2  356.40   28.44
   2   0  -1    0.72    1.44
  -2   0   1   -1.26    1.35
   2   0  -1   -0.25    0.70
  -2   0   1   -0.34    0.70
   2   0   0 2550.53  111.61
  -2   0   0 2643.08  115.63
   2   0   0 2658.88  210.27
  -2   0   0 2792.05  220.90
   2   0   1   -0.05    1.56
  -2   0  -1   -1.51    1.53
   2   0   1    0.88    0.93
  -2   0  -1   -0.32    0.77
   2   0   2 1335.53   58.87
  -2   0  -2 1286.33   56.70
   2   0   2 1276.17  101.14
  -2   0  -2 1341.18  106.29
   2   0   3    2.23    1.78
  -2   0  -3    0.34    1.74
   2   0   3    1.40    0.81
  -2   0  -3    0.34    1.06
   2   0   4  643.05   28.87
   2   0   4  627.03   49.95
  -2   0  -4  584.82   46.61
   2   0   5    0.70    1.67
   2   0   5   -0.45    1.22
  -2   0  -5    0.52    1.22
   2   0   6  518.23   23.56
   2   0   6  549.61   43.92
  -2   0  -6  508.30   40.70
   2   0   7   -1.49    1.85
   2   0   7   -1.04    1.35
  -2   0  -7   -1.96    1.35
   2   0   8  193.34    9.66
   2   0   8  174.00   14.38
  -2   0  -8  197.56   16.14
   2   0   9   -1.63    1.81
   2   0   9   -0.11    1.04
  -2   0  -9   -0.20    1.42
   2   0  10  819.11   36.84
   2   0  10  813.01   64.82
  -2   0 -10  775.99   61.82
   2   0  11    0.99    2.17
   2   0  11    1.04    1.53
  -2   0 -11    0.29    1.60
   2   0  12   68.03    4.63
   2   0  12   49.99    4.83
  -2   0 -12   59.79    5.55
   2   0  13   -3.00    2.37
   2   0  13   -0.77    1.24
  -2   0 -13   -1.06    1.56
   2   0  14  194.61   10.04
   2   0  14  230.23   18.89
  -2   0 -14  209.35   17.27
   2   0  15   -1.38    2.55
   2   0  15   -2.53    1.65
  -2   0 -15    0.20    1.83
   2   0  16  166.51    9.07
   2   0  16  192.01   15.96
  -2   0 -16  218.44   17.99
   2   0  17    1.47    2.73
   2   0  17    0.93    2.05
  -2   0 -17   -0.34    1.92
   2   0  18    4.49    3.18
   2   0  18    8.55    2.39
   2   0  18    7.13    2.28
  -2   0 -18    9.16    2.28
   2   0  19    2.05    3.34
   2   0  19   -1.96    2.28
   2   0  19   -0.27    2.23
  -2   0 -19    2.53    2.14
   2   0  20   30.27    4.11
   2   0  20   38.24    4.18
   2   0  20   38.48    4.47
  -2   0 -20   27.49    3.32
   2   0  21   -3.70    3.84
   2   0  21    0.63    2.55
   2   0  21    1.53    2.39
  -2   0 -21   -2.42    1.94
   2   0  22  190.21   10.90
   2   0  22  185.04   15.55
   2   0  22  210.52   17.40
  -2   0 -22  201.70   16.79
   2   0  23   -8.33    5.44
   2   0  23   -4.94    2.98
   2   0  23   -4.00    2.55
  -2   0 -23   -0.23    2.46
   2   0  24  150.77   10.47
   2   0  24  140.17    9.93
   2   0  24  125.31   11.08
   2   0  24  148.43   12.80
  -2   0 -24  141.93   12.05
   2   0  25   -0.32    3.95
  -2   0 -25    0.45    2.08
  -2  -1  26    2.44    5.60
  -2  -1  26   -5.67    6.79
  -2   1  26   10.16    7.02
  -2  -1  26    2.26    3.86
  -2  -1  26    4.45    3.61
  -2   1  26    3.84    3.02
  -2   1  26   -1.76    3.09
  -2  -1  25   -1.49    5.26
  -2  -1  25    7.67    5.24
  -2   1  25    8.04    6.30
  -2  -1  25    7.34    2.51
  -2  -1  25    7.83    3.59
  -2   1  25    4.04    2.91
  -2   1  25    3.70    3.11
  -2  -1  24   14.13    5.15
  -2  -1  24   19.98    5.46
  -2   1  24   25.17    5.30
  -2  -1  24   14.92    3.45
  -2  -1  24   27.99    4.22
  -2   1  24   23.77    3.57
  -2   1  24   19.73    3.36
  -2  -1  23   -2.39    4.33
  -2  -1  23    1.51    4.49
  -2   1  23   -2.62    4.33
  -2  -1  23   -3.79    2.37
  -2  -1  23   -1.56    2.39
  -2   1  23   -4.04    2.35
  -2   1  23   -1.26    2.73
  -2  -1  22    3.45    3.95
  -2  -1  22    2.82    3.86
  -2   1  22    6.32    3.93
  -2  -1  22    4.85    2.71
  -2  -1  22    5.24    2.46
  -2   1  22    1.49    2.44
  -2   1  22    1.33    2.21
  -2  -1  21   33.22    4.18
  -2  -1  21   32.80    4.00
  -2   1  21   19.07    4.27
  -2  -1  21   28.15    3.72
  -2  -1  21   31.96    3.81
  -2  -1  20   21.65    3.57
  -2   1  20   17.29    3.77
  -2  -1  20   28.46    3.75
  -2  -1  20   21.37    3.23
  -2   1  20   21.76    2.84
  -2   1  20   22.82    3.07
  -2  -1  19   90.74    5.82
  -2   1  19   71.14    5.42
  -2  -1  19   86.61    7.79
  -2  -1  19   74.62    6.77
  -2   1  19   79.59    7.22
  -2   1  19   96.99    8.55
  -2  -1  18  151.43    8.01
  -2   1  18  133.12    7.81
  -2  -1  18  161.83   13.61
  -2  -1  18  157.25   13.27
  -2   1  18  139.51   11.83
  -2   1  18  131.59   11.13
  -2  -1  17   26.57    3.25
  -2   1  17   30.06    3.72
  -2  -1  17   31.87    3.59
  -2  -1  17   31.60    3.54
  -2   1  17   41.94    4.40
  -2   1  17   29.14    3.54
  -2  -1  16   40.54    3.48
  -2   1  16   46.65    4.38
  -2  -1  16   38.21    4.09
  -2  -1  16   37.85    3.95
  -2   1  16   41.15    4.31
  -2   1  16   35.96    3.93
  -2  -1  15    3.14    2.01
  -2   1  15    2.89    2.44
  -2  -1  15    0.43    1.76
  -2  -1  15    3.68    1.92
  -2   1  15    6.32    1.81
  -2   1  15    2.91    1.81
  -2  -1  14    3.90    1.74
  -2   1  14   -0.14    2.53
  -2  -1  14    0.81    1.49
  -2  -1  14    0.79    1.38
  -2   1  14   -1.42    1.53
  -2   1  14    1.02    1.44
  -2  -1  13   52.43    3.39
  -2   1  13   62.79    4.56
  -2  -1  13   53.56    4.99
  -2  -1  13   58.01    5.30
  -2   1  13   59.68    5.58
  -2   1  13   59.36    5.58
  -2  -1  12  584.82   26.25
  -2   1  12  578.95   26.59
  -2  -1  12  577.59   46.18
  -2  -1  12  584.59   46.72
  -2   1  12  601.07   48.05
  -2   1  12  582.11   46.59
  -2  -1  11   45.82    3.02
  -2   1  11   46.90    3.81
  -2  -1  11   54.01    4.99
  -2  -1  11   57.87    5.24
  -2   1  11   49.61    4.58
  -2   1  11   55.84    5.19
  -2  -1  10  578.72   25.87
  -2   1  10  608.52   27.76
   2  -1 -10  581.66   46.52
  -2  -1  10  552.31   44.10
  -2  -1  10  547.58   43.74
  -2  -1   9   88.32    4.65
  -2   1   9   97.55    5.82
   2  -1  -9   89.72    7.79
  -2  -1   9   96.94    8.17
  -2  -1   9   90.37    7.67
  -2   1   9   90.40    7.74
  -2   1   9   97.76    8.37
  -2  -1   8  149.13    7.13
  -2   1   8  158.49    8.42
   2  -1  -8  163.80   13.52
  -2  -1   8  143.44   11.78
  -2  -1   8  141.59   11.62
  -2   1   8  145.36   12.05
  -2   1   8  148.61   12.28
  -2  -1   7  178.47    8.35
   2   1  -7  187.90    8.74
  -2   1   7  174.54    8.96
   2  -1  -7  172.31   14.17
  -2  -1   7  170.30   13.86
  -2  -1   7  160.16   13.02
  -2   1   7  176.48   14.47
  -2   1   7  207.00   16.93
  -2  -1   6    1.29    1.06
   2   1  -6    1.40    1.08
  -2   1   6   -0.97    2.10
   2  -1  -6    0.68    1.31
  -2  -1   6    0.11    0.81
  -2  -1   6   -0.41    0.88
  -2   1   6    1.51    1.24
  -2  -1   5  764.48   33.77
   2   1  -5  778.70   34.33
  -2   1   5  755.68   33.95
   2  -1  -5  813.46   64.71
  -2  -1   5  759.29   60.29
  -2  -1   5  787.73   62.52
   2   1  -5  771.48   61.24
  -2   1   5  771.03   61.35
   2  -1  -4  217.16   10.54
  -2  -1   4  211.29    9.77
   2   1  -4  203.09    9.34
  -2   1   4  216.93   10.56
   2  -1  -4  216.01   17.49
  -2  -1   4  201.36   16.16
   2   1  -4  200.45   16.07
  -2   1   4  194.04   15.78
   2  -1  -3  790.44   35.32
  -2  -1   3  789.99   34.94
   2   1  -3  775.54   34.31
  -2   1   3  805.11   35.98
   2  -1  -3  854.99   67.94
  -2  -1   3  776.45   61.55
   2   1  -3  761.32   60.33
  -2   1   3  781.19   62.12
   2  -1  -2   65.50    4.06
  -2  -1   2   66.54    3.79
   2   1  -2   65.98    3.68
  -2   1   2   57.62    3.84
   2  -1  -2   58.28    5.08
  -2  -1   2   63.09    5.17
   2   1  -2   62.21    5.08
  -2   1   2   53.72    4.65
   2  -1  -1   90.06    4.97
  -2  -1   1   84.55    4.60
   2   1  -1   83.85    4.58
  -2   1   1   86.76    4.92
   2  -1  -1   89.52    7.49
  -2  -1   1   88.93    7.20
   2   1  -1   85.18    6.91
  -2   1   1   86.09    7.20
   2  -1   0   72.54    4.24
  -2  -1   0   72.97    4.20
   2   1   0   76.25    4.40
  -2   1   0   75.95    4.33
   2  -1   0   75.66    6.39
  -2  -1   0   76.06    6.23
   2   1   0   73.88    6.07
  -2   1   0   72.86    6.18
   2  -1   1  167.12    8.15
   2   1   1  165.06    8.24
  -2   1  -1  159.60    7.76
   2  -1   1  183.32   14.92
  -2  -1  -1  186.01   14.96
   2   1   1  166.76   13.45
  -2   1  -1  152.38   12.44
   2  -1   2  478.06   21.53
   2   1   2  508.53   23.14
  -2   1  -2  477.60   21.51
   2  -1   2  545.32   43.49
  -2  -1  -2  525.68   41.85
   2   1   2  555.47   44.19
  -2   1  -2  477.60   38.10
   2  -1   3   54.76    3.41
   2   1   3   61.48    4.15
  -2   1  -3   50.51    3.25
   2  -1   3   52.57    4.67
  -2  -1  -3   49.14    4.36
   2   1   3   50.40    4.45
  -2   1  -3   53.29    4.72
   2  -1   4 3846.12  168.09
  -2   1  -4 3812.26  166.62
   2  -1   4 4026.69  318.48
  -2  -1  -4 3895.77  308.10
   2   1   4 3819.03  302.23
  -2   1  -4 4757.99  376.26
   2  -1   5    3.72    1.47
  -2   1  -5    2.71    1.53
   2  -1   5    3.63    1.22
  -2  -1  -5    3.43    1.20
   2   1   5    2.14    1.08
  -2   1  -5    4.02    1.20
   2  -1   6  534.48   24.08
  -2   1  -6  513.27   23.27
   2  -1   6  532.45   42.55
  -2  -1  -6  508.30   40.67
   2   1   6  492.05   39.34
  -2   1  -6  621.38   49.61
   2  -1   7  114.12    5.94
   2  -1   7  124.03   10.38
  -2  -1  -7  116.96    9.77
   2   1   7  119.97   10.07
  -2   1  -7  119.13   10.00
   2  -1   8   81.73    4.63
   2  -1   8   80.78    7.04
  -2  -1  -8   76.15    6.68
   2   1   8   82.84    7.18
  -2   1  -8   83.94    7.22
   2  -1   9   -0.34    1.60
   2  -1   9   -0.43    1.56
  -2  -1  -9   -0.84    1.47
   2   1   9    0.84    1.24
  -2   1  -9    1.92    1.49
   2  -1  10    2.51    1.60
   2  -1  10   -0.95    1.51
  -2  -1 -10   -0.29    1.33
   2   1  10   -0.93    1.04
  -2   1 -10   -0.29    1.31
   2  -1  11   11.78    2.17
   2  -1  11   18.69    2.53
  -2  -1 -11   17.31    2.37
   2   1  11   16.88    2.48
  -2   1 -11   16.59    2.28
   2  -1  12   37.90    3.14
   2  -1  12   43.92    4.42
  -2  -1 -12   38.94    4.00
   2   1  12   38.12    3.81
  -2   1 -12   41.19    4.06
   2  -1  13   11.51    2.42
   2  -1  13   11.62    2.30
  -2  -1 -13   18.76    2.55
   2   1  13   12.98    2.35
  -2   1 -13   10.11    2.08
   2  -1  14    4.24    2.21
   2   1  14    4.60    2.17
   2  -1  14    2.05    1.92
  -2  -1 -14    3.90    1.85
   2   1  14    3.45    1.42
  -2   1 -14    5.03    1.83
   2  -1  15   98.07    5.85
   2   1  15   95.43    6.09
   2  -1  15  103.15    9.01
  -2  -1 -15   97.57    8.49
   2   1  15   74.15    6.73
   2   1  15   86.20    7.65
  -2   1 -15   80.15    7.18
   2  -1  16    8.85    2.87
   2   1  16    8.44    3.11
   2  -1  16    7.29    2.30
  -2  -1 -16    9.25    2.12
   2   1  16    6.46    2.26
   2   1  16    9.28    2.17
  -2   1 -16    8.37    2.12
   2  -1  17   46.77    4.22
   2   1  17   34.62    4.09
   2  -1  17   38.12    4.20
  -2  -1 -17   44.24    4.60
   2   1  17   43.86    4.60
   2   1  17   35.75    3.93
  -2   1 -17   38.60    4.24
   2  -1  18   13.52    3.25
   2   1  18   10.27    3.34
   2  -1  18    8.85    2.73
  -2  -1 -18   14.02    2.57
   2   1  18   12.78    2.60
   2   1  18   12.08    2.55
  -2   1 -18    9.84    2.28
   2  -1  19   85.79    5.87
   2   1  19   90.01    6.27
   2  -1  19   73.88    6.88
   2  -1  19   73.51    6.59
  -2  -1 -19   74.53    6.75
   2   1  19   68.19    6.34
   2   1  19   82.79    7.52
  -2   1 -19   81.64    7.29
   2  -1  20   61.66    5.30
   2   1  20   69.07    5.85
   2  -1  20   60.20    5.91
   2  -1  20   53.22    5.37
  -2  -1 -20   59.02    5.62
   2   1  20   49.43    4.99
   2   1  20   65.12    6.25
  -2   1 -20   66.58    6.27
   2  -1  21    9.57    4.31
   2   1  21   -0.29    4.06
   2  -1  21    7.29    2.96
   2  -1  21    6.05    2.91
  -2  -1 -21    4.00    2.17
   2   1  21    5.58    2.53
   2   1  21    1.58    2.46
  -2   1 -21    6.82    2.51
   2  -1  22   -2.03    4.51
   2   1  22    8.40    4.31
   2  -1  22    3.18    3.09
   2  -1  22    1.40    2.57
  -2  -1 -22   -0.29    2.73
   2   1  22    4.27    2.71
   2   1  22   -0.20    2.84
  -2   1 -22    3.00    2.51
   2  -1  23    2.66    5.06
   2  -1  23    2.62    5.71
   2   1  23   -8.22    4.97
   2  -1  23    1.15    2.10
   2  -1  23   -2.12    3.00
  -2  -1 -23    1.40    2.05
   2   1  23   -1.99    2.84
   2   1  23   -1.65    2.10
  -2   1 -23   -1.06    2.62
   2  -1  24   20.63    6.18
   2  -1  24   18.03    6.30
   2   1  24   20.36    5.60
   2  -1  24   18.49    3.68
   2  -1  24   19.50    3.90
   2   1  24   23.41    4.02
   2   1  24   16.05    3.79
  -2   1 -24   24.47    3.61
  -2   2  25   78.37    7.56
  -2  -2  25   73.90    7.63
  -2  -2  25   65.82    7.13
  -2   2  25   68.89    6.79
  -2   2  25   71.66    6.82
  -2   2  24    4.27    5.08
  -2  -2  24   14.24    3.52
  -2  -2  24   11.13    3.50
  -2   2  24   10.16    2.91
  -2   2  24    7.45    2.51
  -2   2  23    3.86    4.06
  -2  -2  23    2.44    2.75
  -2  -2  23   -0.41    2.66
  -2   2  23   -4.51    2.84
  -2   2  23    1.31    2.75
  -2  -2  22    0.97    2.44
  -2  -2  22   -0.25    2.64
  -2   2  22   -0.56    4.09
  -2  -2  22    2.35    2.66
  -2  -2  22   -7.00    2.80
  -2   2  22    1.58    2.60
  -2   2  22   -0.23    2.23
  -2  -2  21   18.85    3.18
  -2  -2  21   19.77    2.78
  -2   2  21   16.84    4.15
  -2  -2  21   22.98    3.50
  -2  -2  21   23.00    3.59
  -2   2  21   27.15    3.43
  -2   2  21   28.94    3.54
  -2  -2  20   24.02    2.93
  -2  -2  20   27.85    2.87
  -2   2  20   28.42    4.27
  -2  -2  20   33.63    4.00
  -2  -2  20   22.07    3.23
  -2   2  20   37.47    4.20
  -2   2  20   25.10    3.18
  -2  -2  19   15.26    2.46
  -2  -2  19   18.31    2.37
  -2   2  19   17.90    3.70
  -2  -2  19   17.65    3.07
  -2  -2  19   20.49    3.14
  -2   2  19   23.05    3.09
  -2   2  19   22.73    2.82
  -2  -2  18   -0.97    1.74
  -2  -2  18    2.37    1.72
  -2   2  18    0.14    3.09
  -2  -2  18   -1.22    1.99
  -2  -2  18   -1.31    2.08
  -2   2  18    1.72    1.85
  -2   2  18    0.16    1.35
  -2   2  17   89.52    6.05
  -2  -2  17   84.75    7.52
  -2  -2  17   82.52    7.43
  -2   2  17   83.78    7.38
  -2   2  17   85.34    7.61
  -2   2  16   46.86    4.45
  -2  -2  16   43.13    4.47
  -2  -2  16   57.24    5.46
  -2   2  16   38.42    4.18
  -2   2  16   47.42    4.67
  -2  -2  15   11.67    1.56
  -2  -2  15   12.96    1.49
  -2   2  15    6.91    3.14
  -2  -2  15   17.31    2.60
  -2  -2  15   14.87    2.48
  -2   2  15    8.80    2.14
  -2   2  15   15.91    2.62
  -2  -2  14   30.49    1.94
  -2  -2  14   37.22    2.26
  -2   2  14   29.05    3.57
  -2  -2  14   35.57    3.77
  -2  -2  14   40.20    3.97
  -2   2  14   30.40    3.50
  -2   2  14   33.86    3.72
  -2  -2  13   60.47    3.05
  -2  -2  13   51.21    2.64
  -2   2  13   57.20    4.56
  -2  -2  13   56.47    5.08
  -2  -2  13   52.39    4.92
  -2   2  13   50.40    4.79
  -2   2  13   52.86    5.12
  -2   2  12  171.27    9.14
  -2  -2  12  161.04   13.25
  -2  -2  12  146.22   12.12
   2   2 -12  172.58   14.24
  -2   2  12  170.19   14.20
  -2   2  12  156.96   13.07
  -2   2  11   33.81    3.61
  -2  -2  11   30.65    3.09
  -2  -2  11   32.14    3.25
   2   2 -11   29.55    2.91
  -2   2  11   35.87    3.72
  -2   2  11   25.32    3.00
  -2   2  10   13.20    2.55
   2  -2 -10   15.01    2.30
  -2  -2  10   14.31    1.90
  -2  -2  10   13.07    1.85
   2   2 -10   16.05    1.90
  -2   2  10   13.66    2.14
  -2   2  10   17.33    2.35
  -2   2   9   41.80    3.90
   2  -2  -9   40.76    4.00
  -2  -2   9   52.73    4.63
  -2  -2   9   51.78    4.58
  -2   2   9   44.65    4.27
  -2   2   9   56.27    5.26
  -2   2   8 1011.41   45.39
   2  -2  -8  958.14   76.22
  -2  -2   8  943.92   74.89
  -2  -2   8  990.42   78.59
  -2   2   8  935.12   74.37
  -2   2   8  927.90   73.81
   2   2  -7  748.68   33.11
  -2   2   7  761.77   34.49
   2  -2  -7  776.67   61.84
  -2  -2   7  834.00   66.18
  -2  -2   7  719.12   57.10
  -2   2   7  733.11   58.44
   2   2  -6  357.30   15.91
  -2   2   6  360.23   17.09
   2  -2  -6  351.88   28.28
  -2  -2   6  328.64   26.21
  -2  -2   6  389.13   30.99
  -2   2   6  414.18   33.25
   2   2  -5   83.81    4.18
  -2   2   5   84.39    5.35
   2  -2  -5   80.17    6.91
  -2  -2   5   79.72    6.50
  -2  -2   5   83.92    6.84
  -2   2   5   78.14    6.77
   2   2  -4   48.26    2.84
  -2   2   4   43.38    3.59
   2  -2  -4   40.18    3.81
  -2  -2   4   41.73    3.43
  -2  -2   4   40.72    3.36
  -2   2   4   45.28    4.15
   2   2  -3  119.85    5.96
  -2   2   3  117.96    6.50
   2  -2  -3  105.14    8.76
  -2   2   3  131.18   10.83
   2  -2  -2  129.49    6.91
   2   2  -2  125.00    6.39
  -2   2   2  124.95    6.73
   2  -2  -2  106.17    8.87
  -2   2   2  119.85    9.91
   2  -2  -1 1170.76   51.94
   2   2  -1 1110.50   49.18
  -2   2   1 1186.79   52.73
   2  -2  -1 1123.59   89.16
  -2  -2   1 1118.17   88.66
   2   2  -1 1135.78   90.08
   2   2  -1 1292.65  102.54
  -2   2   1 1132.39   89.86
   2  -2   0  345.79   16.03
  -2   2   0  357.75   16.63
   2  -2   0  348.95   27.94
  -2  -2   0  347.82   27.63
   2   2   0  338.79   26.93
  -2   2   0  341.28   27.36
   2  -2   1  303.81   14.17
  -2   2  -1  301.32   14.11
   2  -2   1  301.32   24.17
  -2  -2  -1  308.32   24.58
   2   2   1  299.07   23.84
  -2   2  -1  302.00   24.26
   2  -2   2  234.29   11.10
  -2   2  -2  245.57   11.56
   2  -2   2  250.31   20.18
  -2  -2  -2  236.77   18.98
   2   2   2  225.21   18.08
  -2   2  -2  221.90   17.92
   2  -2   3   52.66    3.32
  -2   2  -3   46.97    3.23
   2  -2   3   55.66    4.92
  -2  -2  -3   55.32    4.79
   2   2   3   49.30    4.33
  -2   2  -3   46.61    4.15
   2  -2   4  165.29    8.01
  -2   2  -4  180.88    8.83
   2  -2   4  209.53   17.02
  -2  -2  -4  159.96   13.02
   2   2   4  167.86   13.70
  -2   2  -4  151.47   12.35
   2  -2   5  165.33    7.97
  -2   2  -5  165.13    8.01
   2  -2   5  157.68   12.93
  -2  -2  -5  159.62   13.07
   2   2   5  162.90   13.34
  -2   2  -5  157.46   12.91
   2  -2   6  260.47   12.08
  -2   2  -6  252.80   11.65
   2  -2   6  264.98   21.42
  -2  -2  -6  283.72   22.91
   2   2   6  318.03   25.57
  -2   2  -6  257.76   20.88
   2  -2   7    5.87    1.49
  -2   2  -7    4.92    1.31
   2  -2   7    1.72    1.33
  -2  -2  -7    5.94    1.65
   2   2   7    6.50    1.63
  -2   2  -7    4.76    1.44
   2  -2   8  362.94   16.45
   2  -2   8  368.13   29.64
  -2  -2  -8  387.09   31.13
   2   2   8  426.82   34.26
  -2   2  -8  411.47   33.04
   2  -2   9  777.35   34.49
   2  -2   9  785.47   62.59
  -2  -2  -9  901.04   71.75
   2   2   9  823.17   65.61
  -2   2  -9  972.14   77.42
   2  -2  10  222.87   10.50
   2  -2  10  205.33   16.79
  -2  -2 -10  251.44   20.47
   2   2  10  258.44   20.99
   2   2  10  230.00   18.80
  -2   2 -10  199.96   16.32
   2  -2  11  122.15    6.27
   2  -2  11  115.45    9.80
  -2  -2 -11  144.25   12.10
   2   2  11  120.28   10.25
   2   2  11  102.31    8.78
  -2   2 -11  117.01    9.80
   2  -2  12    1.49    1.69
   2  -2  12   -0.38    1.67
  -2  -2 -12    2.80    1.81
   2   2  12    5.44    1.94
   2   2  12    1.76    1.76
  -2   2 -12    0.97    1.42
   2  -2  13   22.14    2.82
  -2  -2 -13   18.94    2.69
   2   2  13   23.88    3.02
   2   2  13   30.00    3.57
  -2   2 -13   29.97    3.16
   2  -2  14   18.33    2.53
   2  -2  14   18.53    2.75
  -2  -2 -14   17.92    2.48
   2   2  14   18.73    2.64
   2   2  14   14.51    2.35
  -2   2 -14   25.69    3.09
   2  -2  15   52.07    3.77
   2  -2  15   53.58    5.33
  -2  -2 -15   48.08    4.54
   2   2  15   44.49    4.42
   2   2  15   37.92    3.75
  -2   2 -15   37.94    3.86
   2  -2  16   17.97    2.80
   2  -2  16   18.37    3.02
  -2  -2 -16   18.37    2.66
   2   2  16   14.26    2.42
   2   2  16   14.08    2.21
  -2   2 -16    9.93    2.12
   2  -2  17   17.85    3.02
   2  -2  17   17.38    2.98
  -2  -2 -17   13.84    2.55
   2   2  17   14.76    2.64
   2   2  17   17.15    2.71
  -2   2 -17   17.09    2.91
   2  -2  18    3.32    3.09
   2   2  18    1.58    2.80
   2  -2  18    3.45    2.30
  -2  -2 -18    0.32    1.94
   2   2  18    3.59    2.12
   2   2  18    1.69    2.12
  -2   2 -18    3.72    2.32
   2  -2  19   42.75    4.36
   2   2  19   24.81    4.20
   2  -2  19   40.65    4.40
  -2  -2 -19   31.44    3.52
   2   2  19   37.38    4.00
   2   2  19   32.03    3.93
  -2   2 -19   38.03    4.20
   2  -2  20   20.04    3.88
   2  -2  20   17.97    3.88
   2   2  20   13.05    4.02
   2  -2  20   24.51    3.75
   2  -2  20   13.20    3.09
  -2  -2 -20   13.43    2.51
   2   2  20   17.76    2.60
   2   2  20   20.04    3.05
   2  -2  21    8.13    4.09
   2  -2  21   18.37    4.27
   2   2  21   20.36    4.33
   2  -2  21   15.55    3.07
   2  -2  21   12.66    3.11
   2   2  21   23.74    3.41
   2   2  21   16.34    3.02
  -2   2 -21   21.94    3.34
   2  -2  22   36.68    4.97
   2  -2  22   27.45    4.47
   2   2  22   34.35    5.35
   2  -2  22   33.13    4.20
   2  -2  22   49.16    5.46
   2   2  22   32.89    4.15
   2   2  22   39.91    4.56
  -2   2 -22   42.91    4.72
   2  -2  23    1.04    5.44
   2  -2  23   -0.27    3.90
   2   2  23   -7.27    4.67
   2  -2  23    1.31    3.11
   2  -2  23    3.02    3.59
   2   2  23   -0.38    3.07
   2   2  23    2.98    3.14
  -2   2 -23    0.07    2.05
   2  -2  24    8.31    4.47
   2  -2  24   11.31    6.00
   2   2  24   12.75    6.39
   2  -2  24   15.78    4.06
   2  -2  24   20.72    4.72
   2   2  24   22.07    3.32
   2   2  24   12.08    3.77
  -2   2 -24   11.96    3.48
  -2   3  24   23.41    6.46
  -2  -3  24   10.79    3.93
  -2  -3  24    7.34    4.06
  -2   3  24   10.27    2.96
  -2   3  24   14.90    3.50
  -2   3  23   10.38    4.74
  -2  -3  23    3.54    3.30
  -2  -3  23   11.99    3.66
  -2   3  23    7.45    2.98
  -2   3  23   10.63    3.07
  -2   3  22    7.04    4.22
  -2  -3  22   -1.78    2.87
  -2  -3  22    0.14    3.00
  -2   3  22    1.99    2.69
  -2   3  22    2.91    2.69
  -2   3  21  122.06    7.47
  -2  -3  21  138.86   12.03
  -2  -3  21  122.27   10.72
  -2   3  21  127.21   10.97
  -2   3  21  126.51   10.79
  -2   3  20   13.45    3.54
  -2  -3  20   13.54    3.02
  -2  -3  20   11.94    3.14
  -2   3  20   14.78    2.69
  -2   3  20   10.25    2.17
  -2   3  19  108.43    7.04
  -2  -3  19  116.08   10.07
  -2  -3  19  119.47   10.45
  -2   3  19  127.96   10.83
  -2   3  19  114.32    9.84
  -2   3  18   93.51    6.39
  -2  -3  18   94.80    8.42
  -2  -3  18   88.68    7.90
  -2   3  18   96.06    8.33
  -2   3  18   91.53    8.08
  -2   3  17   40.79    4.42
  -2  -3  17   56.90    5.53
  -2  -3  17   54.58    5.42
  -2   3  17   46.77    4.63
  -2   3  17   45.95    4.54
  -2   3  16   23.63    3.61
  -2  -3  16   21.10    2.96
  -2  -3  16   18.15    2.84
  -2   3  16   18.37    2.66
  -2   3  16   16.41    2.53
  -2   3  15   22.57    3.75
  -2  -3  15   13.16    2.46
  -2  -3  15   17.31    2.62
  -2   3  15   20.20    2.69
  -2   3  15   25.12    3.39
  -2   3  14   23.41    3.70
  -2  -3  14   20.31    2.62
  -2  -3  14   21.17    2.66
  -2   3  14   23.25    2.82
  -2   3  14   21.47    2.84
  -2   3  13   40.33    4.22
  -2  -3  13   39.21    3.81
  -2  -3  13   41.73    4.09
  -2   3  13   52.77    5.17
  -2   3  13   47.58    4.72
  -2   3  12    2.98    2.55
  -2  -3  12   -1.38    1.38
  -2  -3  12    2.21    1.38
  -2   3  12    1.65    1.81
  -2   3  12   -1.65    1.69
  -2   3  11   -0.25    2.71
   2  -3 -11    1.99    1.63
  -2  -3  11   -0.50    1.22
  -2  -3  11   -0.11    1.24
  -2   3  11   -0.59    1.40
  -2   3  11    0.34    1.51
  -2   3  10  194.79   10.38
   2  -3 -10  173.30   14.31
  -2  -3  10  183.28   14.87
  -2  -3  10  184.97   15.01
  -2   3  10  173.05   14.20
  -2   3  10  186.30   15.37
  -2   3   9   38.17    3.95
   2  -3  -9   44.06    4.27
  -2  -3   9   36.84    3.34
  -2  -3   9   43.56    3.90
  -2   3   9   40.04    3.93
  -2   3   9   40.83    4.04
  -2   3   8  285.30   13.88
   2  -3  -8  290.94   23.56
  -2  -3   8  297.94   23.79
  -2  -3   8  297.04   23.74
  -2   3   8  301.78   24.44
  -2   3   8  307.64   24.92
   2   3  -7  178.22    8.04
   2   3  -7  177.34    7.99
  -2   3   7  189.44    9.82
   2  -3  -7  198.40   16.27
  -2  -3   7  180.77   14.51
  -2  -3   7  179.08   14.38
  -2   3   7  223.93   18.28
   2  -3  -6   81.66    7.06
  -2  -3   6   91.23    7.36
  -2  -3   6   97.17    7.83
  -2   3   6   96.18    8.17
   2   3  -5  899.23   39.66
  -2   3   5  922.71   41.60
   2  -3  -5 1044.82   83.02
  -2  -3   5  955.66   76.38
  -2  -3   5  936.48   74.85
  -2   3   5  945.50   75.16
   2   3  -4   -0.47    1.38
  -2   3   4    0.52    2.01
   2  -3  -4    1.15    1.20
  -2   3   4   -1.04    1.22
   2   3  -3  372.65   17.11
  -2   3   3  376.49   17.54
   2  -3  -3  367.68   29.43
  -2   3   3  360.23   28.94
  -2   3   2  295.46   14.15
   2  -3  -2  280.33   22.55
  -2   3   2  315.77   25.39
  -2   3   1   72.11    4.81
   2  -3  -1   63.52    5.53
  -2   3   1   63.45    5.51
  -2   3   0   72.54    4.72
   2  -3   0   79.04    6.73
   2   3   0   76.06    6.14
   2   3   0   79.70    6.46
  -2   3   0   69.41    5.96
  -2   3  -1  672.62   30.36
   2  -3   1  630.86   50.22
   2   3   1  696.54   55.23
   2   3   1  609.19   48.30
  -2   3  -1  641.70   51.06
  -2   3  -2  238.35   11.31
   2  -3   2  235.19   18.98
   2   3   2  236.55   18.91
   2   3   2  218.51   17.52
  -2   3  -2  238.58   19.25
   2  -3   3  251.67   11.92
  -2   3  -3  257.31   12.01
   2  -3   3  281.24   22.62
   2   3   3  251.22   20.16
   2   3   3  247.83   19.84
  -2   3  -3  261.82   21.08
   2  -3   4    0.54    1.49
  -2   3  -4   -0.47    1.29
   2  -3   4    0.56    1.06
   2   3   4    0.00    0.95
   2   3   4   -0.18    0.93
  -2   3  -4    1.99    1.08
   2  -3   5    1.11    1.26
  -2   3  -5    1.31    1.33
   2  -3   5   -0.25    1.13
  -2  -3  -5    0.86    1.08
   2   3   5    0.00    1.11
   2   3   5    0.79    1.20
  -2   3  -5    2.37    1.20
   2  -3   6    1.33    1.26
  -2   3  -6    1.51    1.35
   2  -3   6    0.70    1.29
  -2  -3  -6    1.26    1.22
   2   3   6    2.62    1.20
   2   3   6    0.59    1.20
  -2   3  -6    2.39    1.22
   2  -3   7   21.15    1.90
  -2   3  -7   18.10    1.83
   2  -3   7   17.85    2.26
  -2  -3  -7   19.95    2.35
   2   3   7   20.16    2.53
   2   3   7   15.64    2.10
  -2   3  -7   17.83    2.23
   2  -3   8   22.41    1.83
  -2   3  -8   17.61    1.65
   2  -3   8   23.00    2.69
  -2  -3  -8   18.58    2.39
   2   3   8   23.61    2.71
   2   3   8   21.19    2.55
  -2   3  -8   19.73    2.53
   2  -3   9    6.00    1.35
   2  -3   9    5.26    1.63
  -2  -3  -9    7.79    1.78
   2   3   9    5.80    1.51
   2   3   9    4.18    1.56
  -2   3  -9    8.69    1.90
   2  -3  10   11.89    1.47
   2  -3  10   15.17    2.30
  -2  -3 -10   15.71    2.28
   2   3  10   12.57    2.23
   2   3  10   13.54    2.12
  -2   3 -10   12.96    2.14
   2  -3  11    1.58    1.22
   2  -3  11    1.92    1.81
  -2  -3 -11    1.85    1.60
   2   3  11    3.23    1.83
   2   3  11    2.96    1.58
  -2   3 -11    0.36    1.72
   2  -3  12    0.70    1.24
   2  -3  12    0.68    1.63
  -2  -3 -12   -0.38    1.65
   2   3  12    1.29    1.56
   2   3  12   -0.38    1.58
  -2   3 -12    0.45    1.49
   2  -3  13  133.01    6.30
   2  -3  13  144.79   12.17
  -2  -3 -13  131.50   11.06
   2   3  13  141.48   11.76
   2   3  13  123.69   10.54
  -2   3 -13  142.29   11.92
   2  -3  14    7.54    1.26
   2  -3  14   12.73    2.55
  -2  -3 -14    9.03    2.01
   2   3  14    5.71    1.81
   2   3  14    8.15    2.03
  -2   3 -14    8.64    2.01
   2  -3  15  181.38    8.37
   2  -3  15  188.27   15.55
   2   3  15  209.23   17.15
   2   3  15  186.10   15.46
  -2   3 -15  174.56   14.42
   2  -3  16    8.71    2.51
   2   3  16   16.14    2.66
   2   3  16   11.33    2.46
  -2   3 -16   11.35    2.46
   2  -3  17   69.18    6.55
   2   3  17   62.25    5.87
   2   3  17   65.46    6.07
  -2   3 -17   61.15    5.87
   2  -3  18    2.53    2.57
   2   3  18   -2.60    2.12
   2   3  18   -1.33    2.23
  -2   3 -18    0.32    1.99
   2  -3  19  143.19   12.28
   2   3  19  130.35   11.08
   2   3  19  158.20   13.41
  -2   3 -19  133.76   11.33
   2   3  20    3.02    4.09
   2  -3  20    2.23    2.01
   2  -3  20   -0.63    3.11
   2   3  20    3.50    2.03
   2   3  20   -1.40    2.14
  -2   3 -20    2.01    2.26
   2   3  21   11.31    4.60
   2  -3  21   13.07    3.21
   2  -3  21    7.47    3.43
   2   3  21    9.66    2.89
   2   3  21    9.01    2.62
  -2   3 -21    4.63    2.62
   2   3  22    2.84    4.51
   2  -3  22   15.26    3.66
   2  -3  22   13.72    3.93
   2   3  22   11.83    3.21
   2   3  22   12.30    3.00
  -2   3 -22    6.77    2.91
   2   3  23    8.35    5.24
   2  -3  23    3.21    3.81
   2  -3  23   -9.50    4.72
   2   3  23    0.38    2.87
   2   3  23    2.19    3.41
  -2   3 -23   -0.36    2.71
  -2   4  23   29.32    6.86
  -2  -4  23   16.73    5.37
  -2  -4  23   22.68    5.21
  -2   4  23   16.34    2.98
  -2   4  23   18.08    3.68
  -2   4  22    7.85    5.08
  -2  -4  22    9.71    3.72
  -2  -4  22    5.44    4.38
  -2   4  22    6.68    3.18
  -2   4  22    5.60    2.91
  -2   4  21    1.65    4.02
  -2  -4  21    5.10    3.52
  -2  -4  21    2.91    3.45
  -2   4  21   -1.69    2.75
  -2   4  21    0.43    2.48
  -2   4  20   -0.93    3.61
  -2  -4  20    2.14    3.00
  -2  -4  20    4.45    3.18
  -2   4  20    4.24    2.69
  -2   4  20    4.58    2.66
  -2   4  19   13.25    3.77
  -2  -4  19    8.76    2.91
  -2  -4  19    7.92    3.43
  -2   4  19    6.97    2.71
  -2   4  19   11.35    2.64
  -2   4  18   40.09    4.65
  -2  -4  18   49.25    5.26
  -2  -4  18   35.73    4.36
  -2   4  18   50.40    4.90
  -2   4  18   54.71    5.48
  -2   4  17   13.59    3.57
  -2  -4  17   12.19    2.73
  -2  -4  17   13.77    2.91
  -2   4  17   18.94    2.87
  -2   4  17   14.63    2.51
  -2   4  16   12.01    3.68
  -2  -4  16   15.01    2.71
  -2  -4  16   10.70    2.39
  -2   4  15  157.30    9.01
  -2  -4  15  167.05   13.81
  -2  -4  15  144.23   12.10
  -2   4  15  150.26   12.62
  -2   4  15  187.54   15.55
  -2   4  14    6.77    3.27
  -2  -4  14    8.58    2.05
  -2  -4  14    9.66    2.08
  -2   4  13   33.77    4.20
  -2  -4  13   33.88    3.54
  -2  -4  13   30.29    3.23
  -2   4  12   30.79    3.95
  -2  -4  12   32.50    3.39
  -2  -4  12   32.03    3.21
  -2   4  12   25.32    2.98
  -2   4  12   24.13    2.93
  -2   4  11    3.23    2.78
  -2  -4  11    1.24    1.26
  -2  -4  11    0.54    1.40
  -2   4  11    0.50    1.76
  -2   4  11   -1.17    1.63
  -2   4  10   89.77    6.12
   2  -4 -10   91.25    7.95
  -2  -4  10   72.70    6.16
  -2  -4  10   82.05    6.88
  -2   4  10   99.20    8.62
  -2   4  10   78.01    6.91
  -2   4   9   -1.51    2.62
   2  -4  -9   -0.16    1.69
  -2  -4   9    1.87    1.06
  -2  -4   9   -0.05    0.88
  -2   4   9    0.32    1.69
  -2   4   9    0.88    1.53
  -2   4   8   21.80    3.32
   2  -4  -8   24.08    2.96
  -2  -4   8   24.04    2.21
  -2  -4   8   22.53    2.10
  -2   4   8   26.63    3.14
  -2   4   8   22.05    2.60
   2   4  -7   25.03    1.85
   2   4  -7   25.10    1.69
  -2   4   7   30.02    3.21
   2  -4  -7   25.01    2.89
  -2  -4   7   24.24    2.03
  -2  -4   7   23.93    2.03
  -2   4   7   22.93    2.73
  -2   4   7   19.93    2.39
   2   4  -6   20.83    1.87
   2   4  -6   25.53    1.87
  -2   4   6   17.00    2.98
   2  -4  -6   25.35    2.82
  -2   4   6   22.41    2.75
   2   4  -5  289.59   13.47
  -2   4   5  299.74   14.74
   2  -4  -5  307.64   24.81
  -2   4   5  283.49   22.98
   2   4  -4   34.40    2.57
  -2   4   4   29.68    3.27
   2  -4  -4   25.51    2.87
  -2   4   4   33.25    3.41
  -2   4   3  778.48   35.10
   2  -4  -3  759.52   60.47
  -2   4   3  853.19   67.87
  -2   4   2   41.37    3.63
   2  -4  -2   37.31    3.61
  -2   4   2   33.41    3.32
  -2   4   1  191.76    9.71
   2  -4  -1  181.65   14.83
  -2   4   1  210.84   17.11
  -2   4   0  134.91    7.38
   2  -4   0  140.28   11.60
   2   4   0  169.46   13.52
   2   4   0  127.44   10.20
  -2   4   0  137.37   11.35
  -2   4  -1  216.82   10.79
   2  -4   1  197.56   16.07
   2   4   1  202.01   16.21
   2   4   1  208.33   16.66
  -2   4  -1  184.52   15.03
  -2   4  -2    6.66    2.26
   2  -4   2    5.26    1.42
   2   4   2    6.41    1.08
   2   4   2    4.22    1.02
  -2   4  -2    6.09    1.44
  -2   4  -3   10.65    2.14
   2  -4   3   14.22    1.96
   2   4   3   12.23    1.67
   2   4   3   14.08    1.67
  -2   4  -3   16.21    1.99
  -2   4  -4  199.80    9.59
   2  -4   4  209.91   17.04
   2   4   4  195.65   15.82
   2   4   4  215.82   17.40
  -2   4  -4  230.90   18.60
  -2   4  -5   -2.21    1.65
   2  -4   5    0.09    1.24
   2   4   5    0.38    1.13
   2   4   5   -1.11    1.06
  -2   4  -5    0.61    1.24
  -2   4  -6   21.96    2.28
   2  -4   6   32.82    3.27
   2   4   6   26.23    2.80
   2   4   6   31.01    3.16
  -2   4  -6   29.59    3.00
  -2   4  -7   42.98    3.02
   2  -4   7   50.11    4.63
   2   4   7   44.60    4.20
   2   4   7   47.83    4.45
  -2   4  -7   43.83    4.18
  -2   4  -8    2.03    1.51
   2  -4   8    5.37    1.72
   2   4   8    4.04    1.40
   2   4   8    0.70    1.42
  -2   4  -8    4.00    1.49
  -2   4  -9  217.70    9.93
   2  -4   9  221.76   18.10
   2   4   9  207.02   16.95
   2   4   9  218.04   17.74
  -2   4  -9  211.38   17.24
   2  -4  10   15.01    2.32
   2   4  10   22.48    2.87
   2   4  10   21.47    2.62
  -2   4 -10   25.69    3.11
   2  -4  11  194.77   16.07
   2   4  11  175.26   14.42
   2   4  11  210.05   17.22
   2  -4  12    9.91    2.35
   2   4  12    6.66    1.99
   2   4  12    4.88    2.10
  -2   4 -12    9.34    2.12
   2  -4  13   55.25    5.42
   2   4  13   53.47    5.17
   2   4  13   57.99    5.39
  -2   4 -13   41.26    4.04
   2  -4  14   15.91    2.80
   2   4  14   17.99    2.69
   2   4  14   12.32    2.55
  -2   4 -14    9.34    2.10
   2  -4  15    8.44    2.66
   2   4  15   11.58    2.28
   2   4  15    9.84    2.28
  -2   4 -15   11.60    2.57
   2  -4  16   28.01    3.84
   2   4  16   30.92    3.61
   2   4  16   35.53    3.95
  -2   4 -16   36.77    4.18
   2  -4  17   -3.27    2.84
   2   4  17   -0.32    1.92
   2   4  17   -0.11    1.81
  -2   4 -17   -1.42    2.66
   2  -4  18   19.91    3.54
   2   4  18   29.21    3.63
   2   4  18   24.51    3.36
  -2   4 -18   22.35    3.61
   2  -4  19   45.73    5.28
   2   4  19   42.34    4.63
   2   4  19   35.96    4.45
  -2   4 -19   36.43    4.29
   2  -4  20    4.31    3.16
   2  -4  20    0.00    3.39
   2   4  20    5.60    2.78
   2   4  20    1.44    2.42
  -2   4 -20    1.17    3.05
   2   4  21   -0.27    4.24
   2  -4  21    5.98    3.39
   2  -4  21    3.52    3.88
   2   4  21    0.32    3.02
   2   4  21    5.62    3.23
  -2   4 -21    2.84    2.89
  -2   5  21   71.51    7.25
  -2  -5  21   69.59    7.95
  -2  -5  21   69.09    7.81
  -2   5  21   54.64    5.76
  -2   5  21   65.16    6.46
  -2   5  20    1.02    4.92
  -2  -5  20   -1.04    4.06
  -2  -5  20    1.81    4.63
  -2   5  20    2.30    3.11
  -2   5  20    4.40    2.87
  -2   5  19   67.87    6.41
  -2  -5  19   82.34    8.60
  -2  -5  19   70.33    7.36
  -2   5  19   71.84    6.88
  -2   5  19   65.61    6.46
  -2   5  18    0.43    4.31
  -2  -5  18    0.45    3.39
  -2  -5  18    3.75    3.50
  -2   5  18    2.26    2.46
  -2   5  18    2.39    2.46
  -2   5  17   18.35    3.52
  -2  -5  17   29.93    4.22
  -2  -5  17   31.37    4.24
  -2   5  17   24.26    3.32
  -2   5  17   37.40    4.15
  -2   5  16   18.15    4.04
  -2  -5  16   17.47    3.09
  -2  -5  16   16.86    3.07
  -2   5  16   18.58    3.05
  -2   5  16   16.00    2.66
  -2   5  15   -1.99    3.02
  -2  -5  15   -3.90    2.30
  -2  -5  15   -1.31    2.23
  -2   5  15    1.40    2.12
  -2   5  15    1.08    2.21
  -2   5  14   13.43    3.30
  -2  -5  14    9.64    2.19
  -2  -5  14   10.29    2.53
  -2   5  14   10.13    2.57
  -2   5  14    8.83    2.39
  -2   5  13   -1.31    2.78
  -2  -5  13    0.72    1.90
  -2  -5  13   -0.38    1.76
  -2   5  13    3.50    2.08
  -2   5  13    2.53    2.03
  -2   5  12    0.45    3.32
  -2  -5  12   10.79    1.92
  -2  -5  12    8.87    1.92
  -2   5  12   14.76    2.46
  -2   5  12    6.57    1.85
  -2   5  11   17.67    3.48
  -2  -5  11   21.80    2.28
  -2  -5  11   17.58    2.10
  -2   5  11   19.73    2.73
  -2   5  11   28.03    3.36
  -2   5  10   52.48    4.36
  -2  -5  10   55.77    4.67
  -2  -5  10   53.02    4.42
  -2   5  10   65.28    5.96
  -2   5  10   69.27    6.32
  -2   5   9   60.83    4.83
   2  -5  -9   62.25    5.82
  -2   5   9   56.68    5.30
  -2   5   9   54.96    5.19
   2   5  -8    8.69    1.26
   2   5  -8    6.97    1.26
  -2   5   8   14.42    3.45
   2  -5  -8   11.53    2.35
  -2   5   8    8.01    1.92
  -2   5   8    9.34    1.85
   2   5  -7  189.03    8.92
   2   5  -7  200.75    9.32
  -2   5   7  180.86    9.95
   2  -5  -7  199.82   16.43
  -2   5   7  203.57   16.59
  -2   5   7  185.90   15.33
   2   5  -6  104.66    5.44
   2   5  -6  109.65    5.82
  -2   5   6   88.84    5.60
   2  -5  -6   96.42    8.33
  -2   5   6  108.48    9.19
  -2   5   6   99.02    8.51
   2   5  -5    5.08    1.85
   2   5  -5    2.55    2.21
  -2   5   5    2.62    2.60
   2  -5  -5    2.23    1.67
  -2   5   5    1.51    1.56
   2   5  -4   31.22    3.05
   2   5  -4   34.92    3.02
  -2   5   4   34.67    3.95
   2  -5  -4   34.22    3.48
  -2   5   4   34.15    3.45
  -2   5   3  157.16    8.71
   2  -5  -3  161.45   13.25
  -2   5   3  176.55   14.49
  -2   5   2   20.88    3.30
   2  -5  -2   16.91    2.35
  -2   5   2   15.44    2.23
  -2   5   1    3.02    2.57
   2  -5  -1    3.48    1.44
  -2   5   1    4.31    1.63
  -2   5   0    2.84    2.46
   2  -5   0   -2.78    1.38
  -2   5   0   -0.20    1.42
  -2   5  -1   24.11    2.91
   2  -5   1   24.29    2.75
   2   5   1   22.62    2.03
   2   5   1   25.32    2.28
  -2   5  -1   25.44    2.84
  -2   5  -2   56.11    4.33
   2  -5   2   52.09    4.74
   2   5   2   49.05    4.22
   2   5   2   50.90    4.40
  -2   5  -2   50.58    4.72
  -2   5  -3  166.71    8.92
   2  -5   3  141.99   11.74
   2   5   3  161.90   13.14
   2   5   3  144.75   11.74
  -2   5  -3  152.26   12.55
  -2   5  -4  220.61   10.92
   2  -5   4  210.88   17.18
   2   5   4  203.84   16.48
   2   5   4  179.03   14.54
  -2   5  -4  190.30   15.51
  -2   5  -5  132.79    7.06
   2  -5   5  115.16    9.66
   2   5   5  129.33   10.65
   2   5   5  129.69   10.70
  -2   5  -5  124.10   10.27
  -2   5  -6  237.00   11.38
   2  -5   6  239.93   19.48
   2   5   6  220.47   17.90
   2   5   6  204.88   16.61
  -2   5  -6  232.03   18.76
  -2   5  -7   17.36    2.55
   2  -5   7   12.37    2.30
   2   5   7   13.34    2.05
   2   5   7   15.35    2.32
  -2   5  -7   12.10    2.03
  -2   5  -8    4.76    1.94
   2  -5   8    6.23    1.85
   2   5   8    7.45    1.69
   2   5   8    5.44    1.90
  -2   5  -8    6.86    1.99
   2  -5   9  115.68    9.84
   2   5   9  128.75   10.79
   2   5   9  127.21   10.65
  -2   5  -9  118.05   10.02
   2  -5  10   -0.18    1.99
   2   5  10    3.41    1.96
   2   5  10    0.99    1.78
  -2   5 -10    2.75    2.05
   2  -5  11   39.63    4.36
   2   5  11   41.06    4.20
   2   5  11   40.02    4.22
  -2   5 -11   47.92    4.56
   2  -5  12    7.00    2.51
   2   5  12    3.66    2.23
   2   5  12    3.05    2.12
  -2   5 -12   -0.38    1.99
   2  -5  13    2.84    2.44
   2   5  13    2.39    2.32
   2   5  13    0.32    2.23
  -2   5 -13   -1.51    2.08
   2  -5  14   -2.80    2.60
   2   5  14    0.23    2.32
   2   5  14    1.63    2.42
  -2   5 -14    0.65    2.26
   2  -5  15  161.70   13.79
   2   5  15  155.90   13.14
   2   5  15  174.32   14.56
  -2   5 -15  167.39   14.17
   2  -5  16    1.87    3.11
   2   5  16   -4.60    2.64
   2   5  16    2.14    2.62
  -2   5 -16   -2.64    3.16
   2  -5  17  147.07   12.84
   2   5  17  118.39   10.36
   2   5  17  133.89   11.60
  -2   5 -17  124.05   11.13
   2  -5  18   -1.78    3.54
   2   5  18    7.20    2.87
   2   5  18    5.06    2.75
  -2   5 -18    3.07    3.70
   2  -5  19    5.91    4.74
   2  -5  19    9.91    4.36
   2   5  19    9.86    3.25
   2   5  19   15.35    3.48
  -2   5 -19   15.17    3.79
  -2   6  18   20.77    5.51
  -2  -6  18    6.05    3.41
  -2  -6  18    6.43    3.63
  -2   6  18   19.57    3.97
  -2   6  18    9.28    2.96
  -2   6  17    6.16    4.69
  -2  -6  17    3.39    2.80
  -2  -6  17    1.85    2.66
  -2   6  17    5.30    2.80
  -2   6  17    4.99    3.07
  -2   6  16   48.17    5.51
  -2  -6  16   39.00    4.51
  -2  -6  16   33.18    4.09
  -2   6  16   44.51    4.79
  -2   6  16   47.11    5.01
  -2   6  15   24.99    4.36
  -2  -6  15   15.39    2.64
  -2  -6  15   18.71    2.84
  -2   6  15   24.22    3.61
  -2   6  15   21.49    3.23
  -2   6  14  100.33    6.57
  -2   6  14  140.57   12.12
  -2   6  14  128.70   11.04
  -2   6  13   17.45    3.79
  -2   6  13   11.60    2.98
  -2   6  13    8.71    2.82
  -2   6  12   30.90    4.29
  -2   6  12   25.87    3.48
  -2   6  12   25.60    3.36
  -2   6  11    0.14    3.00
  -2   6  11    2.98    2.26
  -2   6  11    1.44    2.28
  -2   6  10   -2.46    3.45
  -2   6  10    1.92    2.08
  -2   6  10    0.47    1.99
  -2   6   9   39.48    4.06
  -2   6   9   38.42    4.06
  -2   6   9   35.21    3.77
   2   6  -8    2.12    2.12
   2   6  -8    0.79    1.81
  -2   6   8    3.54    3.02
  -2   6   8    3.77    2.03
  -2   6   8    1.04    2.08
   2   6  -7    3.09    2.23
   2   6  -7    3.57    2.51
  -2   6   7    1.42    3.05
   2  -6  -7    1.08    2.19
  -2   6   7    4.40    2.10
  -2   6   7    1.47    1.85
   2   6  -6    3.57    2.60
   2   6  -6    3.86    2.55
  -2   6   6   -0.81    3.07
   2  -6  -6   -2.69    1.94
  -2   6   6    3.14    1.78
  -2   6   6    0.70    1.63
   2   6  -5   45.89    3.48
   2   6  -5   43.81    3.48
  -2   6   5   46.97    4.20
   2  -6  -5   56.81    5.37
  -2   6   5   41.60    4.06
  -2   6   5   39.21    4.00
   2   6  -4   12.17    2.60
   2   6  -4   12.55    2.78
  -2   6   4   15.80    3.16
   2  -6  -4   11.49    2.37
  -2   6   4    9.84    2.10
  -2   6   4   12.87    2.30
   2   6  -3  348.27   16.39
   2   6  -3  338.57   16.23
  -2   6   3  376.71   18.08
   2  -6  -3  370.39   29.79
  -2   6   3  361.81   29.09
  -2   6   3  374.23   30.06
   2   6  -2   41.06    4.02
  -2   6   2   42.95    4.63
   2  -6  -2   38.01    3.90
  -2   6   2   36.79    3.66
   2   6  -1    9.53    2.87
  -2   6   1   11.04    3.16
   2  -6  -1   14.92    2.35
  -2   6   1    7.22    1.87
  -2   6   0    7.36    2.82
   2  -6   0    7.22    2.01
  -2   6   0    7.06    1.85
  -2   6  -1   -3.30    2.82
   2  -6   1   -1.22    1.87
  -2   6  -1    1.92    1.58
  -2   6  -2   12.64    3.61
   2  -6   2   16.32    2.57
   2   6   2   20.38    1.96
   2   6   2   20.13    1.94
  -2   6  -2   16.41    2.19
  -2   6  -3   -2.55    3.30
   2  -6   3    0.86    1.90
   2   6   3    0.61    1.33
   2   6   3    1.40    1.26
  -2   6  -3    2.37    1.60
  -2   6  -4    6.37    2.93
   2  -6   4    4.83    2.08
   2   6   4    4.58    1.53
   2   6   4    2.84    1.65
  -2   6  -4    1.22    1.78
  -2   6  -5   15.73    3.48
   2  -6   5   19.89    2.73
   2   6   5   11.47    2.19
   2   6   5   18.73    2.53
  -2   6  -5   12.21    2.26
  -2   6  -6    0.59    2.89
   2  -6   6   -0.09    1.99
   2   6   6    0.38    1.67
   2   6   6    1.35    1.74
  -2   6  -6    0.90    1.90
  -2   6  -7    0.52    3.18
   2  -6   7   -1.24    2.05
   2   6   7    0.25    1.74
   2   6   7    4.36    1.96
  -2   6  -7    0.70    1.94
  -2   6  -8   35.12    3.52
   2  -6   8   37.26    4.13
   2   6   8   50.33    4.79
   2   6   8   46.05    4.60
  -2   6  -8   50.94    4.85
   2  -6   9    9.10    2.71
   2   6   9    4.58    2.19
   2   6   9   10.34    2.23
  -2   6  -9    7.27    2.37
   2  -6  10   84.98    7.79
   2   6  10   93.94    8.26
   2   6  10   89.02    7.95
  -2   6 -10   87.26    7.79
   2  -6  11   13.23    3.34
   2   6  11   12.64    2.91
   2   6  11   13.93    2.91
  -2   6 -11   11.71    3.05
   2  -6  12   54.73    5.78
   2   6  12   49.36    5.35
   2   6  12   55.93    5.58
  -2   6 -12   48.78    5.33
   2  -6  13   42.91    5.42
   2   6  13   44.65    5.28
   2   6  13   45.93    5.28
  -2   6 -13   50.99    5.51
   2  -6  14    1.38    3.50
   2   6  14    8.40    3.11
   2   6  14    7.74    3.23
  -2   6 -14    2.17    3.39
   2  -6  15   -2.19    3.75
   2   6  15    4.67    3.07
   2   6  15    1.56    3.27
  -2   6 -15    8.42    3.68
   2  -6  16    1.76    4.29
   2   6  16    7.40    3.50
   2   6  16    8.76    3.57
  -2   6 -16    3.00    3.68
   2  -6  17    2.71    4.22
   2  -6  17   -6.50    4.76
   2   6  17   -1.06    3.14
   2   6  17    4.04    3.66
  -2   6 -17    3.52    3.52
  -2   7  15    5.69    5.55
  -2   7  15    6.41    3.59
  -2   7  15    3.05    3.36
  -2   7  14   11.78    5.12
  -2   7  14    5.39    3.61
  -2   7  14    1.44    3.18
  -2   7  13    3.18    4.67
  -2   7  13    7.92    3.52
  -2   7  13    0.38    3.11
  -2   7  12   -4.38    4.79
  -2   7  12    4.09    3.30
  -2   7  12   -1.20    3.05
  -2   7  11   58.30    5.80
  -2   7  11   56.27    5.85
  -2   7  11   60.96    6.21
  -2   7  10   98.00    7.00
  -2   7  10  115.56   10.25
  -2   7  10   98.43    8.96
  -2   7   9   12.03    3.97
  -2   7   9   11.31    3.34
  -2   7   9   20.07    3.61
  -2   7   8  171.47   14.40
  -2   7   8  162.15   13.77
   2   7  -7    3.97    3.93
   2   7  -7    6.75    3.25
  -2   7   7    1.53    3.79
  -2   7   7    3.23    2.91
  -2   7   7    3.75    2.80
   2   7  -6   13.59    3.79
   2   7  -6    8.19    4.02
  -2   7   6    8.76    3.68
  -2   7   6   18.71    3.27
  -2   7   6   12.14    3.02
   2   7  -5   21.89    4.38
   2   7  -5   16.39    3.77
  -2   7   5   12.05    4.06
  -2   7   5   29.27    3.84
  -2   7   5   20.61    3.27
   2   7  -4    3.14    3.30
   2   7  -4    4.63    3.63
  -2   7   4    1.81    3.79
   2  -7  -4    4.27    2.53
  -2   7   4    3.14    2.53
  -2   7   4   -0.59    2.42
   2   7  -3   27.72    4.00
   2   7  -3   29.00    4.13
  -2   7   3   26.66    4.31
   2  -7  -3   25.82    3.59
  -2   7   3   25.55    3.52
  -2   7   3   25.39    3.48
   2   7  -2    3.11    3.32
   2   7  -2    2.55    3.45
  -2   7   2    5.03    3.88
   2  -7  -2   -1.90    2.55
  -2   7   2    3.54    2.42
  -2   7   2    2.87    2.28
   2   7  -1    8.04    3.66
   2   7  -1    7.18    3.54
  -2   7   1    5.08    3.68
   2  -7  -1    8.85    2.75
  -2   7   1    4.99    2.62
  -2   7   1    5.48    2.44
   2   7   0   12.44    3.39
  -2   7   0   15.17    4.09
   2  -7   0   14.60    3.07
  -2   7   0   17.67    3.05
  -2   7   0   21.47    3.09
   2   7   1   29.18    4.18
  -2   7  -1   28.60    4.83
   2  -7   1   23.63    3.57
  -2   7  -1   22.41    3.32
   2   7   2  130.03    7.67
  -2   7  -2  144.43    8.85
   2  -7   2  128.75   10.95
  -2   7  -2  134.55   11.33
   2   7   3   52.50    4.81
  -2   7  -3   50.49    5.37
   2  -7   3   54.87    5.51
  -2   7  -3   55.03    5.28
   2   7   4   35.14    4.29
  -2   7  -4   40.18    5.73
   2  -7   4   37.69    4.38
   2   7   4   33.09    3.21
   2   7   4   28.26    2.93
  -2   7  -4   39.63    4.33
   2   7   5   -2.93    3.70
  -2   7  -5    0.70    4.97
   2  -7   5    6.03    3.02
   2   7   5   -1.06    2.14
   2   7   5    1.53    2.14
  -2   7  -5    0.88    2.48
   2   7   6  122.56    7.54
  -2   7  -6  105.25    7.43
   2  -7   6  118.61   10.36
   2   7   6  119.33   10.20
   2   7   6  118.25   10.09
  -2   7  -6   98.03    8.64
   2   7   7   -3.63    3.75
  -2   7  -7    3.11    4.13
   2  -7   7   -4.27    3.14
   2   7   7    3.18    2.57
   2   7   7   -0.23    2.60
  -2   7  -7   -0.68    2.60
  -2   7  -8   16.39    2.62
  -2   7  -8   11.87    2.69
   2  -7   8   28.15    4.27
   2   7   8   23.88    3.72
   2   7   8   26.16    3.63
  -2   7  -8   31.19    3.90
   2   7   9    4.65    4.09
   2  -7   9    8.26    3.72
   2   7   9    5.53    2.80
   2   7   9   10.27    3.32
  -2   7  -9    6.97    2.98
   2   7  10    6.34    4.54
   2  -7  10    1.22    3.52
   2   7  10   -1.22    3.14
   2   7  10    0.25    2.91
  -2   7 -10    0.05    3.00
   2   7  11   21.35    4.97
   2  -7  11   13.25    4.02
   2   7  11   16.77    3.66
   2   7  11   16.63    3.75
  -2   7 -11   11.08    3.18
   2   7  12   -0.16    4.58
   2  -7  12   -4.90    4.00
   2   7  12   -3.66    3.34
   2   7  12    1.20    3.39
  -2   7 -12    1.40    3.27
   2   7  13   -4.47    4.56
   2  -7  13    0.02    4.33
   2  -7  13   -0.41    4.29
   2   7  13    0.47    3.09
   2   7  13    5.73    3.86
  -2   7 -13   -4.58    3.27
  -2   8   8   -4.18    6.00
  -2   8   8    4.88    3.52
  -2   8   8    1.56    3.11
   2   8  -7    1.40    3.84
   2   8  -7    2.87    3.68
  -2   8   7    3.00    5.51
  -2   8   7    7.72    3.52
  -2   8   7    0.50    2.78
   2   8  -6    9.43    4.85
   2   8  -6   -1.69    4.74
  -2   8   6   -1.90    5.98
  -2   8   6    2.89    3.39
  -2   8   6    4.20    3.14
   2   8  -5   12.05    5.58
   2   8  -5   14.02    5.33
  -2   8   5   17.58    5.71
  -2   8   5    7.56    3.25
  -2   8   5    7.97    3.27
   2   8  -4   -1.15    4.76
   2   8  -4    3.88    6.39
  -2   8   4   -2.48    5.69
  -2   8   4    2.37    2.87
  -2   8   4    1.85    3.00
   2   8  -3   -0.41    4.88
   2   8  -3    2.84    6.07
  -2   8   3    1.60    5.58
  -2   8   3    0.95    2.66
  -2   8   3   -0.14    2.89
   2   8  -2    8.49    5.82
   2   8  -2    3.57    4.69
  -2   8   2   -6.88    5.44
  -2   8   2   -0.74    2.60
  -2   8   2    0.38    2.37
   2   8  -1    8.69    4.97
   2   8  -1    9.48    5.76
  -2   8   1    2.82    6.07
  -2   8   1    7.95    2.32
  -2   8   1    4.38    2.39
   2   8   0    4.20    5.87
   2   8   0    2.37    4.69
  -2   8   0    5.39    6.30
  -2   8   0    0.63    1.92
  -2   8   0    1.24    1.92
   2   8   1   11.10    4.69
   2   8   1    9.16    5.67
  -2   8  -1   12.98    6.52
  -2   8  -1    2.96    1.67
  -2   8  -1    2.12    1.78
   2   8   2   17.85    5.03
   2   8   2   26.79    5.98
  -2   8  -2   16.77    6.34
   2   8   3    2.84    4.65
   2   8   3    0.36    4.97
  -2   8  -3    0.70    6.66
   2   8   4    2.37    4.22
   2   8   4    7.56    5.39
  -2   8  -4   11.38    6.75
   2   8   5    0.11    5.21
  -2   8  -5   -0.84    5.69
   2   8   6    1.60    5.58
  -2   8  -6    2.26    5.24
  -3   0  26    6.34    6.18
  -3   0  26    0.63    3.23
  -3   0  26    1.67    3.21
  -3   0  25   96.22    8.19
  -3   0  25   93.06    8.26
  -3   0  25   88.05    8.35
  -3   0  24    2.17    5.08
  -3   0  24   -0.27    2.66
  -3   0  24   -1.49    2.80
  -3   0  23    3.02    4.45
  -3   0  23    9.03    3.00
  -3   0  23    7.27    2.51
  -3   0  22   -1.40    3.32
  -3   0  22    3.95    2.42
  -3   0  22   -2.26    2.12
  -3   0  21   -2.30    3.32
  -3   0  21    1.49    2.19
  -3   0  21    3.93    2.28
  -3   0  20   -1.63    3.00
  -3   0  20    1.20    1.94
  -3   0  20    0.32    1.58
  -3   0  19   28.01    4.06
  -3   0  19   19.82    2.84
  -3   0  19   21.31    3.18
  -3   0  18    1.33    3.14
  -3   0  18   -1.02    1.83
  -3   0  18    0.14    2.01
  -3   0  17  349.40   16.68
  -3   0  17  357.53   28.91
  -3   0  17  362.94   29.37
  -3   0  16    0.41    2.62
  -3   0  16    0.25    1.94
  -3   0  16   -0.47    1.74
  -3   0  15   78.82    5.15
  -3   0  15   81.23    7.16
  -3   0  15   78.64    7.00
  -3   0  14    1.15    2.01
  -3   0  14   -0.88    1.65
  -3   0  14   -2.05    1.72
  -3   0  13   38.48    3.41
  -3   0  13   45.62    4.40
  -3   0  13   47.92    4.56
  -3   0  12    0.90    1.92
  -3   0  12    0.29    1.51
  -3   0  12   -1.49    1.29
  -3   0  11   98.75    5.64
   3   0 -11   93.92    8.13
  -3   0  11   93.02    8.01
  -3   0  11   78.82    6.91
  -3   0  10   -1.13    1.92
   3   0 -10   -0.09    0.95
  -3   0  10   -0.34    1.31
  -3   0  10   -0.38    1.13
  -3   0   9  335.18   15.64
   3   0  -9  347.37   27.94
  -3   0   9  410.57   32.95
  -3   0   9  330.44   26.59
   3   0  -8    0.56    1.69
  -3   0   8    0.23    1.78
   3   0  -8    2.78    1.22
  -3   0   8    0.07    1.26
   3   0  -7  595.65   26.86
  -3   0   7  607.84   27.49
   3   0  -7  618.67   49.32
  -3   0   7  553.89   44.22
   3   0  -6   -0.25    1.72
  -3   0   6    1.20    1.99
   3   0  -6    0.77    1.20
  -3   0   6   -0.90    1.04
   3   0  -5 2137.71   93.85
  -3   0   5 2255.53   99.06
   3   0  -5 2202.04  174.38
  -3   0   5 2530.22  200.39
   3   0  -4    1.31    1.99
  -3   0   4    0.97    2.03
   3   0  -4   -0.41    0.99
  -3   0   4    0.18    0.95
   3   0  -3  102.88    5.78
  -3   0   3  103.42    5.71
   3   0  -3   87.69    7.38
  -3   0   3   93.96    7.85
   3   0  -2   -0.65    1.94
  -3   0   2    0.18    1.99
   3   0  -2   -0.11    1.08
  -3   0   2    1.13    1.08
   3   0  -1    5.51    2.12
  -3   0   1    8.49    2.17
   3   0  -1    8.42    1.40
  -3   0   1    7.72    1.38
   3   0   0   -1.49    1.96
  -3   0   0    0.81    1.74
   3   0   0   -0.14    0.99
  -3   0   0    0.93    0.95
   3   0   1  252.34   12.14
  -3   0  -1  238.80   11.62
   3   0   1  253.25   20.45
  -3   0  -1  290.94   23.41
   3   0   2    0.07    1.83
  -3   0  -2   -0.18    2.01
   3   0   2   -1.42    0.84
  -3   0  -2   -0.63    1.17
   3   0   3  112.70    6.21
  -3   0  -3  110.73    6.09
   3   0   3  114.91    9.59
  -3   0  -3  111.98    9.32
   3   0   4   -2.82    1.81
  -3   0  -4   -0.09    1.92
   3   0   4    0.11    1.08
  -3   0  -4   -0.38    1.17
   3   0   5   11.76    2.19
  -3   0  -5   19.70    2.60
   3   0   5   14.26    1.99
  -3   0  -5   13.43    1.94
   3   0   6   -2.03    2.03
   3   0   6   -0.38    1.33
  -3   0  -6   -0.86    1.26
   3   0   7 1134.20   50.51
   3   0   7 1183.63   94.12
  -3   0  -7 1292.42  102.65
   3   0   8   -2.44    2.01
   3   0   8    0.81    1.44
  -3   0  -8   -1.60    1.33
   3   0   9 1377.74   61.15
   3   0   9 1504.14  119.38
  -3   0  -9 1340.05  106.40
   3   0  10    0.86    2.03
   3   0  10   -0.27    1.35
  -3   0 -10    0.74    1.31
   3   0  11  431.79   20.13
   3   0  11  450.97   36.27
  -3   0 -11  442.85   35.55
   3   0  12   -2.39    2.37
   3   0  12    0.61    1.51
  -3   0 -12    0.29    1.53
   3   0  13  155.02    8.28
   3   0  13  146.08   12.23
  -3   0 -13  182.33   15.08
   3   0  14   -1.29    2.39
   3   0  14   -1.20    1.72
  -3   0 -14   -1.38    1.58
   3   0  15  207.86   10.79
   3   0  15  207.20   17.13
  -3   0 -15  204.43   16.75
   3   0  16   -1.29    2.87
   3   0  16   -0.77    2.10
  -3   0 -16   -0.23    1.60
   3   0  17   -1.13    3.00
   3   0  17   -1.67    2.19
  -3   0 -17    1.81    1.69
   3   0  18   -0.36    3.30
   3   0  18    0.27    2.30
  -3   0 -18    1.63    1.85
   3   0  19   59.07    5.19
   3   0  19   59.23    5.91
  -3   0 -19   68.62    6.16
   3   0  20    0.52    3.84
   3   0  20   -0.86    1.85
   3   0  20    0.72    2.30
  -3   0 -20   -1.94    2.12
   3   0  21   49.75    5.78
   3   0  21   51.46    5.33
   3   0  21   49.39    5.37
  -3   0 -21   43.81    4.83
   3   0  22    3.88    5.28
   3   0  22   -0.72    2.48
   3   0  22   -1.76    3.21
  -3   0 -22   -2.55    2.23
   3   0  23   32.75    6.16
   3   0  23   39.05    4.83
   3   0  23   34.67    4.74
  -3   0 -23   40.92    4.79
   3   0  24    1.02    6.00
   3   0  24    1.49    3.02
   3   0  24    3.02    3.63
  -3   0 -24    1.78    2.62
  -3  -1  26   12.55    7.00
  -3  -1  26    8.69    5.69
  -3   1  26    7.85    6.66
  -3  -1  26    2.73    3.43
  -3  -1  26    0.88    3.63
  -3   1  26    7.45    2.84
  -3   1  26    6.14    3.00
  -3  -1  25    8.53    5.62
  -3  -1  25    4.81    4.94
  -3   1  25    2.14    5.98
  -3  -1  25    0.72    3.21
  -3  -1  25   -5.33    3.59
  -3   1  25   -0.93    3.18
  -3   1  25    2.51    2.21
  -3  -1  24    6.23    4.65
  -3  -1  24   -2.71    5.01
  -3   1  24   -1.35    4.67
  -3  -1  24    0.65    3.25
  -3  -1  24   -4.69    3.00
  -3   1  24   -0.88    2.80
  -3   1  24   -0.20    2.46
  -3  -1  23   41.53    5.33
  -3   1  23   45.30    5.30
  -3  -1  23   53.38    5.62
  -3  -1  23   51.98    5.33
  -3   1  23   55.77    5.73
  -3   1  23   47.11    4.74
  -3  -1  22   94.96    6.50
  -3   1  22  104.01    7.22
  -3  -1  22  100.37    8.92
  -3  -1  22  102.68    9.03
  -3  -1  21   16.03    3.75
  -3   1  21   17.61    4.18
  -3  -1  21    9.01    2.73
  -3  -1  21   19.34    3.11
  -3   1  21   10.38    2.12
  -3   1  21   15.66    2.87
  -3  -1  20   27.88    3.88
  -3   1  20   22.64    3.97
  -3  -1  20   33.63    4.11
  -3  -1  20   34.92    3.90
  -3   1  20   26.75    3.66
  -3   1  20   34.53    4.02
  -3  -1  19   58.62    4.67
  -3   1  19   52.64    4.92
  -3  -1  19   62.03    5.80
  -3  -1  19   60.92    5.71
  -3   1  19   56.45    5.53
  -3   1  19   59.54    5.87
  -3  -1  18   11.08    2.78
  -3   1  18   12.84    3.39
  -3  -1  18   16.66    2.87
  -3  -1  18   14.78    2.60
  -3   1  18   16.36    2.60
  -3   1  18   15.53    2.62
  -3  -1  17   57.76    4.33
  -3   1  17   54.60    4.74
  -3  -1  17   59.66    5.71
  -3  -1  17   56.18    5.39
  -3   1  17   60.60    5.55
  -3   1  17   51.30    4.97
  -3  -1  16    2.60    2.21
  -3   1  16    0.74    2.78
  -3  -1  16    3.02    2.05
  -3  -1  16    4.27    1.81
  -3   1  16    2.66    1.74
  -3   1  16    2.17    1.96
  -3  -1  15    4.42    2.14
  -3   1  15    1.06    2.32
  -3  -1  15   -0.09    1.53
  -3  -1  15    0.74    1.74
  -3   1  15    1.85    1.60
  -3   1  15    4.97    2.03
  -3  -1  14   13.16    2.26
  -3   1  14    8.83    2.82
  -3  -1  14   11.99    1.96
  -3  -1  14   12.48    2.05
  -3   1  14   15.60    2.32
  -3   1  14   16.77    2.57
  -3  -1  13    2.87    1.83
  -3   1  13    5.53    2.42
  -3  -1  13    2.91    1.60
  -3  -1  13    4.72    1.76
  -3   1  13    7.58    2.05
  -3   1  13    1.38    1.76
  -3  -1  12  115.32    6.07
  -3   1  12  126.10    7.18
  -3  -1  12  120.60   10.13
  -3  -1  12  117.82    9.86
  -3   1  12  155.99   12.98
  -3   1  12  155.79   12.98
  -3  -1  11  424.79   19.34
  -3   1  11  450.29   20.95
   3  -1 -11  415.31   33.36
  -3  -1  11  413.28   33.16
  -3  -1  11  427.05   34.22
  -3   1  11  415.76   33.41
  -3   1  11  419.15   33.68
  -3  -1  10  104.48    5.53
  -3   1  10   77.15    5.03
   3  -1 -10  106.58    9.14
  -3  -1  10   76.18    6.59
  -3  -1  10   92.20    7.83
  -3   1  10   97.87    8.40
  -3   1  10  108.25    9.28
  -3  -1   9  336.99   15.48
   3   1  -9  330.89   15.24
  -3   1   9  334.28   15.94
   3  -1  -9  336.08   27.15
  -3  -1   9  289.14   23.29
  -3  -1   9  322.99   25.93
  -3   1   9  368.81   29.70
  -3  -1   8    3.97    1.51
   3   1  -8    4.72    1.60
  -3   1   8    2.87    2.19
   3  -1  -8    1.83    1.44
  -3  -1   8    1.72    1.11
  -3  -1   8    1.38    0.95
   3   1  -8    1.83    1.24
  -3   1   8    7.58    1.69
   3  -1  -7  650.50   29.46
  -3  -1   7  668.78   29.86
   3   1  -7  701.06   31.22
  -3   1   7  713.02   32.39
   3  -1  -7  842.81   67.10
  -3  -1   7  743.72   59.09
  -3  -1   7  693.16   55.12
   3   1  -7  661.33   52.66
  -3   1   7  678.49   54.13
   3  -1  -6    3.09    2.01
  -3  -1   6    4.92    1.56
   3   1  -6    0.29    1.38
  -3   1   6    3.75    2.26
   3  -1  -6    5.10    1.53
  -3  -1   6    2.87    1.04
   3   1  -6    2.98    1.08
  -3   1   6    2.48    1.44
   3  -1  -5  683.00   30.83
  -3  -1   5  698.80   31.17
   3   1  -5  704.44   31.42
  -3   1   5  707.60   31.92
   3   1  -5  752.52   59.77
  -3   1   5  666.52   53.11
   3  -1  -4  216.12   10.65
  -3  -1   4  213.45   10.22
   3   1  -4  220.11   10.47
  -3   1   4  217.74   10.68
   3  -1  -4  221.06   17.99
  -3  -1   4  202.67   16.30
   3   1  -4  245.35   19.68
  -3   1   4  206.07   16.75
   3  -1  -3  262.05   12.59
  -3  -1   3  273.56   12.87
   3   1  -3  285.75   13.34
  -3   1   3  281.46   13.47
   3  -1  -3  256.18   20.72
  -3  -1   3  269.27   21.56
   3   1  -3  279.20   22.32
  -3   1   3  281.91   22.73
   3  -1  -2  248.51   11.99
  -3  -1   2  271.53   12.82
   3  -1  -2  273.56   22.10
  -3  -1   2  276.72   22.14
   3   1  -2  247.61   19.82
  -3   1   2  248.06   20.07
   3  -1  -1    0.25    1.92
  -3  -1   1   -0.79    1.74
   3   1  -1   -1.29    1.87
  -3   1   1    0.27    2.05
   3  -1  -1    0.07    1.24
  -3  -1   1    1.33    0.79
   3   1  -1    0.29    0.74
  -3   1   1   -0.23    0.97
   3  -1   0   21.76    2.57
  -3  -1   0   27.63    2.73
   3   1   0   18.71    2.53
  -3   1   0   22.44    2.57
   3  -1   0   19.77    2.32
  -3  -1   0   21.76    2.17
   3   1   0   19.55    2.12
  -3   1   0   21.22    2.37
   3  -1   1  223.05   10.74
  -3  -1  -1  211.56   10.41
   3   1   1  214.49   10.50
  -3   1  -1  229.77   11.17
   3  -1   1  221.45   17.99
  -3  -1  -1  204.45   16.50
   3  -1   2   37.58    3.02
   3   1   2   38.17    3.34
  -3   1  -2   42.34    3.43
   3  -1   2   38.46    3.72
  -3  -1  -2   38.26    3.52
   3   1   2   36.07    3.32
  -3   1  -2   38.66    3.61
   3  -1   3  308.32   14.42
   3   1   3  302.68   14.47
  -3   1  -3  304.26   14.36
   3  -1   3  306.06   24.72
  -3  -1  -3  285.30   22.95
   3   1   3  323.67   25.98
  -3   1  -3  293.88   23.63
   3  -1   4  257.99   12.26
   3   1   4  271.30   13.14
  -3   1  -4  260.92   12.35
   3  -1   4  260.24   21.13
  -3  -1  -4  277.85   22.44
   3   1   4  276.04   22.26
  -3   1  -4  246.25   19.93
   3  -1   5   26.23    2.55
   3   1   5   24.76    3.00
  -3   1  -5   24.85    2.57
   3  -1   5   23.70    2.55
  -3  -1  -5   19.57    2.32
   3   1   5   23.88    2.66
  -3   1  -5   22.98    2.48
   3  -1   6   38.84    3.11
   3  -1   6   47.67    4.51
  -3  -1  -6   39.54    3.79
   3   1   6   46.34    4.33
  -3   1  -6   37.47    3.68
   3  -1   7   11.33    2.12
   3   1   7   11.96    2.57
  -3   1  -7   16.50    2.48
   3  -1   7    8.53    1.72
  -3  -1  -7    8.31    1.74
   3   1   7    8.83    1.78
  -3   1  -7   10.41    1.83
   3  -1   8  122.13    6.43
   3   1   8  122.54    6.95
   3  -1   8  133.58   11.24
  -3  -1  -8  119.88   10.11
   3   1   8  116.56    9.89
  -3   1  -8  104.26    8.89
   3  -1   9  368.81   17.13
   3   1   9  370.84   17.56
   3  -1   9  316.45   25.60
  -3  -1  -9  408.09   32.82
   3   1   9  342.63   27.65
  -3   1  -9  323.67   26.11
   3  -1  10  253.47   12.19
   3   1  10  245.57   12.21
   3  -1  10  246.25   20.07
  -3  -1 -10  240.83   19.68
   3   1  10  256.41   20.90
  -3   1 -10  242.87   19.73
   3  -1  11   21.89    2.66
   3   1  11   16.82    2.98
   3  -1  11   21.44    2.69
  -3  -1 -11   20.97    2.55
   3   1  11   20.09    2.75
  -3   1 -11   24.85    2.82
   3  -1  12   47.63    3.68
   3   1  12   55.25    4.45
   3  -1  12   58.44    5.53
  -3  -1 -12   42.50    4.09
   3   1  12   51.76    4.99
  -3   1 -12   57.92    5.24
   3  -1  13   20.88    2.78
   3   1  13   17.13    3.41
   3  -1  13   23.99    3.05
  -3  -1 -13   19.37    2.62
   3   1  13   16.95    2.60
  -3   1 -13   22.98    2.93
   3  -1  14  129.04    7.11
   3   1  14  131.25    7.74
   3  -1  14  136.10   11.56
  -3  -1 -14  114.75    9.80
   3   1  14  118.93   10.13
  -3   1 -14  119.90   10.09
   3  -1  15  208.96   10.61
   3   1  15  213.48   11.15
   3  -1  15  220.61   18.21
  -3  -1 -15  271.98   22.10
   3  -1  16   58.10    4.63
   3   1  16   46.07    4.56
   3  -1  16   50.38    5.12
  -3  -1 -16   61.37    5.71
   3   1  16   53.70    5.10
  -3   1 -16   58.84    5.62
   3  -1  17   15.98    3.07
   3   1  17   12.26    3.45
   3  -1  17   11.51    2.46
  -3  -1 -17   17.63    2.57
   3   1  17   15.89    2.87
   3   1  17   16.34    2.30
  -3   1 -17   18.17    2.62
   3  -1  18   17.92    3.45
   3   1  18   13.05    3.59
   3  -1  18   23.25    3.32
  -3  -1 -18   32.66    3.66
   3   1  18   24.53    3.18
   3   1  18   22.53    3.25
  -3   1 -18   20.13    2.66
   3  -1  19    1.42    3.18
   3   1  19    0.72    3.39
   3  -1  19    1.02    2.44
  -3  -1 -19    0.84    1.78
   3   1  19    1.29    1.76
   3   1  19    0.95    2.12
  -3   1 -19    1.92    1.74
   3  -1  20   20.68    4.13
   3   1  20   16.77    3.95
   3  -1  20   12.87    2.89
  -3  -1 -20   14.24    2.82
   3   1  20   15.78    2.82
   3   1  20   15.44    3.07
  -3   1 -20   12.93    2.44
   3  -1  21   23.68    4.54
   3   1  21   18.58    4.49
   3  -1  21   15.48    3.30
   3  -1  21   23.45    3.50
  -3  -1 -21   24.06    3.59
   3   1  21   24.04    3.61
   3   1  21   18.91    3.59
  -3   1 -21   23.27    3.52
   3  -1  22    3.57    5.26
   3   1  22    3.14    4.42
   3  -1  22   -4.22    3.11
   3  -1  22    2.82    3.00
  -3  -1 -22    4.09    2.53
   3   1  22   -0.41    3.02
   3   1  22    1.31    2.35
  -3   1 -22    1.38    2.75
   3  -1  23   11.60    6.14
   3   1  23   13.59    5.53
   3  -1  23   23.65    4.24
  -3  -1 -23   27.63    3.79
   3   1  23   16.73    3.84
   3   1  23   28.98    4.15
  -3   1 -23   27.72    3.79
   3  -1  24    2.93    6.55
   3  -1  24   -1.47    7.20
   3   1  24   -4.20    5.64
   3  -1  24    1.49    3.52
   3  -1  24    0.65    2.96
  -3  -1 -24    2.82    2.48
   3   1  24   -0.65    2.71
   3   1  24   -4.42    3.79
  -3   1 -24    6.23    3.16
  -3   2  26   13.02    7.43
  -3  -2  26    9.21    4.09
  -3  -2  26    6.14    4.47
  -3   2  26    0.14    2.39
  -3   2  26    0.79    2.87
  -3   2  25   35.21    6.97
  -3  -2  25   30.43    4.97
  -3  -2  25   36.32    4.88
  -3   2  25   40.13    4.67
  -3   2  25   35.50    4.36
  -3   2  24   -3.57    4.76
  -3  -2  24    4.56    3.75
  -3  -2  24   -0.70    3.14
  -3   2  24   -0.47    2.73
  -3   2  24   -3.59    3.23
  -3  -2  23    1.65    2.60
  -3  -2  23    0.74    2.46
  -3   2  23   -4.74    3.97
  -3  -2  23   -3.50    2.96
  -3  -2  23    2.75    2.98
  -3   2  23   -0.45    2.80
  -3   2  23   -0.74    2.39
  -3  -2  22    7.58    2.80
  -3  -2  22    5.55    3.00
  -3   2  22    7.49    4.04
  -3  -2  22    5.33    3.02
  -3  -2  22    9.07    2.96
  -3   2  22   10.00    2.96
  -3   2  22    5.35    2.46
  -3  -2  21    9.57    2.66
  -3  -2  21    2.51    3.05
  -3   2  21   10.02    4.00
  -3  -2  21    9.12    2.78
  -3  -2  21   10.20    2.57
  -3   2  21    9.05    2.55
  -3   2  21   10.56    2.60
  -3  -2  20    6.82    2.35
  -3  -2  20    5.08    2.62
  -3   2  20    6.46    3.68
  -3  -2  20    5.21    2.42
  -3  -2  20    6.09    2.55
  -3   2  20    5.28    2.35
  -3   2  20    6.43    1.92
  -3  -2  19   35.46    3.07
  -3  -2  19   37.26    2.96
  -3   2  19   32.23    4.47
  -3  -2  19   43.00    4.47
  -3  -2  19   50.40    5.17
  -3   2  19   42.34    4.47
  -3   2  19   33.95    3.88
  -3  -2  18   35.41    2.73
  -3  -2  18   30.72    2.60
  -3   2  18   39.07    4.33
  -3  -2  18   40.49    4.36
  -3  -2  18   35.05    4.11
  -3   2  18   35.44    3.84
  -3   2  18   40.52    4.15
  -3  -2  17    0.29    1.60
  -3   2  17    1.33    3.07
  -3  -2  17    3.97    1.99
  -3  -2  17    3.41    2.08
  -3   2  17    2.35    1.90
  -3   2  17    1.92    1.42
  -3  -2  16  114.68    5.76
  -3   2  16  117.05    7.16
  -3  -2  16  135.34   11.44
  -3  -2  16  110.85    9.55
  -3   2  16  117.73   10.00
  -3   2  16  129.45   11.01
  -3  -2  15  111.32    5.58
  -3   2  15  126.44    7.52
  -3  -2  15  120.71   10.25
  -3  -2  15  106.56    9.12
  -3   2  15  116.42    9.98
  -3   2  15  101.98    8.83
  -3  -2  14  184.47    8.62
  -3   2  14  156.78    8.74
  -3  -2  14  200.97   16.43
  -3  -2  14  189.42   15.60
  -3   2  14  180.70   14.94
  -3   2  14  173.10   14.40
  -3  -2  13  190.00    8.83
  -3   2  13  195.69   10.41
   3  -2 -13  226.61   18.62
  -3  -2  13  187.88   15.35
  -3  -2  13  187.72   15.42
  -3   2  13  236.32   19.34
  -3   2  13  187.25   15.44
  -3  -2  12  114.44    5.51
  -3   2  12  102.00    6.30
   3  -2 -12  147.57   12.39
  -3  -2  12  127.19   10.65
  -3  -2  12  130.28   10.83
  -3   2  12  132.11   11.10
  -3   2  12  104.59    9.05
  -3  -2  11  102.63    4.94
  -3   2  11  104.48    6.41
   3  -2 -11   99.92    8.60
  -3  -2  11  100.15    8.46
  -3  -2  11   95.88    8.13
  -3   2  11  102.92    8.87
  -3   2  11   90.40    7.85
  -3  -2  10    1.94    1.06
  -3   2  10    3.79    2.44
   3  -2 -10   -1.56    1.51
  -3  -2  10    2.19    1.20
  -3  -2  10    1.63    1.26
  -3   2  10   -0.43    1.42
  -3   2  10    2.35    1.58
  -3  -2   9    6.57    1.15
   3   2  -9    5.37    1.22
  -3   2   9    6.88    2.60
   3  -2  -9    7.63    1.83
  -3  -2   9    2.89    1.17
  -3  -2   9    7.52    1.38
  -3   2   9    7.34    1.51
  -3  -2   8   -0.23    1.06
   3   2  -8   -0.20    0.99
  -3   2   8   -3.41    2.21
   3  -2  -8   -0.56    1.44
  -3  -2   8    0.23    0.93
  -3  -2   8    0.02    0.90
  -3   2   8    0.25    1.24
  -3  -2   7  640.57   28.44
   3   2  -7  631.31   27.94
  -3   2   7  641.70   29.39
   3  -2  -7  642.83   51.30
  -3  -2   7  623.41   49.52
  -3  -2   7  651.40   51.73
  -3   2   7  654.34   52.23
  -3  -2   6  274.92   12.66
   3   2  -6  276.27   12.66
  -3   2   6  284.85   13.86
   3  -2  -6  317.35   25.60
  -3  -2   6  271.30   21.65
  -3  -2   6  274.01   21.89
  -3   2   6  385.74   31.01
   3  -2  -5  504.01   23.27
  -3  -2   5  509.43   22.91
   3   2  -5  507.40   22.82
  -3   2   5  512.82   23.61
   3  -2  -5  518.01   41.42
  -3  -2   5  514.85   40.88
  -3  -2   5  511.91   40.65
   3  -2  -4  563.60   25.82
  -3  -2   4  561.57   25.30
   3   2  -4  571.27   25.62
  -3   2   4  566.08   25.89
   3  -2  -4  557.51   44.53
  -3  -2   4  544.19   43.18
   3   2  -4  548.70   43.52
  -3   2   4  545.77   43.65
   3  -2  -3   87.89    5.37
   3   2  -3   68.03    4.04
  -3   2   3   72.59    4.85
   3  -2  -3   77.69    6.73
  -3  -2   3   65.30    5.30
   3   2  -3   67.35    5.46
  -3   2   3   66.31    5.82
   3  -2  -2  937.83   41.94
   3   2  -2  904.20   40.29
  -3   2   2  955.66   42.82
   3  -2  -2 1133.97   90.06
  -3  -2   2  922.48   73.09
   3   2  -2  875.53   69.36
  -3   2   2  920.45   73.18
   3  -2  -1  214.02   10.50
   3   2  -1  222.48   10.77
  -3   2   1  206.95   10.29
   3  -2  -1  285.07   23.00
  -3  -2   1  225.55   18.01
   3   2  -1  208.33   16.66
  -3   2   1  211.76   17.18
   3  -2   0  167.70    8.51
   3   2   0  166.01    8.40
  -3   2   0  164.32    8.26
   3  -2   0  181.45   14.85
  -3  -2   0  158.00   12.71
   3   2   0  167.68   13.50
  -3   2   0  161.07   13.18
   3  -2   1    0.79    1.74
   3   2   1   -1.20    1.90
  -3   2  -1    0.81    1.81
   3  -2   1    1.04    1.08
  -3  -2  -1    0.99    0.81
   3   2   1    0.52    0.79
  -3   2  -1   -1.06    1.06
   3  -2   2   38.01    3.00
   3   2   2   36.32    3.30
  -3   2  -2   32.93    2.84
   3  -2   2   28.76    2.98
  -3  -2  -2   34.22    3.14
   3   2   2   39.23    3.50
  -3   2  -2   33.45    3.23
   3  -2   3  294.55   13.79
   3   2   3  274.46   13.34
  -3   2  -3  300.65   14.13
   3  -2   3  339.02   27.29
  -3  -2  -3  292.30   23.45
   3   2   3  328.18   26.30
  -3   2  -3  311.26   25.03
   3  -2   4   91.44    5.06
   3  -2   4   90.46    7.72
  -3  -2  -4   86.72    7.29
   3   2   4   90.04    7.65
  -3   2  -4   86.72    7.36
   3  -2   5  374.00   17.22
   3   2   5  396.57   18.69
  -3   2  -5  408.99   18.58
   3  -2   5  381.00   30.61
  -3  -2  -5  449.17   35.91
   3   2   5  392.96   31.51
  -3   2  -5  422.53   33.86
   3  -2   6    4.90    1.76
  -3   2  -6    1.49    1.49
   3  -2   6    3.77    1.42
  -3  -2  -6    4.81    1.47
   3   2   6    3.09    1.35
  -3   2  -6    4.29    1.49
   3  -2   7  342.40   15.80
  -3   2  -7  347.37   16.03
   3  -2   7  334.96   27.00
  -3  -2  -7  327.73   26.41
   3   2   7  353.01   28.42
  -3   2  -7  453.45   36.45
   3  -2   8  106.90    5.62
  -3   2  -8   98.61    5.48
   3  -2   8   91.16    7.92
  -3  -2  -8   92.14    7.92
   3   2   8   95.77    8.28
  -3   2  -8   97.10    8.40
   3  -2   9  171.13    8.42
   3  -2   9  170.41   14.06
  -3  -2  -9  188.06   15.51
   3   2   9  178.99   14.74
  -3   2  -9  152.87   12.66
   3  -2  10   99.72    5.51
   3  -2  10  102.52    8.85
  -3  -2 -10   94.51    8.15
   3   2  10   91.91    7.97
  -3   2 -10  114.53    9.73
   3  -2  11  112.52    6.05
   3   2  11  124.50    7.56
   3   2  11  109.20    9.48
  -3   2 -11  109.99    9.30
   3  -2  12    0.86    2.19
   3   2  12    1.04    2.64
   3  -2  12    0.88    1.60
  -3  -2 -12    0.34    1.58
   3   2  12    0.86    1.85
  -3   2 -12   -0.14    1.47
   3  -2  13   13.93    2.17
   3   2  13    8.28    2.80
   3  -2  13    9.68    2.10
  -3  -2 -13   16.23    2.55
   3   2  13    9.95    2.05
  -3   2 -13    8.55    1.83
   3  -2  14   72.99    4.63
   3   2  14   77.78    5.53
   3  -2  14   66.58    6.27
  -3  -2 -14   69.05    6.27
   3   2  14   74.98    6.82
   3   2  14   79.02    7.16
  -3   2 -14   88.23    7.72
   3  -2  15   22.35    2.80
   3   2  15   18.42    3.61
   3  -2  15   21.10    3.09
  -3  -2 -15   13.93    2.37
   3   2  15   16.93    2.42
   3   2  15   23.84    3.23
  -3   2 -15   19.23    2.51
   3  -2  16    5.62    2.48
   3   2  16    3.02    3.23
   3  -2  16    2.19    1.67
  -3  -2 -16    4.92    2.14
   3   2  16    5.46    2.10
   3   2  16   10.83    2.51
  -3   2 -16    6.32    2.14
   3  -2  17    9.48    2.84
   3   2  17    7.45    3.52
   3  -2  17   13.29    2.60
  -3  -2 -17   19.14    2.66
   3   2  17   10.13    1.92
   3   2  17   18.60    3.07
  -3   2 -17   13.68    2.37
   3  -2  18   55.46    4.51
   3   2  18   66.70    5.48
   3  -2  18   60.42    5.82
  -3  -2 -18   52.23    5.15
   3   2  18   62.68    5.98
   3   2  18   54.76    5.42
  -3   2 -18   55.98    5.26
   3  -2  19    7.67    3.27
   3   2  19    3.21    3.84
   3  -2  19    3.14    2.73
  -3  -2 -19   -0.02    2.35
   3   2  19    1.94    2.60
   3   2  19    4.22    2.21
  -3   2 -19    4.65    2.26
   3  -2  20  107.19    7.04
   3   2  20  100.22    7.09
   3  -2  20  106.24    9.57
  -3  -2 -20   85.95    7.76
   3   2  20  102.59    9.01
   3   2  20   91.86    8.10
  -3   2 -20   95.32    8.53
   3  -2  21   -6.23    4.36
   3   2  21   12.12    4.40
   3  -2  21    0.25    2.69
  -3  -2 -21   -0.61    2.66
   3   2  21    2.89    2.93
   3   2  21    5.46    2.82
  -3   2 -21    1.15    2.53
   3  -2  22    8.13    4.56
   3  -2  22   -0.47    5.06
   3   2  22    2.44    4.27
   3  -2  22    8.49    3.52
   3  -2  22    3.18    3.16
  -3  -2 -22    3.21    2.30
   3   2  22   -1.22    2.26
   3   2  22    7.04    3.07
  -3   2 -22    5.55    3.02
   3  -2  23    6.73    6.00
   3  -2  23    6.61    5.37
   3   2  23    9.39    5.24
   3  -2  23   10.36    3.97
   3  -2  23   10.92    3.57
   3   2  23    5.82    3.39
   3   2  23    4.49    3.30
  -3   2 -23   10.97    3.25
  -3   3  25    6.46    6.82
  -3  -3  25    2.84    3.93
  -3  -3  25   -0.77    4.31
  -3   3  25   -6.18    2.82
  -3   3  25   -1.49    3.14
  -3   3  24   -0.07    5.85
  -3  -3  24    4.74    3.95
  -3  -3  24    3.25    3.48
  -3   3  24    4.27    2.73
  -3   3  24    3.27    3.16
  -3   3  23   14.74    5.10
  -3  -3  23   13.97    4.02
  -3  -3  23   17.31    3.54
  -3   3  23   15.73    3.16
  -3   3  23   13.84    3.25
  -3   3  22   23.68    4.63
  -3  -3  22   23.61    4.02
  -3  -3  22   24.13    4.02
  -3   3  22   22.07    3.75
  -3   3  22   31.78    4.38
  -3   3  21   12.53    4.06
  -3  -3  21    9.75    3.05
  -3  -3  21   11.06    3.27
  -3   3  21   15.89    3.25
  -3   3  21    8.33    2.44
  -3   3  20  167.34    9.43
  -3  -3  20  177.84   14.92
  -3  -3  20  186.64   15.60
  -3   3  20  153.71   12.89
  -3   3  20  165.29   13.88
  -3   3  19    4.00    3.54
  -3  -3  19    2.66    2.55
  -3  -3  19    4.29    2.44
  -3   3  19    3.57    2.28
  -3   3  19    4.92    2.35
  -3   3  18    1.20    3.32
  -3  -3  18    5.08    2.39
  -3  -3  18    4.88    2.32
  -3   3  18    3.36    2.12
  -3   3  18    3.63    2.23
  -3   3  17    9.32    3.52
  -3  -3  17    5.91    2.53
  -3  -3  17    8.28    2.35
  -3   3  17    7.56    2.12
  -3   3  17    7.27    2.10
  -3   3  16  183.64   10.11
  -3  -3  16  158.02   13.16
  -3  -3  16  160.25   13.34
  -3   3  16  155.36   13.00
  -3   3  16  151.11   12.59
  -3   3  15   29.64    3.70
  -3  -3  15   27.54    3.18
  -3  -3  15   27.31    3.25
  -3   3  15   28.67    3.32
  -3   3  15   30.90    3.50
  -3   3  14    3.00    3.11
  -3  -3  14    0.95    1.76
  -3  -3  14    0.88    1.56
  -3   3  14   -0.99    1.58
  -3   3  14    0.86    1.85
  -3   3  13   29.91    3.97
   3  -3 -13   35.71    3.75
  -3  -3  13   39.27    3.84
  -3  -3  13   31.67    3.27
  -3   3  13   42.91    4.40
  -3   3  13   34.42    3.66
  -3   3  12    8.40    2.46
   3  -3 -12    8.33    2.21
  -3  -3  12    7.90    1.67
  -3  -3  12   12.19    1.83
  -3   3  12   10.77    2.17
  -3   3  12   11.29    1.92
  -3   3  11   14.36    3.23
   3  -3 -11   12.66    2.21
  -3  -3  11   15.87    2.03
  -3  -3  11   10.41    1.65
  -3   3  10   71.66    5.10
   3  -3 -10   74.17    6.57
  -3  -3  10   73.24    6.18
  -3  -3  10   77.28    6.50
  -3   3  10   81.46    7.11
  -3   3  10   84.64    7.49
   3   3  -9    3.88    0.65
  -3   3   9    3.90    2.73
   3  -3  -9    5.48    1.83
  -3  -3   9    3.11    1.06
  -3  -3   9    3.27    1.02
  -3   3   9    4.13    1.56
   3   3  -8    1.02    0.97
  -3   3   8   -1.24    2.42
   3  -3  -8    1.42    1.63
  -3  -3   8    1.33    0.81
  -3  -3   8    0.52    0.79
  -3   3   8   -1.69    1.31
   3  -3  -7   17.38    2.42
  -3  -3   7   15.08    1.51
  -3  -3   7   18.64    1.74
  -3   3   7   17.18    2.48
   3  -3  -6  197.00   16.12
  -3  -3   6  195.44   15.60
  -3  -3   6  200.86   16.00
  -3   3   6  198.08   16.30
   3   3  -5  290.94   13.36
  -3   3   5  313.06   15.24
   3  -3  -5  281.01   22.71
  -3   3   5  276.72   22.41
   3   3  -4   60.94    3.75
  -3   3   4   59.88    4.27
   3  -3  -4   58.05    5.24
  -3   3   4   55.50    5.06
   3   3  -3  352.11   16.30
  -3   3   3  350.98   16.54
   3  -3  -3  374.91   30.11
  -3   3   3  367.68   29.55
   3   3  -2   88.86    5.17
  -3   3   2   85.43    5.35
   3  -3  -2   96.15    8.17
  -3   3   2   78.32    6.77
   3  -3  -1  334.28   15.80
   3  -3  -1  339.70   27.33
   3   3  -1  345.56   27.51
   3   3  -1  351.21   27.94
  -3   3   1  360.91   29.00
   3  -3   0  627.25   28.46
   3   3   0  638.31   28.91
  -3   3   0  667.88   30.43
   3  -3   0  666.52   53.13
  -3  -3   0  757.26   60.06
   3   3   0  634.93   50.33
   3   3   0  670.14   53.18
  -3   3   0  648.02   51.67
   3  -3   1    5.76    1.92
   3   3   1    3.18    2.10
  -3   3  -1    3.61    2.19
   3  -3   1    4.76    1.44
  -3  -3  -1    3.14    0.86
   3   3   1    6.09    0.97
   3   3   1    3.72    0.84
  -3   3  -1    4.04    1.35
   3  -3   2  346.02   16.12
  -3   3  -2  372.42   17.27
   3  -3   2  337.21   27.13
  -3  -3  -2  311.03   24.85
   3   3   2  331.80   26.48
   3   3   2  338.12   26.97
  -3   3  -2  346.92   27.85
   3  -3   3  178.88    8.80
  -3   3  -3  186.32    9.21
   3  -3   3  186.64   15.28
  -3  -3  -3  192.76   15.57
   3   3   3  172.19   13.95
   3   3   3  164.77   13.36
  -3   3  -3  171.40   13.95
   3  -3   4   88.84    4.94
  -3   3  -4   92.38    5.33
   3  -3   4   91.30    7.79
  -3  -3  -4   91.66    7.70
   3   3   4   96.11    8.08
   3   3   4   91.80    7.72
  -3   3  -4   91.93    7.70
   3  -3   5  175.76    8.53
  -3   3  -5  179.35    8.98
   3  -3   5  175.06   14.38
  -3  -3  -5  181.70   14.83
   3   3   5  192.78   15.66
   3   3   5  181.20   14.78
  -3   3  -5  183.62   14.96
   3  -3   6  202.28    9.68
  -3   3  -6  208.42   10.07
   3  -3   6  213.00   17.38
  -3  -3  -6  201.22   16.41
   3   3   6  187.79   15.28
   3   3   6  188.47   15.42
  -3   3  -6  243.77   19.77
   3  -3   7  164.61    8.04
  -3   3  -7  155.54    7.65
   3  -3   7  158.70   13.11
  -3  -3  -7  183.28   15.01
   3   3   7  164.43   13.59
   3   3   7  167.61   13.86
  -3   3  -7  197.45   16.18
   3  -3   8   -0.23    1.65
  -3   3  -8   -1.40    1.56
   3  -3   8   -1.49    1.56
  -3  -3  -8   -0.23    1.31
   3   3   8   -1.15    1.33
   3   3   8   -0.02    1.33
  -3   3  -8   -0.70    1.53
   3  -3   9    8.67    1.90
  -3   3  -9    5.24    1.85
   3  -3   9    8.92    1.99
  -3  -3  -9    7.16    1.83
   3   3   9    7.06    1.94
   3   3   9    8.76    1.92
  -3   3  -9    6.21    1.81
   3  -3  10   12.50    2.05
   3  -3  10    9.80    2.12
  -3  -3 -10   14.76    2.37
   3   3  10   12.73    2.28
   3   3  10   13.86    2.30
  -3   3 -10   15.62    2.42
   3  -3  11   34.65    2.87
   3  -3  11   31.22    3.61
  -3  -3 -11   24.51    2.96
   3   3  11   24.76    3.02
   3   3  11   28.08    3.25
  -3   3 -11   33.02    3.68
   3  -3  12   51.17    3.57
   3  -3  12   49.79    4.81
  -3  -3 -12   50.27    4.74
   3   3  12   40.29    4.02
   3   3  12   50.09    4.76
  -3   3 -12   53.43    5.26
   3  -3  13   27.15    2.66
   3  -3  13   24.04    3.23
  -3  -3 -13   24.11    2.98
   3   3  13   26.45    3.39
   3   3  13   26.30    3.09
  -3   3 -13   28.55    3.36
   3  -3  14  207.14    9.91
   3  -3  14  183.77   15.26
  -3  -3 -14  204.43   16.86
   3   3  14  196.82   16.21
   3   3  14  207.72   16.97
  -3   3 -14  217.86   17.85
   3  -3  15   11.15    2.44
   3   3  15    4.09    2.37
   3  -3  15    8.10    2.28
  -3  -3 -15    7.36    2.12
   3   3  15    7.97    2.08
   3   3  15   13.07    2.64
  -3   3 -15    7.40    1.92
   3  -3  16   88.21    5.30
   3   3  16   79.90    5.85
   3  -3  16   92.81    8.28
  -3  -3 -16   75.00    6.75
   3   3  16   78.01    6.93
   3   3  16   90.76    8.06
  -3   3 -16   83.11    7.40
   3  -3  17   20.02    3.14
   3   3  17   11.76    3.52
   3  -3  17   14.87    3.05
  -3  -3 -17   15.73    2.44
   3   3  17   17.33    2.66
   3   3  17   16.77    2.87
  -3   3 -17   16.57    2.66
   3  -3  18   34.38    3.61
   3   3  18   32.75    4.31
   3  -3  18   28.48    3.77
  -3  -3 -18   37.94    4.06
   3   3  18   38.53    4.27
   3   3  18   35.66    4.00
  -3   3 -18   44.51    4.88
   3  -3  19   -2.03    2.48
   3  -3  19    2.35    2.53
   3   3  19    0.99    3.68
   3  -3  19    4.20    3.05
   3   3  19    1.63    2.42
   3   3  19   -0.43    2.21
  -3   3 -19   -0.50    2.42
   3   3  20   37.51    4.99
   3  -3  20   47.20    5.33
   3   3  20   52.25    5.39
   3   3  20   42.82    4.83
  -3   3 -20   41.15    4.54
   3   3  21    4.09    4.45
   3  -3  21   -2.23    3.57
   3   3  21    2.32    3.23
   3   3  21   -1.31    2.82
  -3   3 -21    2.64    2.62
   3   3  22    0.81    4.97
   3  -3  22    3.18    3.84
   3  -3  22    7.83    4.69
   3   3  22    2.82    3.48
   3   3  22   10.38    3.30
  -3   3 -22   -1.26    2.64
  -3   4  23    2.39    6.32
  -3  -4  23    3.54    4.38
  -3  -4  23   -3.23    4.27
  -3   4  23    1.11    2.91
  -3   4  23   -5.28    2.91
  -3   4  22    5.12    4.94
  -3  -4  22    4.51    3.77
  -3  -4  22   -1.83    4.06
  -3   4  22    3.84    2.37
  -3   4  22    1.67    2.78
  -3   4  21    8.83    4.06
  -3  -4  21    3.88    3.32
  -3  -4  21    2.12    4.11
  -3   4  21    2.84    2.37
  -3   4  21    5.87    2.75
  -3   4  20    7.40    3.59
  -3  -4  20    7.67    3.16
  -3  -4  20    8.74    3.32
  -3   4  20    4.00    2.64
  -3   4  20    6.70    2.30
  -3   4  19   29.84    4.47
  -3  -4  19   36.84    4.65
  -3  -4  19   41.26    4.74
  -3   4  19   29.00    3.66
  -3   4  19   31.42    3.84
  -3   4  18   40.92    4.69
  -3  -4  18   47.83    5.12
  -3  -4  18   46.11    4.97
  -3   4  18   48.96    4.94
  -3   4  18   51.39    5.15
  -3   4  17    6.79    3.48
  -3  -4  17    9.21    2.64
  -3  -4  17    6.34    2.48
  -3   4  17    7.31    2.35
  -3   4  17    6.32    1.96
  -3   4  16  187.86   10.18
  -3  -4  16  192.33   15.82
  -3  -4  16  206.12   17.04
  -3   4  16  234.06   19.16
  -3   4  16  182.94   15.08
  -3   4  15    4.83    3.45
  -3  -4  15   -0.84    1.85
  -3  -4  15   -0.79    2.21
  -3   4  15    2.19    1.83
  -3   4  15    1.56    1.87
  -3   4  14   74.30    5.51
  -3  -4  14   68.35    6.09
  -3  -4  14   77.15    6.86
  -3   4  14   95.05    8.15
  -3   4  14   75.82    6.88
  -3   4  13  135.86    8.13
   3  -4 -13  144.52   12.14
  -3  -4  13  148.20   12.30
  -3  -4  13  153.21   12.59
  -3   4  13  137.25   11.58
  -3   4  13  133.89   11.20
  -3   4  12    9.25    3.34
   3  -4 -12   12.48    2.55
  -3  -4  12   11.58    1.78
  -3  -4  12   10.11    1.99
  -3   4  12    8.51    2.12
  -3   4  12    9.77    1.99
  -3   4  11  148.90    8.37
   3  -4 -11  127.62   10.83
  -3  -4  11  147.37   12.05
  -3  -4  11  141.43   11.53
  -3   4  11  131.14   10.97
  -3   4  11  121.36   10.22
  -3   4  10   68.64    5.35
   3  -4 -10   77.04    6.91
  -3  -4  10   80.99    6.70
  -3  -4  10   81.80    6.77
  -3   4  10   78.25    6.91
  -3   4  10   72.32    6.41
  -3   4   9   -0.36    2.75
   3  -4  -9   -0.14    1.67
  -3  -4   9    0.09    0.70
  -3  -4   9   -0.32    0.72
  -3   4   9   -0.54    1.47
  -3   4   9    0.32    1.63
   3   4  -8   11.94    1.51
  -3   4   8    4.13    2.62
   3  -4  -8   15.03    2.37
  -3   4   8   10.09    2.05
   3   4  -7   72.18    3.95
  -3   4   7   79.31    5.19
   3  -4  -7  103.65    8.87
  -3   4   7   86.52    7.56
   3   4  -6   19.70    2.19
  -3   4   6   26.70    3.39
   3  -4  -6   16.93    2.42
  -3   4   6   19.64    2.37
   3   4  -5   36.23    2.84
  -3   4   5   32.71    3.77
   3  -4  -5   32.48    3.41
  -3   4   5   43.65    4.22
   3   4  -4  177.12    8.62
  -3   4   4  205.15   10.63
   3  -4  -4  208.65   17.00
  -3   4   4  219.68   17.97
   3   4  -3   -1.72    1.85
  -3   4   3   -3.11    2.17
   3  -4  -3   -0.27    1.38
  -3   4   3   -0.95    1.53
   3   4  -2  140.75    7.29
  -3   4   2  122.15    6.68
   3  -4  -2  129.78   10.83
  -3   4   2  127.53   10.70
   3   4  -1    2.87    2.08
  -3   4   1    2.57    2.37
   3  -4  -1    3.27    1.51
  -3   4   1    2.57    1.56
   3   4   0  779.38   35.21
  -3   4   0  761.32   34.65
   3  -4   0  738.08   58.82
   3   4   0  782.99   62.30
   3   4   0  774.64   61.64
  -3   4   0  824.30   65.64
  -3   4  -1    7.45    2.57
   3  -4   1    7.58    1.72
   3   4   1    7.67    1.02
   3   4   1    8.28    1.06
  -3   4  -1   10.04    1.90
  -3   4  -2  285.98   13.81
   3  -4   2  287.10   23.18
   3   4   2  290.26   23.20
   3   4   2  285.30   22.73
  -3   4  -2  280.56   22.71
  -3   4  -3  137.80    7.16
   3  -4   3  146.60   12.12
   3   4   3  141.63   11.51
   3   4   3  147.14   12.03
  -3   4  -3  137.05   11.44
  -3   4  -4   34.99    2.89
   3  -4   4   48.91    4.54
   3   4   4   39.27    3.66
   3   4   4   37.26    3.41
  -3   4  -4   39.73    3.90
  -3   4  -5    3.00    1.87
   3  -4   5    2.14    1.51
   3   4   5    4.29    1.31
   3   4   5    5.17    1.47
  -3   4  -5    1.51    1.44
  -3   4  -6   63.22    4.00
   3  -4   6   55.23    5.10
   3   4   6   62.70    5.58
   3   4   6   55.16    5.01
  -3   4  -6   65.98    5.80
   3  -4   7    9.01    2.10
  -3   4  -7    2.32    2.05
   3  -4   7    5.58    1.83
   3   4   7    5.06    1.53
   3   4   7    5.01    1.56
  -3   4  -7    9.34    1.72
   3  -4   8   48.82    3.43
  -3   4  -8   35.96    2.89
   3  -4   8   43.27    4.36
   3   4   8   44.26    4.24
   3   4   8   44.40    4.27
  -3   4  -8   34.78    3.59
   3  -4   9   13.29    2.17
  -3   4  -9   13.77    1.99
   3  -4   9   18.24    2.75
   3   4   9   11.51    2.12
   3   4   9   18.40    2.53
  -3   4  -9   11.24    2.08
  -3   4 -10   38.53    2.75
   3  -4  10   38.03    3.97
   3   4  10   41.42    4.22
   3   4  10   43.00    4.31
  -3   4 -10   40.04    4.22
   3  -4  11   11.74    2.30
   3   4  11    7.52    1.99
   3   4  11   10.43    2.30
  -3   4 -11    6.43    2.12
   3  -4  12   11.06    2.48
   3   4  12   12.32    2.32
   3   4  12    9.30    2.26
  -3   4 -12    7.20    2.01
   3  -4  13    5.62    2.39
   3   4  13    7.11    2.32
   3   4  13    8.10    2.39
  -3   4 -13    2.12    1.87
   3  -4  14   51.57    5.24
   3   4  14   72.70    6.68
   3   4  14   53.02    5.15
  -3   4 -14   60.22    5.55
   3  -4  15    5.82    2.64
   3   4  15   13.05    2.96
   3   4  15   10.27    2.48
  -3   4 -15   13.70    2.80
   3   4  16   -4.49    2.96
   3  -4  16   -0.97    2.73
   3   4  16   -1.65    2.37
   3   4  16    1.58    2.23
  -3   4 -16    0.63    2.39
   3   4  17   -3.39    3.61
   3  -4  17   -0.11    2.69
   3   4  17    2.01    2.32
   3   4  17    3.05    2.46
  -3   4 -17    0.99    2.73
   3   4  18   28.39    4.63
   3  -4  18   29.91    4.29
   3   4  18   39.73    4.60
   3   4  18   35.10    4.18
  -3   4 -18   31.80    4.00
   3   4  19   12.03    4.31
   3  -4  19    1.78    3.41
   3   4  19    9.98    2.78
   3   4  19   10.36    3.32
  -3   4 -19    4.04    3.07
   3   4  20   36.59    4.90
   3  -4  20   34.15    4.97
   3   4  20   41.24    4.72
   3   4  20   39.70    5.03
  -3   4 -20   35.93    4.67
   3   4  21   -5.58    4.76
   3  -4  21    0.45    3.32
   3  -4  21   -2.03    4.18
   3   4  21    0.54    2.89
   3   4  21   -2.98    3.45
  -3   4 -21    0.23    2.93
  -3   5  21    2.87    5.19
  -3  -5  21   -3.97    4.45
  -3  -5  21   -3.75    4.31
  -3   5  21   -0.18    2.57
  -3   5  21   -0.97    3.00
  -3   5  20   49.18    6.00
  -3  -5  20   40.76    5.85
  -3  -5  20   36.05    5.51
  -3   5  20   33.97    4.18
  -3   5  20   37.33    4.72
  -3   5  19    0.16    4.51
  -3  -5  19    5.73    3.95
  -3  -5  19   -1.04    4.06
  -3   5  19   -1.42    2.19
  -3   5  19   -5.28    2.87
  -3   5  18  124.52    8.28
  -3  -5  18  132.92   11.76
  -3  -5  18  109.33    9.98
  -3   5  18  121.32   10.45
  -3   5  18  103.89    9.28
  -3   5  17   -2.93    3.11
  -3  -5  17   -1.92    2.73
  -3  -5  17    0.84    2.84
  -3   5  17    0.43    2.51
  -3   5  17   -2.82    2.12
  -3   5  16   -2.93    3.36
  -3  -5  16    0.36    2.44
  -3  -5  16    1.26    2.46
  -3   5  16   -1.76    1.83
  -3   5  16   -1.42    2.23
  -3   5  15   12.80    3.84
  -3  -5  15    1.53    2.14
  -3  -5  15    1.31    2.19
  -3   5  15    2.51    2.03
  -3   5  15    3.34    2.05
  -3   5  14   -1.85    3.27
  -3  -5  14    2.39    1.85
  -3  -5  14   -0.09    1.83
  -3   5  14    3.57    1.96
  -3   5  14    1.13    1.90
  -3   5  13   70.06    5.03
  -3  -5  13   82.07    6.91
  -3  -5  13   67.85    5.91
  -3   5  13   74.60    6.70
  -3   5  13   80.17    7.20
  -3   5  12   92.43    6.21
   3  -5 -12   82.34    7.27
  -3  -5  12   85.32    7.00
  -3  -5  12   89.43    7.34
  -3   5  12   79.83    7.16
  -3   5  12   80.99    7.16
  -3   5  11   50.49    4.65
   3  -5 -11   48.89    4.97
  -3   5  11   47.63    4.69
  -3   5  11   34.17    3.68
  -3   5  10    5.85    2.98
   3  -5 -10    3.41    2.10
  -3   5  10    6.05    1.87
  -3   5  10    3.16    1.60
  -3   5   9   66.72    5.06
   3  -5  -9   65.23    6.00
  -3   5   9   60.90    5.58
  -3   5   9   75.64    6.75
   3   5  -8   53.81    3.14
   3   5  -8   49.93    3.07
  -3   5   8   57.40    4.85
   3  -5  -8   60.63    5.67
  -3   5   8   57.51    5.37
  -3   5   8   65.03    5.89
   3   5  -7    3.45    1.74
   3   5  -7    0.18    1.76
  -3   5   7   -2.05    3.05
   3  -5  -7    3.30    1.83
  -3   5   7    1.47    1.58
   3   5  -6   22.66    2.48
  -3   5   6   22.82    3.43
   3  -5  -6   21.83    2.89
  -3   5   6   27.67    3.07
   3   5  -5   91.39    5.12
  -3   5   5  102.86    6.27
   3  -5  -5   91.89    7.97
  -3   5   5  100.98    8.62
   3   5  -4   84.24    5.15
  -3   5   4   86.52    6.00
   3  -5  -4   84.80    7.47
  -3   5   4   81.93    7.18
   3   5  -3    1.20    2.10
  -3   5   3   -0.02    2.91
   3  -5  -3    2.03    1.69
  -3   5   3   -2.17    1.40
   3   5  -2   -5.06    2.28
  -3   5   2    0.47    2.71
   3  -5  -2    1.69    1.69
  -3   5   2    3.11    1.60
   3   5  -1   46.47    3.72
  -3   5   1   46.88    3.97
   3  -5  -1   50.42    4.72
  -3   5   1   44.28    4.22
   3   5   0   48.26    3.97
  -3   5   0   55.50    4.49
   3  -5   0   44.94    4.33
  -3   5   0   51.69    4.79
  -3   5  -1   10.47    3.02
   3  -5   1    3.57    1.69
   3   5   1    4.97    0.74
   3   5   1    4.74    0.70
  -3   5  -1    3.90    1.51
  -3   5  -2  294.78   14.63
   3  -5   2  323.22   26.05
   3   5   2  313.51   24.99
   3   5   2  282.14   22.53
  -3   5  -2  320.51   25.84
  -3   5  -3   36.34    3.97
   3  -5   3   23.59    2.87
   3   5   3   26.48    2.51
   3   5   3   23.52    2.39
  -3   5  -3   27.81    2.98
  -3   5  -4   82.02    5.15
   3  -5   4   71.17    6.37
   3   5   4   79.63    6.77
   3   5   4   76.54    6.50
  -3   5  -4   72.79    6.41
  -3   5  -5  117.75    6.43
   3  -5   5  127.98   10.74
   3   5   5  123.40   10.16
   3   5   5  122.76   10.22
  -3   5  -5  123.92   10.38
  -3   5  -6   46.74    3.79
   3  -5   6   48.46    4.76
   3   5   6   50.54    4.69
   3   5   6   50.97    4.65
  -3   5  -6   64.03    5.67
  -3   5  -7    1.15    2.44
   3  -5   7    1.42    1.99
   3   5   7    2.10    1.58
   3   5   7    4.67    1.74
  -3   5  -7    5.64    1.76
  -3   5  -8    1.20    2.19
   3  -5   8    1.96    1.96
   3   5   8    0.93    1.83
   3   5   8    2.39    1.83
  -3   5  -8    5.10    1.92
  -3   5  -9   -0.74    2.19
   3  -5   9    0.65    2.01
   3   5   9    2.05    1.87
   3   5   9    3.68    1.94
  -3   5  -9   -1.17    1.96
  -3   5 -10    0.74    1.78
   3  -5  10   -2.03    2.10
   3   5  10    0.95    2.08
   3   5  10    1.35    1.99
  -3   5 -10    1.35    2.12
   3  -5  11    2.93    2.23
   3   5  11    2.96    2.10
   3   5  11    4.29    2.30
  -3   5 -11    5.73    2.05
   3  -5  12   14.96    2.87
   3   5  12   11.56    2.66
   3   5  12   16.07    2.93
  -3   5 -12   18.69    3.11
   3  -5  13   17.38    3.41
   3   5  13   11.44    2.53
   3   5  13   15.19    2.73
  -3   5 -13   12.55    2.73
   3  -5  14   21.98    3.86
   3   5  14   26.30    3.54
   3   5  14   26.72    3.54
  -3   5 -14   20.31    3.48
   3  -5  15    5.37    3.09
   3   5  15    0.65    2.53
   3   5  15    5.08    2.48
  -3   5 -15    4.40    3.07
   3   5  16   55.68    4.79
   3  -5  16   54.53    6.16
   3   5  16   46.41    5.08
   3   5  16   58.68    6.03
  -3   5 -16   53.81    5.71
   3   5  17    1.76    3.84
   3  -5  17    0.43    3.50
   3   5  17   -0.02    2.91
   3   5  17   -4.40    3.18
  -3   5 -17    1.04    3.23
   3   5  18   48.12    5.33
   3  -5  18   49.88    6.16
   3   5  18   33.20    4.45
   3   5  18   50.51    5.80
  -3   5 -18   37.47    4.92
   3   5  19    0.27    4.47
   3  -5  19   -2.39    4.27
   3   5  19    0.50    3.34
   3   5  19    9.84    3.63
  -3   5 -19   -0.43    3.66
  -3   6  18    9.46    5.12
  -3  -6  18    3.59    2.26
  -3  -6  18    2.60    2.21
  -3   6  18   10.38    3.09
  -3   6  18    8.31    2.89
  -3   6  17    2.10    4.63
  -3   6  17    1.13    2.84
  -3   6  17   -0.81    2.84
  -3   6  16   66.88    6.07
  -3   6  16   60.72    6.21
  -3   6  16   47.24    5.03
  -3   6  15   13.29    3.84
  -3   6  15   10.36    3.00
  -3   6  15   13.81    2.75
  -3   6  14   -3.11    3.54
  -3   6  14    3.30    2.60
  -3   6  14    2.98    2.48
  -3   6  13   19.68    4.06
  -3   6  13   32.12    3.95
  -3   6  13   37.94    4.20
  -3   6  12   28.53    4.20
  -3   6  12   30.56    3.59
  -3   6  12   22.68    3.21
  -3   6  11    6.27    3.52
  -3   6  11    7.43    2.35
  -3   6  11    6.00    2.44
  -3   6  10    3.34    3.70
   3  -6 -10    2.55    2.53
  -3   6  10    3.61    2.14
  -3   6  10   -1.20    2.08
  -3   6   9   28.37    3.93
   3  -6  -9   21.10    3.18
  -3   6   9   21.42    2.96
  -3   6   9   14.94    2.55
   3   6  -8   15.96    2.37
   3   6  -8   13.20    2.69
  -3   6   8   17.92    3.54
   3  -6  -8   18.15    2.89
  -3   6   8    9.71    2.32
  -3   6   8   12.89    2.37
   3   6  -7   12.80    2.82
   3   6  -7   12.73    2.66
  -3   6   7   10.16    3.30
   3  -6  -7    7.58    2.35
  -3   6   7    9.34    2.26
  -3   6   7    9.07    2.21
   3   6  -6    0.77    2.60
   3   6  -6    6.21    2.37
  -3   6   6    8.83    3.52
   3  -6  -6    6.21    2.30
  -3   6   6    4.90    2.08
  -3   6   6    6.64    2.14
   3   6  -5   36.86    3.54
   3   6  -5   32.80    3.34
  -3   6   5   33.16    3.93
   3  -6  -5   29.03    3.54
  -3   6   5   31.62    3.50
   3   6  -4   29.55    3.34
  -3   6   4   22.46    3.57
   3  -6  -4   26.81    3.39
  -3   6   4   32.73    3.61
   3   6  -3   19.86    2.98
  -3   6   3   22.41    3.79
   3  -6  -3   25.23    3.18
  -3   6   3   22.03    2.93
   3   6  -2  119.76    6.84
  -3   6   2  109.22    7.00
   3  -6  -2  107.33    9.30
  -3   6   2  113.26    9.68
   3   6  -1   53.90    4.51
  -3   6   1   43.34    4.36
   3  -6  -1   47.04    4.67
  -3   6   1   48.57    4.67
   3   6   0    3.48    2.75
  -3   6   0    3.70    2.96
   3  -6   0    6.30    2.05
  -3   6   0    3.95    1.85
   3   6   1   -0.18    3.00
  -3   6  -1    8.26    3.43
   3  -6   1    1.96    1.87
  -3   6  -1   -0.25    1.69
  -3   6  -2  156.51    8.74
   3  -6   2  170.28   14.11
  -3   6  -2  157.79   12.98
  -3   6  -3   11.94    3.25
   3  -6   3   14.85    2.64
   3   6   3   17.42    2.01
   3   6   3   16.36    1.94
  -3   6  -3   12.05    2.23
  -3   6  -4   38.75    4.24
   3  -6   4   28.44    3.52
   3   6   4   37.94    3.57
   3   6   4   36.18    3.52
  -3   6  -4   38.24    3.95
  -3   6  -5   -0.56    3.70
   3  -6   5    1.65    2.19
   3   6   5   -0.54    1.81
   3   6   5    3.93    1.94
  -3   6  -5    0.45    1.92
  -3   6  -6   -0.27    3.63
   3  -6   6    6.07    2.51
   3   6   6    6.75    2.10
   3   6   6   11.01    2.10
  -3   6  -6    9.28    2.37
  -3   6  -7   88.46    6.05
   3  -6   7   79.83    7.29
   3   6   7   76.61    6.82
   3   6   7   71.01    6.34
  -3   6  -7   84.78    7.43
  -3   6  -8    7.13    3.84
   3  -6   8   15.19    3.09
   3   6   8   16.70    2.91
   3   6   8   11.17    2.55
  -3   6  -8   14.67    2.82
  -3   6  -9   58.19    4.60
   3  -6   9   71.46    6.97
   3   6   9   73.27    6.84
   3   6   9   64.89    6.21
  -3   6  -9   78.52    7.25
   3  -6  10   -1.96    2.96
   3   6  10    1.94    2.39
   3   6  10    3.21    2.71
  -3   6 -10    0.07    2.96
   3  -6  11  113.74   10.11
   3   6  11   92.83    8.35
   3   6  11  106.29    9.43
  -3   6 -11  113.04   10.18
   3  -6  12    3.00    3.48
   3   6  12    9.30    3.11
   3   6  12    8.55    3.18
  -3   6 -12    3.05    3.39
   3  -6  13    2.12    3.34
   3   6  13    4.45    3.39
   3   6  13    7.45    3.18
  -3   6 -13    5.15    3.48
   3  -6  14    4.20    3.86
   3   6  14    8.94    3.36
   3   6  14    9.53    3.70
  -3   6 -14    7.09    3.70
   3   6  15    4.58    3.34
   3  -6  15    7.49    4.51
   3   6  15   10.56    3.75
   3   6  15    5.08    3.43
  -3   6 -15    6.41    3.50
   3   6  16    5.03    4.04
   3  -6  16    9.21    4.56
   3   6  16    6.05    3.61
   3   6  16    0.54    3.48
  -3   6 -16    5.10    3.86
  -3   7  15    3.48    3.66
  -3   7  15    3.57    3.52
  -3   7  14   30.02    5.94
  -3   7  14   25.42    4.31
  -3   7  14   22.16    3.93
  -3   7  13   13.86    5.15
  -3   7  13   11.44    3.39
  -3   7  13   16.21    4.04
  -3   7  12    3.21    4.83
  -3   7  12   10.70    3.45
  -3   7  12   13.88    3.32
  -3   7  11   38.08    5.48
  -3   7  11   48.84    5.55
  -3   7  11   44.87    5.03
  -3   7  10    6.27    4.36
  -3   7  10    3.66    2.98
  -3   7  10    6.75    3.16
  -3   7   9   31.26    4.90
  -3   7   9   40.70    4.88
  -3   7   9   35.12    4.40
   3   7  -8    1.81    3.07
   3   7  -8    3.59    2.71
  -3   7   8   -1.22    4.00
  -3   7   8   -0.20    2.62
  -3   7   8   -2.39    2.71
   3   7  -7   98.64    6.25
   3   7  -7   80.65    5.85
  -3   7   7   82.90    6.32
   3  -7  -7   88.19    8.06
  -3   7   7   83.81    7.81
  -3   7   7   87.01    8.10
   3   7  -6    6.27    3.66
   3   7  -6    1.13    3.66
  -3   7   6    8.22    3.86
   3  -7  -6    3.07    2.62
  -3   7   6    1.13    2.53
  -3   7   6   -1.76    2.71
   3   7  -5    8.37    3.59
   3   7  -5    7.49    3.75
  -3   7   5   16.07    4.40
   3  -7  -5    4.45    3.07
  -3   7   5   11.38    3.11
  -3   7   5    8.42    2.75
   3   7  -4    4.42    3.63
   3   7  -4    6.07    3.63
  -3   7   4    4.38    3.90
   3  -7  -4    1.99    2.75
  -3   7   4    2.84    2.71
  -3   7   4    5.55    2.75
   3   7  -3   42.66    4.56
   3   7  -3   33.52    4.38
  -3   7   3   30.09    4.65
   3  -7  -3   31.49    4.36
  -3   7   3   37.83    4.51
  -3   7   3   27.99    3.79
   3   7  -2   24.78    4.24
   3   7  -2   25.01    4.09
  -3   7   2   20.77    4.51
   3  -7  -2   27.22    4.02
  -3   7   2   27.15    3.79
   3   7  -1    3.14    3.34
   3   7  -1    5.58    3.70
  -3   7   1    1.87    4.00
   3  -7  -1   -2.62    2.62
  -3   7   1    4.74    2.57
   3   7   0    4.56    3.57
   3   7   0    7.13    3.66
  -3   7   0    5.87    4.63
   3  -7   0    4.47    2.80
  -3   7   0    8.46    2.62
   3   7   1   12.73    4.02
  -3   7  -1    5.48    4.33
   3  -7   1   15.84    3.30
  -3   7  -1   10.56    2.84
   3   7   2   16.66    3.81
  -3   7  -2   19.82    4.97
   3  -7   2   24.74    3.54
  -3   7  -2   21.56    3.25
   3   7   3   41.80    4.40
  -3   7  -3   39.12    5.60
   3  -7   3   31.49    4.06
  -3   7  -3   27.15    3.61
   3   7   4   -1.11    3.30
  -3   7  -4   -3.34    5.03
   3  -7   4   -0.61    2.82
  -3   7  -4    0.88    2.46
   3   7   5    9.21    3.41
  -3   7  -5   14.54    5.19
   3  -7   5   11.49    3.45
   3   7   5   10.65    2.14
   3   7   5   10.56    2.01
  -3   7  -5   13.38    3.05
   3   7   6    2.48    3.07
  -3   7  -6    0.65    4.92
   3  -7   6    4.45    3.43
   3   7   6    2.51    2.71
   3   7   6    1.87    2.30
  -3   7  -6    1.04    2.84
   3  -7   7   44.44    5.42
   3   7   7   47.53    5.15
   3   7   7   46.56    4.88
  -3   7  -7   40.72    4.79
   3  -7   8   10.07    3.50
   3   7   8    6.43    2.71
   3   7   8    6.23    3.18
  -3   7  -8    1.92    2.69
   3   7   9    5.58    3.00
   3  -7   9   -0.74    3.88
   3   7   9    7.45    2.96
   3   7   9    5.24    3.45
  -3   7  -9   10.72    3.18
   3   7  10    1.47    3.23
   3  -7  10    0.07    4.09
   3   7  10   -2.93    3.61
   3   7  10    2.75    3.14
  -3   7 -10    5.08    3.14
   3   7  11    2.14    3.90
   3  -7  11   -0.59    4.15
   3   7  11    1.29    3.84
   3   7  11    1.87    3.36
  -3   7 -11   -2.75    3.18
   3   7  12    3.63    4.11
   3  -7  12    0.52    3.97
   3   7  12    4.22    4.31
   3   7  12    2.98    3.59
  -3   7 -12    1.24    3.36
  -3   8   8   22.55    4.18
  -3   8   8   22.23    4.18
   3   8  -7    0.45    4.20
   3   8  -7   -1.56    4.27
  -3   8   7    4.27    6.16
  -3   8   7    0.81    3.66
  -3   8   7    5.06    3.63
   3   8  -6    2.91    5.03
   3   8  -6    3.39    4.97
  -3   8   6   -2.48    5.55
  -3   8   6    5.24    3.48
  -3   8   6    2.03    3.52
   3   8  -5   26.07    6.55
   3   8  -5   39.21    5.64
  -3   8   5   32.86    6.95
  -3   8   5   29.23    4.18
  -3   8   5   28.08    4.40
   3   8  -4   -1.29    5.01
   3   8  -4    6.05    6.27
  -3   8   4   -4.00    5.78
  -3   8   4    1.76    3.21
  -3   8   4   -2.23    3.14
   3   8  -3   11.33    5.55
   3   8  -3   23.68    6.32
  -3   8   3   32.50    6.84
  -3   8   3   19.79    4.06
  -3   8   3   16.88    3.72
   3   8  -2    8.40    6.16
   3   8  -2    5.08    5.01
  -3   8   2    2.60    6.70
   3  -8  -2   13.23    4.63
  -3   8   2    3.61    3.30
  -3   8   2    2.82    3.21
   3   8  -1    2.87    5.19
   3   8  -1    9.66    5.60
  -3   8   1    1.40    5.87
   3  -8  -1    6.68    4.33
  -3   8   1    3.25    3.11
  -3   8   1    3.00    2.98
   3   8   0   -4.72    5.78
   3   8   0    3.75    4.51
  -3   8   0   -4.15    6.18
   3  -8   0    6.21    3.90
  -3   8   0   -2.30    2.91
  -3   8   0    0.18    2.64
   3   8   1    8.31    5.19
   3   8   1    1.99    4.76
  -3   8  -1   -2.91    6.41
   3  -8   1    7.97    4.00
  -3   8  -1    2.51    2.60
  -3   8  -1   -0.11    2.71
   3   8   2   11.29    6.00
   3   8   2   -7.20    4.29
  -3   8  -2    3.95    6.41
   3  -8   2    2.46    3.63
  -3   8  -2   -2.69    2.48
  -3   8  -2    0.20    2.62
   3   8   3   11.24    4.69
   3   8   3   15.69    6.32
  -3   8  -3   13.68    7.47
   3  -8   3    4.90    3.66
  -3   8  -3    4.85    2.62
  -3   8  -3    2.42    2.19
   3   8   4    5.69    5.51
   3   8   4    9.28    4.94
  -3   8  -4    2.12    7.72
   3  -8   4    2.84    3.45
  -3   8  -4    3.27    2.46
   3   8   5    9.21    5.26
   3   8   5    6.50    5.28
  -3   8  -5   -7.72    6.82
   3  -8   5   -0.93    3.30
  -3   8  -5    2.28    2.39
  -4   0  26   41.01    7.63
  -4   0  26   43.02    5.15
  -4   0  26   39.91    4.67
  -4   0  25   -4.67    5.85
  -4   0  25    0.59    2.78
  -4   0  25   -1.40    3.25
  -4   0  24   60.67    6.59
  -4   0  24   48.05    5.10
  -4   0  24   39.16    4.63
  -4   0  23   -4.76    4.40
  -4   0  23    1.94    2.69
  -4   0  23   -3.11    2.39
  -4   0  22   54.49    5.12
  -4   0  22   64.37    6.21
  -4   0  22   54.26    5.37
  -4   0  21    3.84    3.61
  -4   0  21   -1.11    2.23
  -4   0  21   -1.13    2.28
  -4   0  20   12.39    3.70
  -4   0  20   19.82    3.02
  -4   0  20   14.72    2.71
  -4   0  19    0.68    3.18
  -4   0  19    0.54    1.83
  -4   0  19    1.53    1.92
  -4   0  18  127.32    7.40
  -4   0  18  125.22   10.68
  -4   0  18  112.04    9.64
  -4   0  17    0.11    2.64
  -4   0  17    0.61    1.87
  -4   0  17    2.17    2.01
  -4   0  16    3.39    2.51
  -4   0  16    4.04    2.03
  -4   0  16    3.52    2.10
  -4   0  15    2.17    2.57
  -4   0  15    0.14    1.60
  -4   0  15    1.74    1.56
  -4   0  14  231.58   11.47
  -4   0  14  217.07   17.76
  -4   0  14  229.32   18.78
  -4   0  13   -0.11    2.05
   4   0 -13    0.36    1.38
  -4   0  13    0.74    1.13
  -4   0  13    0.93    1.42
  -4   0  12  123.10    6.79
   4   0 -12  116.58    9.93
  -4   0  12  104.87    8.96
  -4   0  12  112.99    9.57
  -4   0  11   -0.81    1.92
   4   0 -11    0.59    1.33
  -4   0  11    0.54    1.20
  -4   0  11    0.95    1.38
   4   0 -10   25.35    2.80
  -4   0  10   28.21    2.93
   4   0 -10   21.56    2.57
  -4   0  10   29.52    3.18
   4   0  -9    1.04    1.74
  -4   0   9   -1.60    1.87
   4   0  -9    1.17    1.20
  -4   0   9    1.08    1.33
   4   0  -8    7.45    1.96
  -4   0   8    5.82    2.08
   4   0  -8    8.33    1.72
  -4   0   8    4.99    1.22
   4   0  -7    0.07    1.76
  -4   0   7   -3.25    2.05
   4   0  -7   -1.35    1.22
  -4   0   7    0.61    1.29
   4   0  -6  448.71   20.56
  -4   0   6  476.93   21.96
   4   0  -6  512.14   40.92
  -4   0   6  469.03   37.51
   4   0  -5    2.91    1.96
  -4   0   5    2.89    2.08
   4   0  -5    0.16    1.20
  -4   0   5   -0.16    1.17
   4   0  -4 1046.17   46.61
  -4   0   4 1075.74   47.94
   4   0  -4 1113.43   88.43
  -4   0   4 1013.44   80.49
   4   0  -3    2.35    2.01
  -4   0   3    0.23    2.05
   4   0  -3   -1.22    1.17
  -4   0   3   -0.45    1.06
   4   0  -2  486.86   22.32
  -4   0   2  474.90   21.78
   4   0  -2  494.08   39.48
  -4   0   2  448.49   35.89
   4   0  -1   -0.63    1.85
  -4   0   1   -3.02    2.10
   4   0  -1    0.84    1.11
  -4   0   1   -1.40    1.06
   4   0   0 4324.62  189.33
  -4   0   0 4317.85  188.94
   4   0   0 4195.97  332.02
  -4   0   0 4430.71  350.53
   4   0   1    2.19    1.99
  -4   0  -1    1.74    2.17
   4   0   1   -0.32    1.24
  -4   0  -1   -1.20    1.06
   4   0   2  160.03    8.35
  -4   0  -2  156.40    8.19
   4   0   2  141.86   11.71
  -4   0  -2  182.46   14.96
   4   0   3   -1.49    2.01
  -4   0  -3    1.35    2.03
   4   0   3   -0.95    1.31
  -4   0  -3   -0.05    0.97
   4   0   4  118.48    6.55
  -4   0  -4  128.66    7.29
   4   0   4  109.02    9.21
  -4   0  -4  131.21   10.92
   4   0   5   -0.11    1.99
  -4   0  -5   -0.18    2.03
   4   0   5    0.47    1.42
  -4   0  -5    0.05    1.22
   4   0   6    4.40    2.10
  -4   0  -6   -0.88    1.92
   4   0   6    0.29    1.49
  -4   0  -6    2.66    1.51
   4   0   7   -1.72    1.94
   4   0   7    0.45    1.56
  -4   0  -7   -1.24    1.47
   4   0   8  312.84   15.05
   4   0   8  347.82   28.12
  -4   0  -8  313.06   25.30
   4   0   9   -0.25    2.23
   4   0   9    2.01    1.63
  -4   0  -9    0.23    1.60
   4   0  10  358.88   17.02
   4   0  10  348.27   28.17
  -4   0 -10  347.37   28.08
   4   0  11   -4.06    2.21
   4   0  11   -0.77    1.85
  -4   0 -11   -0.45    1.22
   4   0  12   77.53    5.26
   4   0  12   71.05    6.41
  -4   0 -12   69.84    6.39
   4   0  13   -2.75    2.35
   4   0  13    0.79    1.69
  -4   0 -13   -0.68    1.40
   4   0  14  123.24    7.22
   4   0  14  138.99   11.80
  -4   0 -14  144.52   12.08
   4   0  15   -1.94    2.91
   4   0  15    0.09    2.21
  -4   0 -15   -2.55    1.72
   4   0  16    8.83    3.02
   4   0  16   10.31    2.44
  -4   0 -16   15.26    2.30
   4   0  17    4.38    3.02
   4   0  17   -1.96    1.85
  -4   0 -17   -0.97    1.29
   4   0  18   26.48    3.97
   4   0  18   31.62    3.97
  -4   0 -18   30.15    3.18
   4   0  19    3.00    3.70
   4   0  19    2.48    2.23
  -4   0 -19   -0.43    1.96
   4   0  20  108.84    7.45
   4   0  20  125.31   11.06
  -4   0 -20  101.93    8.98
   4   0  21    0.05    4.65
   4   0  21    2.30    2.23
   4   0  21    2.78    2.80
  -4   0 -21   -0.79    2.37
   4   0  22    1.15    4.97
   4   0  22    2.14    3.05
   4   0  22   -0.14    3.11
  -4   0 -22    0.09    2.91
   4   0  23   -0.41    5.44
   4   0  23   -3.61    3.72
   4   0  23   -1.33    3.77
  -4   0 -23    0.07    2.66
  -4  -1  26    5.33    5.69
  -4  -1  26    6.23    6.50
  -4   1  26   -2.62    6.41
  -4  -1  26    3.66    3.72
  -4  -1  26    6.21    4.02
  -4   1  26    0.36    3.00
  -4   1  26    1.85    2.89
  -4  -1  25   14.08    5.24
  -4   1  25   -2.03    5.82
  -4  -1  25    2.05    3.32
  -4  -1  25    3.02    3.72
  -4   1  25   -0.47    3.02
  -4   1  25   -0.65    2.96
  -4  -1  24   66.70    6.50
  -4   1  24   85.88    7.00
  -4  -1  24   89.43    8.35
  -4  -1  24   74.24    7.09
  -4   1  24   83.51    7.76
  -4   1  24   84.84    7.97
  -4  -1  23    2.55    4.33
  -4   1  23   -0.32    4.02
  -4  -1  23   -0.81    2.71
  -4  -1  23   -2.53    2.37
  -4   1  23    2.71    2.35
  -4   1  23    4.06    2.82
  -4  -1  22   33.74    4.58
  -4   1  22   36.59    4.79
  -4  -1  22   32.10    4.00
  -4  -1  22   25.51    3.34
  -4   1  22   33.45    4.00
  -4   1  22   33.02    3.81
  -4  -1  21   24.42    4.24
  -4   1  21   26.66    4.31
  -4  -1  21   28.73    3.93
  -4  -1  21   22.07    3.21
  -4   1  21   18.01    2.91
  -4   1  21   24.22    3.14
  -4  -1  20  159.76    8.71
  -4   1  20  167.97    9.32
  -4  -1  20  148.77   12.57
  -4  -1  20  136.28   11.65
  -4  -1  19    3.05    2.87
  -4   1  19    6.48    3.41
  -4  -1  19    4.63    2.28
  -4  -1  19    2.01    2.08
  -4   1  19    3.86    2.37
  -4   1  19    0.77    2.21
  -4  -1  18   15.75    3.09
  -4   1  18   12.53    3.48
  -4  -1  18   15.66    2.53
  -4  -1  18   19.12    2.98
  -4   1  18   17.65    2.98
  -4   1  18   15.73    2.69
  -4  -1  17   46.74    3.93
  -4   1  17   48.23    4.47
  -4   1  17   49.70    4.94
  -4   1  17   47.20    4.69
  -4  -1  16   11.87    2.87
  -4   1  16    7.61    2.96
  -4  -1  16   15.26    2.48
  -4  -1  16   16.07    2.66
  -4   1  16    7.00    1.94
  -4   1  16   10.29    2.14
  -4  -1  15    5.42    2.39
  -4   1  15    3.86    2.69
  -4  -1  15    2.46    1.78
  -4  -1  15   -1.02    1.74
  -4   1  15    5.53    2.03
  -4   1  15    3.43    1.81
  -4  -1  14   15.62    2.48
  -4   1  14   16.05    3.07
   4  -1 -14   16.97    2.66
  -4  -1  14   12.50    2.17
  -4  -1  14   11.31    2.05
  -4   1  14   12.44    2.23
  -4   1  14   13.95    2.37
  -4  -1  13   25.89    2.62
  -4   1  13   28.17    3.36
   4  -1 -13   27.42    3.18
  -4  -1  13   25.35    2.89
  -4  -1  13   25.14    2.96
  -4   1  13   19.68    2.57
  -4   1  13   24.81    2.96
  -4  -1  12  346.92   16.14
  -4   1  12  342.18   16.45
   4  -1 -12  353.46   28.53
  -4  -1  12  320.51   25.84
  -4  -1  12  335.63   27.04
  -4   1  12  346.02   27.94
  -4   1  12  341.05   27.51
  -4  -1  11    4.06    1.81
   4   1 -11    2.10    1.60
  -4   1  11    0.07    2.26
   4  -1 -11    1.44    1.44
  -4  -1  11    1.13    1.31
  -4  -1  11    0.90    1.29
   4   1 -11    1.08    1.44
  -4   1  11    1.42    1.38
  -4   1  11    3.21    1.22
  -4  -1  10  154.50    7.81
   4   1 -10  162.15    8.06
  -4   1  10  157.79    8.44
   4  -1 -10  149.42   12.44
  -4  -1  10  193.05   15.75
  -4  -1  10  170.61   13.97
   4   1 -10  163.55   13.47
  -4   1  10  160.75   13.29
   4  -1  -9  231.13   11.40
  -4  -1   9  253.47   12.03
   4   1  -9  260.02   12.28
  -4   1   9  265.66   13.09
   4  -1  -9  314.64   25.48
  -4  -1   9  239.03   19.32
  -4  -1   9  231.81   18.76
   4   1  -9  246.93   20.00
  -4   1   9  245.80   20.00
   4  -1  -8   58.71    4.18
  -4  -1   8   52.88    3.63
   4   1  -8   51.39    3.32
  -4   1   8   51.37    3.95
   4  -1  -8   53.29    5.01
  -4  -1   8   49.81    4.47
   4   1  -8   64.55    5.69
  -4   1   8   49.86    4.69
   4  -1  -7   89.02    5.37
  -4  -1   7   81.71    4.79
   4   1  -7   89.88    5.01
  -4   1   7   91.84    5.71
   4  -1  -7   81.28    7.04
  -4  -1   7   94.37    7.92
   4   1  -7   80.62    6.88
  -4   1   7   89.09    7.65
   4  -1  -6  867.41   39.00
  -4  -1   6  910.74   40.56
   4   1  -6  900.14   40.06
  -4   1   6  932.19   41.94
   4  -1  -6  815.27   64.89
  -4  -1   6  852.96   67.76
   4   1  -6 1031.27   81.89
  -4   1   6  864.70   68.82
   4  -1  -5  453.00   21.01
  -4  -1   5  486.18   22.19
   4   1  -5  497.47   22.66
  -4   1   5  460.22   21.37
   4  -1  -5  522.52   41.80
  -4  -1   5  512.36   40.83
   4   1  -5  487.99   38.91
  -4   1   5  535.84   42.89
   4  -1  -4  105.14    6.12
  -4  -1   4  106.20    5.94
   4   1  -4  107.35    5.85
  -4   1   4  118.41    6.73
   4  -1  -4  107.12    9.05
  -4  -1   4  124.37   10.20
   4   1  -4  113.08    9.32
  -4   1   4  111.91    9.39
   4  -1  -3   63.33    4.45
  -4  -1   3   64.55    4.27
   4   1  -3   65.05    4.24
  -4   1   3   56.92    4.20
   4  -1  -3   67.08    5.98
  -4  -1   3   62.45    5.35
   4   1  -3   54.17    4.74
  -4   1   3   68.95    6.00
   4  -1  -2  155.33    8.15
  -4  -1   2  154.07    7.99
   4   1  -2  156.28    8.06
  -4   1   2  143.01    7.70
   4  -1  -2  144.97   12.01
  -4  -1   2  155.54   12.66
   4   1  -2  122.43   10.07
  -4   1   2  153.10   12.66
   4  -1  -1  178.09    9.12
  -4  -1   1  186.71    9.50
   4   1  -1  170.10    8.62
  -4   1   1  179.40    9.14
   4  -1  -1  148.38   12.28
  -4  -1   1  170.61   13.86
   4   1  -1  163.32   13.29
  -4   1   1  209.62   17.13
   4  -1   0  423.43   19.61
  -4  -1   0  424.34   19.79
   4   1   0  411.70   19.10
  -4   1   0  428.40   19.89
   4  -1   0  553.22   44.24
  -4  -1   0  471.96   37.69
   4   1   0  414.86   33.18
  -4   1   0  398.83   32.03
   4  -1   1   92.09    5.39
  -4  -1  -1   94.32    5.69
   4   1   1   86.04    5.30
  -4   1  -1   90.58    5.44
   4   1   1   84.82    7.18
  -4   1  -1   83.24    7.16
   4  -1   2   18.12    2.51
  -4  -1  -2   16.16    2.62
   4   1   2   15.69    2.64
  -4   1  -2   19.00    2.62
   4  -1   2   17.67    2.32
  -4  -1  -2   17.13    2.10
   4   1   2   17.09    1.96
  -4   1  -2   18.21    2.23
   4  -1   3   49.84    3.79
  -4  -1  -3   49.14    4.00
   4   1   3   54.17    4.06
  -4   1  -3   50.20    3.66
   4  -1   3   46.16    4.31
  -4  -1  -3   44.42    4.11
   4   1   3   50.81    4.58
  -4   1  -3   57.87    5.17
   4  -1   4    9.07    2.12
   4   1   4    7.34    2.46
  -4   1  -4    7.11    2.10
   4  -1   4    7.38    1.74
  -4  -1  -4    7.97    1.53
   4   1   4   12.03    1.92
  -4   1  -4    8.55    1.67
   4  -1   5  472.41   21.74
   4   1   5  481.44   22.39
  -4   1  -5  499.72   23.11
   4  -1   5  470.83   37.76
  -4  -1  -5  439.01   35.19
   4   1   5  470.61   37.72
  -4   1  -5  465.64   37.29
   4  -1   6   86.94    5.19
   4   1   6  100.44    6.14
  -4   1  -6   84.35    5.28
   4  -1   6   82.72    7.27
  -4  -1  -6   76.70    6.66
   4   1   6   73.90    6.50
  -4   1  -6   77.19    6.84
   4  -1   7  108.61    6.03
   4   1   7  114.80    6.68
  -4   1  -7  117.55    6.41
   4  -1   7  117.46   10.00
  -4  -1  -7  115.83    9.80
   4   1   7  114.91    9.77
  -4   1  -7  108.48    9.30
   4  -1   8    5.55    2.17
   4   1   8    6.64    2.44
  -4   1  -8    7.09    1.99
   4   1   8    9.66    2.01
  -4   1  -8    6.00    1.78
   4  -1   9   94.10    5.55
   4   1   9   91.98    5.82
   4  -1   9   86.31    7.56
  -4  -1  -9   90.35    7.85
   4   1   9   88.21    7.74
  -4   1  -9  102.22    8.85
   4  -1  10  127.30    6.97
   4   1  10  120.73    6.97
   4  -1  10  135.92   11.49
  -4  -1 -10  146.78   12.32
   4   1  10  141.72   11.96
  -4   1 -10  127.10   10.77
   4  -1  11   13.23    2.69
   4   1  11   11.99    2.84
   4  -1  11   11.74    2.42
  -4  -1 -11    8.44    1.74
   4   1  11    9.14    2.03
  -4   1 -11    7.00    1.99
   4  -1  12  169.85    8.76
   4   1  12  159.62    8.83
   4  -1  12  152.83   12.84
  -4  -1 -12  169.82   14.17
   4  -1  13  139.90    7.67
   4   1  13  107.87    6.61
   4  -1  13  132.63   11.26
  -4  -1 -13  129.15   10.97
   4   1  13  134.79   11.42
  -4   1 -13  127.03   10.72
   4  -1  14  165.54    8.85
   4   1  14  160.16    8.89
   4  -1  14  161.77   13.59
  -4  -1 -14  154.41   12.96
   4   1  14  157.57   13.20
  -4   1 -14  159.42   13.18
   4  -1  15   12.10    2.91
   4   1  15    7.58    3.02
   4  -1  15   10.25    2.60
  -4  -1 -15   11.96    2.48
   4   1  15    9.41    2.03
  -4   1 -15    9.66    2.17
   4  -1  16  116.90    6.97
   4   1  16  122.90    7.38
   4   1  16  126.85   10.95
  -4   1 -16  119.18   10.11
   4  -1  17   -0.99    2.62
   4   1  17    1.94    3.14
   4  -1  17    0.34    2.32
  -4  -1 -17    1.56    1.44
   4   1  17    1.44    2.26
  -4   1 -17    0.16    1.29
   4  -1  18    8.15    3.36
   4   1  18   13.66    3.72
   4  -1  18    5.15    2.62
  -4  -1 -18    7.67    2.21
   4   1  18    3.36    2.37
  -4   1 -18    4.92    1.92
   4  -1  19    8.78    3.90
   4   1  19    6.88    3.77
   4  -1  19   12.28    2.53
  -4  -1 -19   14.74    2.93
   4   1  19   13.95    2.89
   4   1  19   14.63    3.21
  -4   1 -19   14.20    2.80
   4  -1  20    0.43    4.40
   4   1  20    5.60    3.90
   4  -1  20   -0.18    3.07
  -4  -1 -20    0.88    2.42
   4   1  20   -0.54    2.78
   4   1  20    0.32    2.42
  -4   1 -20   -1.22    2.57
   4  -1  21    6.30    5.17
   4   1  21   -4.40    4.58
   4  -1  21    1.96    2.75
  -4  -1 -21    2.28    2.03
   4   1  21    1.04    2.05
   4   1  21    0.68    2.57
  -4   1 -21   -0.16    2.44
   4  -1  22    7.70    5.76
   4   1  22    3.75    5.12
   4  -1  22    0.88    3.07
   4  -1  22    1.96    3.41
  -4  -1 -22    4.76    2.82
   4   1  22    0.90    2.69
   4   1  22   -2.91    2.89
  -4   1 -22    4.09    2.80
   4  -1  23  -10.38    6.27
   4   1  23   -4.72    5.60
   4  -1  23    3.54    3.14
   4  -1  23    4.40    3.57
  -4  -1 -23   -0.50    2.51
   4   1  23   -0.02    3.25
   4   1  23    0.88    3.52
  -4   1 -23    0.56    2.69
  -4   2  26   19.91    7.04
  -4  -2  26    6.68    4.38
  -4  -2  26    7.45    4.18
  -4   2  26    0.63    3.41
  -4   2  26    5.46    3.32
  -4   2  25   19.89    5.98
  -4  -2  25   23.02    4.31
  -4  -2  25   10.61    3.90
  -4   2  25   14.47    3.63
  -4   2  25   11.65    3.05
  -4   2  24   21.10    5.37
  -4  -2  24   24.60    3.97
  -4  -2  24   35.93    4.63
  -4   2  24   40.36    4.85
  -4   2  24   38.08    4.88
  -4  -2  23    4.04    3.05
  -4  -2  23    0.36    3.07
  -4   2  23   10.74    4.24
  -4  -2  23    5.39    3.09
  -4  -2  23    3.88    2.66
  -4   2  23    6.73    3.07
  -4   2  23    9.75    2.23
  -4  -2  22    0.68    2.78
  -4  -2  22   -1.90    3.36
  -4   2  22    2.19    4.06
  -4  -2  22    0.38    2.46
  -4  -2  22    0.97    2.66
  -4   2  22    2.05    2.66
  -4   2  22   -2.64    2.32
  -4  -2  21    7.97    3.25
  -4  -2  21    7.04    2.69
  -4   2  21   15.37    4.13
  -4  -2  21   17.24    3.43
  -4  -2  21   10.88    2.82
  -4   2  21   10.27    2.42
  -4   2  21   12.39    2.53
  -4  -2  20   -0.36    2.51
  -4   2  20    1.63    3.45
  -4  -2  20   -1.60    2.32
  -4  -2  20   -4.27    2.30
  -4   2  20    1.02    1.58
  -4   2  20    2.14    2.30
  -4  -2  19   15.75    2.57
  -4   2  19   16.59    3.86
  -4  -2  19   15.15    2.89
  -4  -2  19   19.37    3.00
  -4   2  19   16.16    2.82
  -4   2  19   16.84    2.98
  -4  -2  18   45.80    3.30
  -4   2  18   34.17    4.22
  -4  -2  18   42.66    4.49
  -4  -2  18   43.40    4.51
  -4   2  18   43.88    4.65
  -4   2  18   44.89    4.63
  -4  -2  17   62.75    3.93
  -4   2  17   90.17    6.14
  -4  -2  17   74.08    6.70
  -4  -2  17   73.15    6.70
  -4   2  17   74.60    6.75
  -4   2  17   72.63    6.61
  -4  -2  16   51.24    3.36
  -4   2  16   54.42    4.76
  -4  -2  16   44.33    4.56
  -4  -2  16   42.73    4.31
  -4   2  16   49.23    4.83
  -4   2  16   44.83    4.47
  -4  -2  15  284.62   13.20
  -4   2  15  310.35   15.30
   4  -2 -15  374.91   30.31
  -4  -2  15  285.75   23.16
  -4  -2  15  317.35   25.75
  -4   2  15  367.68   29.70
  -4   2  15  419.82   33.77
  -4  -2  14   -1.29    1.56
  -4   2  14    0.41    2.69
   4  -2 -14    2.46    1.81
  -4  -2  14   -0.36    1.56
  -4  -2  14   -0.74    1.51
  -4   2  14   -1.35    1.56
  -4   2  14    2.01    1.81
  -4  -2  13   10.54    1.74
  -4   2  13    4.65    2.66
   4  -2 -13    9.66    2.28
  -4  -2  13    5.01    1.53
  -4  -2  13   10.95    2.01
  -4   2  13    8.33    1.96
  -4   2  13    6.86    1.96
  -4  -2  12   13.23    1.83
  -4   2  12    9.10    2.78
   4  -2 -12   12.05    2.23
  -4  -2  12   16.39    2.14
  -4  -2  12   13.63    2.05
  -4   2  12   16.48    2.42
  -4   2  12   10.36    2.05
  -4  -2  11  418.47   18.85
   4   2 -11  392.51   17.72
  -4   2  11  415.99   19.70
   4  -2 -11  401.31   32.32
  -4  -2  11  423.66   33.90
  -4  -2  11  408.54   32.71
  -4   2  11  432.46   34.78
  -4  -2  10  325.93   14.87
   4   2 -10  336.08   15.28
  -4   2  10  348.95   16.77
   4  -2 -10  338.57   27.33
  -4  -2  10  406.28   32.52
  -4  -2  10  334.96   26.86
  -4   2  10  351.88   28.42
  -4  -2   9    0.20    1.42
   4   2  -9    1.63    1.26
  -4   2   9    1.78    2.37
   4  -2  -9    1.72    1.53
  -4  -2   9    4.94    1.26
  -4  -2   9    0.79    1.08
  -4   2   9    2.03    1.20
  -4  -2   8   57.62    3.54
   4   2  -8   51.82    3.16
  -4   2   8   45.64    4.02
   4  -2  -8   58.68    5.42
  -4  -2   8   53.72    4.69
  -4  -2   8   48.19    4.22
   4   2  -8   62.18    5.30
  -4   2   8   61.30    5.62
   4  -2  -7  174.11    9.14
  -4  -2   7  165.72    8.15
   4   2  -7  175.65    8.53
  -4   2   7  189.30    9.93
   4  -2  -7  219.10   17.90
  -4  -2   7  178.63   14.42
  -4  -2   7  173.66   13.99
   4   2  -7  184.99   14.92
  -4   2   7  174.11   14.42
   4  -2  -6  426.59   20.07
  -4  -2   6  432.24   19.70
   4   2  -6  425.92   19.43
  -4   2   6  413.05   19.57
   4  -2  -6  390.71   31.40
  -4  -2   6  404.70   32.25
   4   2  -6  428.17   34.08
  -4   2   6  411.02   33.02
   4  -2  -5  281.01   13.77
  -4  -2   5  278.53   13.18
   4   2  -5  306.06   14.22
  -4   2   5  280.78   13.57
   4  -2  -5  367.46   29.61
  -4  -2   5  288.91   23.07
   4   2  -5  278.53   22.23
  -4   2   5  276.04   22.35
   4  -2  -4   34.76    3.23
  -4  -2   4   33.11    2.96
   4   2  -4   32.05    2.82
  -4   2   4   33.86    3.32
   4  -2  -4   30.00    3.23
  -4  -2   4   35.62    3.14
   4   2  -4   34.53    3.00
  -4   2   4   36.81    3.70
   4  -2  -3   16.36    2.64
  -4  -2   3   11.10    2.28
   4   2  -3   15.01    2.32
  -4   2   3   15.35    2.62
   4  -2  -3   12.37    1.90
  -4  -2   3   12.78    1.38
   4   2  -3   11.10    1.31
  -4   2   3   14.67    2.12
   4  -2  -2  780.73   35.21
  -4  -2   2  811.88   36.50
   4   2  -2  776.45   34.85
  -4   2   2  805.34   36.50
   4  -2  -2  869.66   69.23
  -4  -2   2  766.51   60.81
   4   2  -2  789.99   62.68
  -4   2   2  769.67   61.33
   4  -2  -1  543.29   24.87
   4   2  -1  493.18   22.57
  -4   2   1  528.84   24.35
   4  -2  -1  490.24   39.25
  -4  -2   1  434.72   34.60
   4   2  -1  498.60   39.68
  -4   2   1  497.92   39.86
   4  -2   0  119.29    6.55
   4   2   0  102.02    5.91
  -4   2   0  104.87    5.96
   4   2   0  130.37   10.68
  -4   2   0  116.94    9.82
   4  -2   1  357.53   16.75
   4   2   1  357.98   16.84
  -4   2  -1  366.33   17.20
   4  -2   1  335.86   27.06
  -4  -2  -1  360.01   28.78
   4   2   1  337.89   27.04
  -4   2  -1  322.54   25.98
   4  -2   2  326.60   15.37
   4   2   2  326.15   15.60
  -4   2  -2  346.69   16.45
   4  -2   2  334.50   26.95
  -4  -2  -2  311.48   24.99
   4   2   2  315.54   25.30
  -4   2  -2  336.31   27.04
   4  -2   3    3.52    1.83
   4   2   3   -0.16    2.12
  -4   2  -3    1.69    2.01
   4  -2   3    2.87    1.47
  -4  -2  -3    0.99    1.06
   4   2   3    2.35    1.17
  -4   2  -3    2.37    1.20
   4  -2   4   98.09    5.58
   4   2   4  108.32    6.32
  -4   2  -4  107.39    6.00
   4  -2   4  116.67    9.84
  -4  -2  -4  122.34   10.16
   4  -2   5  355.95   16.57
   4   2   5  329.99   15.82
  -4   2  -5  343.53   16.00
   4  -2   5  355.95   28.71
  -4  -2  -5  423.21   33.92
   4   2   5  327.73   26.41
  -4   2  -5  347.37   27.99
   4  -2   6   16.66    2.46
   4   2   6   13.09    2.78
  -4   2  -6   18.89    2.53
   4  -2   6   12.39    2.12
  -4  -2  -6   14.11    2.12
   4   2   6   12.26    2.05
  -4   2  -6   12.93    2.05
   4  -2   7   17.38    2.42
   4   2   7   19.68    3.00
  -4   2  -7   25.28    2.82
   4  -2   7   20.77    2.71
  -4  -2  -7   22.68    2.75
   4   2   7   22.12    2.75
  -4   2  -7   22.41    2.75
   4  -2   8    3.68    1.94
   4   2   8    5.35    2.46
  -4   2  -8    0.95    1.99
   4  -2   8    2.35    1.49
  -4  -2  -8    1.60    1.58
   4   2   8    1.24    1.44
  -4   2  -8    0.97    1.53
   4  -2   9   95.59    5.48
   4   2   9  107.33    6.57
  -4   2  -9  102.88    5.60
   4  -2   9   98.09    8.53
  -4  -2  -9  118.84   10.07
   4   2   9  110.58    9.32
  -4   2  -9  119.27   10.18
   4  -2  10  157.23    8.17
   4   2  10  159.31    8.80
   4  -2  10  147.71   12.39
  -4  -2 -10  170.91   14.17
   4   2  10  192.19   15.94
  -4   2 -10  151.88   12.71
   4  -2  11   52.14    3.70
   4   2  11   53.88    4.60
   4  -2  11   55.98    5.37
  -4  -2 -11   54.13    5.17
   4   2  11   54.55    5.19
  -4   2 -11   63.31    5.98
   4  -2  12  344.89   16.23
   4   2  12  353.24   17.20
   4  -2  12  348.50   28.21
  -4  -2 -12  290.94   23.63
   4   2  12  311.71   25.26
  -4   2 -12  314.64   25.48
   4  -2  13    1.76    2.26
   4   2  13    0.70    2.64
   4  -2  13    1.15    1.94
  -4  -2 -13   -0.36    1.76
   4   2  13    0.61    1.69
  -4   2 -13   -0.14    1.85
   4  -2  14    2.57    2.35
   4   2  14    1.15    3.02
   4  -2  14    0.45    1.85
  -4  -2 -14    2.73    1.94
   4   2  14   -1.85    1.94
  -4   2 -14   -1.17    1.72
   4  -2  15    0.81    2.53
   4   2  15   -5.78    3.05
   4  -2  15    5.51    2.35
  -4  -2 -15    0.61    1.85
   4   2  15    1.87    2.14
  -4   2 -15   -1.67    1.56
   4  -2  16   -2.69    2.60
   4   2  16   -3.07    3.02
   4  -2  16    1.99    2.30
  -4  -2 -16    0.34    2.03
   4   2  16    1.74    2.05
   4   2  16   -1.06    2.19
  -4   2 -16   -1.81    1.81
   4  -2  17   14.11    3.23
   4   2  17   13.09    3.66
   4  -2  17   11.80    2.64
  -4  -2 -17   12.73    2.14
   4   2  17   13.07    2.93
   4   2  17   12.21    2.44
  -4   2 -17   16.45    2.35
   4  -2  18   17.74    3.52
   4   2  18   10.74    3.68
   4  -2  18   21.98    3.30
  -4  -2 -18   27.81    3.68
   4   2  18   20.58    3.09
   4   2  18   22.75    3.41
  -4   2 -18   20.47    2.89
   4  -2  19   56.04    5.12
   4   2  19   43.20    4.79
   4  -2  19   53.63    5.69
  -4  -2 -19   47.11    4.83
   4   2  19   41.60    4.67
   4   2  19   47.81    5.08
  -4   2 -19   55.25    5.44
   4  -2  20   -3.50    4.11
   4   2  20    1.22    4.11
   4  -2  20    0.50    3.16
  -4  -2 -20   -3.72    2.62
   4   2  20   -1.74    2.64
   4   2  20    4.79    3.11
  -4   2 -20   -4.81    2.28
   4  -2  21   14.74    5.12
   4   2  21   25.28    4.81
   4  -2  21   20.54    3.72
  -4  -2 -21   17.58    3.36
   4   2  21   27.13    3.95
   4   2  21   23.52    3.59
  -4   2 -21   24.81    3.59
   4  -2  22    5.69    5.98
   4   2  22    9.82    4.67
   4  -2  22   14.38    3.93
  -4  -2 -22    7.90    2.93
   4   2  22    2.39    3.27
   4   2  22    5.64    3.30
  -4   2 -22    3.21    2.14
  -4   3  25   -3.39    6.88
  -4  -3  25    1.17    3.72
  -4  -3  25    3.07    4.18
  -4   3  25    3.97    2.32
  -4   3  25   -1.85    3.16
  -4   3  24    6.34    5.82
  -4  -3  24    3.23    3.59
  -4  -3  24    2.60    3.70
  -4   3  24    7.40    3.21
  -4   3  24    6.88    2.55
  -4   3  23    3.84    4.94
  -4  -3  23    4.97    3.93
  -4  -3  23    5.37    3.34
  -4   3  23    9.59    3.36
  -4   3  23    6.52    2.87
  -4   3  22   12.84    4.24
  -4  -3  22   11.80    3.36
  -4  -3  22    9.75    3.54
  -4   3  22   11.74    3.18
  -4   3  22    9.77    2.96
  -4   3  21    9.71    4.09
  -4  -3  21   11.20    3.09
  -4  -3  21    3.84    2.84
  -4   3  21    5.08    2.71
  -4   3  21    1.31    2.48
  -4   3  20    0.34    3.63
  -4  -3  20    0.72    2.82
  -4  -3  20   -1.99    2.62
  -4   3  20    1.31    2.23
  -4   3  20    0.93    2.03
  -4   3  19   20.34    3.97
  -4  -3  19   45.10    4.85
  -4  -3  19   33.70    4.09
  -4   3  19   30.38    3.68
  -4   3  19   36.59    3.75
  -4   3  18   18.60    3.95
  -4  -3  18   18.98    3.00
  -4  -3  18   26.11    3.57
  -4   3  18   20.07    2.96
  -4   3  18   14.08    2.30
  -4   3  17    0.68    3.39
  -4  -3  17    3.27    2.14
  -4  -3  17    2.30    2.28
  -4   3  17    2.93    2.05
  -4   3  17    1.81    2.08
  -4   3  16    0.70    3.39
  -4  -3  16    7.11    2.21
  -4  -3  16    4.94    2.10
  -4   3  16    3.86    1.94
  -4   3  16    3.25    1.96
  -4   3  15   32.25    4.04
   4  -3 -15   43.16    4.42
  -4  -3  15   38.51    3.93
  -4  -3  15   44.42    4.54
  -4   3  15   34.26    3.68
  -4   3  15   32.68    3.48
  -4   3  14   37.42    4.38
   4  -3 -14   37.31    4.11
  -4  -3  14   37.22    3.77
  -4  -3  14   36.50    3.77
  -4   3  14   46.00    4.58
  -4   3  14   37.94    3.88
  -4   3  13  174.97    9.71
   4  -3 -13  192.85   15.96
  -4  -3  13  158.34   13.05
  -4  -3  13  162.58   13.36
  -4   3  13  201.31   16.50
  -4   3  13  193.77   16.00
  -4   3  12   -0.32    2.71
   4  -3 -12   -0.29    1.92
  -4  -3  12   -1.85    1.20
  -4  -3  12   -0.68    1.22
  -4   3  12    1.99    1.58
  -4   3  12   -0.34    1.85
   4   3 -11  195.58    8.92
  -4   3  11  190.57   10.18
   4  -3 -11  181.67   15.08
  -4  -3  11  182.71   14.87
  -4  -3  11  191.67   15.51
  -4   3  11  192.33   15.78
   4   3 -10   64.35    3.43
  -4   3  10   56.79    4.63
   4  -3 -10   55.28    5.26
  -4  -3  10   64.71    5.48
  -4  -3  10   59.23    5.08
  -4   3  10   65.61    6.00
   4   3  -9   32.55    2.26
  -4   3   9   24.51    3.32
   4  -3  -9   26.52    3.05
  -4  -3   9   30.31    2.80
  -4  -3   9   23.95    2.32
  -4   3   9   27.99    3.18
   4   3  -8  279.88   12.91
  -4   3   8  293.65   14.45
   4  -3  -8  287.33   23.32
  -4  -3   8  282.82   22.57
  -4  -3   8  289.81   23.11
  -4   3   8  290.26   23.52
   4   3  -7   86.58    4.69
  -4   3   7   70.13    5.08
   4  -3  -7   90.51    7.85
  -4  -3   7   92.52    7.49
  -4  -3   7   73.56    6.00
  -4   3   7  109.00    9.32
   4   3  -6   16.57    1.90
  -4   3   6   15.37    2.91
   4  -3  -6   19.89    2.46
  -4  -3   6   23.63    2.03
  -4  -3   6   20.74    1.81
  -4   3   6   29.70    3.34
   4   3  -5    2.35    1.65
  -4   3   5    2.93    2.44
   4  -3  -5    2.10    1.49
  -4   3   5    3.93    1.53
   4  -3  -4    0.18    2.26
   4   3  -4    1.81    1.85
  -4   3   4    6.14    2.35
   4  -3  -4    0.50    1.31
  -4   3   4    1.22    1.40
   4  -3  -3  387.09   18.24
   4   3  -3  366.10   16.95
  -4   3   3  373.78   17.85
   4  -3  -3  375.58   30.22
  -4   3   3  387.55   31.19
   4  -3  -2  599.71   27.42
   4   3  -2  517.56   23.68
  -4   3   2  585.72   27.09
   4  -3  -2  578.50   46.27
  -4  -3   2  554.35   44.01
   4   3  -2  564.05   44.76
  -4   3   2  549.83   43.99
   4  -3  -1  154.68    8.22
   4   3  -1  144.79    7.65
  -4   3   1  162.06    8.78
   4  -3  -1  169.94   14.06
  -4  -3   1  149.06   11.96
   4   3  -1  160.66   12.91
  -4   3   1  147.48   12.23
   4  -3   0  207.93   10.38
   4   3   0  206.84   10.41
  -4   3   0  214.13   10.74
   4  -3   0  196.39   16.09
  -4  -3   0  213.91   17.13
   4   3   0  204.11   16.39
  -4   3   0  200.16   16.36
   4  -3   1   92.52    5.42
   4   3   1   88.55    5.46
  -4   3  -1   86.56    5.15
   4  -3   1  106.83    9.12
  -4  -3  -1   80.17    6.66
   4   3   1   87.37    7.22
  -4   3  -1  104.39    8.87
   4  -3   2   -1.31    1.94
   4   3   2    2.42    2.26
  -4   3  -2    0.59    1.74
   4  -3   2    0.36    1.40
  -4  -3  -2    0.50    0.97
   4   3   2    1.33    0.97
  -4   3  -2   -0.14    1.26
   4  -3   3  279.88   13.32
   4   3   3  286.88   14.06
  -4   3  -3  284.62   13.59
   4  -3   3  272.88   22.10
  -4  -3  -3  252.34   20.34
   4   3   3  315.77   25.37
  -4   3  -3  343.76   27.72
   4  -3   4   20.63    2.57
   4   3   4   16.00    2.87
  -4   3  -4   19.30    2.66
   4  -3   4   16.93    2.28
  -4  -3  -4   19.82    2.32
   4   3   4   18.98    2.32
  -4   3  -4   16.50    2.10
   4  -3   5  492.28   22.44
   4   3   5  471.96   22.19
  -4   3  -5  488.89   22.41
   4  -3   5  446.68   35.82
  -4  -3  -5  455.94   36.50
   4   3   5  458.64   36.63
  -4   3  -5  455.94   36.47
   4  -3   6   31.49    2.89
   4   3   6   30.49    3.27
  -4   3  -6   27.47    2.64
   4  -3   6   27.51    3.11
  -4  -3  -6   29.86    3.21
   4   3   6   33.74    3.39
  -4   3  -6   34.85    3.45
   4  -3   7  249.86   11.94
   4   3   7  265.66   13.34
  -4   3  -7  244.22   11.51
   4  -3   7  255.50   20.79
  -4  -3  -7  229.10   18.67
   4   3   7  237.90   19.39
  -4   3  -7  237.90   19.34
   4  -3   8   25.55    2.71
   4   3   8   19.68    3.41
  -4   3  -8   23.79    2.73
   4  -3   8   21.76    2.89
  -4  -3  -8   24.69    2.91
   4   3   8   20.86    2.53
  -4   3  -8   21.08    2.60
   4  -3   9   17.92    2.78
   4   3   9   12.28    3.05
  -4   3  -9   14.56    2.66
   4  -3   9   12.23    2.39
  -4  -3  -9   20.49    2.73
   4   3   9   16.09    2.39
  -4   3  -9   16.45    2.37
   4  -3  10   -1.06    1.83
   4   3  10    2.91    2.73
  -4   3 -10    1.63    2.39
   4  -3  10   -1.33    1.83
  -4  -3 -10    0.99    1.72
   4   3  10   -0.68    1.47
   4   3  10   -0.14    1.76
  -4   3 -10    1.44    1.74
   4  -3  11    0.45    1.90
   4   3  11    4.45    2.89
   4  -3  11    0.86    1.72
  -4  -3 -11    2.44    1.74
   4   3  11    2.62    1.81
   4   3  11    2.57    1.83
  -4   3 -11    2.57    1.90
   4  -3  12   67.31    4.29
   4   3  12   61.73    5.10
   4  -3  12   66.00    6.18
  -4  -3 -12   61.05    5.69
   4   3  12   65.57    6.05
   4   3  12   60.33    5.73
  -4   3 -12   60.15    5.78
   4  -3  13   18.73    2.93
   4   3  13   12.73    3.14
   4  -3  13   29.95    3.72
  -4  -3 -13   19.82    2.80
   4   3  13   10.81    2.44
   4   3  13   12.75    2.28
  -4   3 -13   21.62    3.05
   4  -3  14    5.91    2.62
   4   3  14    4.90    3.21
   4  -3  14    2.78    2.39
  -4  -3 -14    5.64    2.26
   4   3  14    6.23    2.14
   4   3  14    4.22    2.39
  -4   3 -14   -1.83    2.01
   4  -3  15   21.40    3.30
   4   3  15   22.98    3.79
   4  -3  15   22.21    3.27
  -4  -3 -15   34.53    4.00
   4   3  15   24.38    3.39
   4   3  15   38.82    4.38
  -4   3 -15   24.49    2.93
   4  -3  16   17.22    3.39
   4   3  16    4.45    3.36
   4  -3  16   18.69    3.25
  -4  -3 -16   14.65    2.69
   4   3  16   15.03    2.75
   4   3  16    6.32    2.19
  -4   3 -16   10.70    2.30
   4  -3  17   23.20    3.90
   4   3  17   13.09    3.81
   4  -3  17   22.23    3.41
  -4  -3 -17   29.77    3.61
   4   3  17   22.14    3.14
   4   3  17   21.44    3.34
  -4   3 -17   23.11    3.32
   4  -3  18    1.69    3.79
   4   3  18   -1.90    3.63
   4  -3  18    1.58    3.09
  -4  -3 -18   -1.63    2.37
   4   3  18    1.72    2.39
   4   3  18    1.06    2.35
  -4   3 -18    2.60    2.60
   4  -3  19    8.87    3.52
   4   3  19   22.30    4.40
   4  -3  19   18.55    4.02
  -4  -3 -19   16.41    3.23
   4   3  19   10.07    3.07
   4   3  19   20.58    3.57
  -4   3 -19   14.22    2.87
   4  -3  20    5.01    3.18
   4   3  20    4.92    4.15
   4  -3  20    7.22    3.84
  -4  -3 -20    4.67    2.93
   4   3  20    6.46    2.80
   4   3  20    3.05    3.23
  -4   3 -20    5.39    3.14
   4  -3  21   -5.12    4.69
   4  -3  21    1.38    3.11
   4   3  21    6.37    4.40
   4  -3  21   -2.62    4.24
   4   3  21    2.21    3.09
   4   3  21   -0.34    3.66
  -4   3 -21    2.21    3.23
  -4   4  23   12.26    6.64
  -4  -4  23   15.28    4.76
  -4  -4  23   14.56    4.56
  -4   4  23    7.11    2.96
  -4   4  23   11.20    2.71
  -4   4  22    0.36    5.01
  -4  -4  22   -1.63    3.68
  -4  -4  22   -3.32    4.58
  -4   4  22   -0.65    2.53
  -4   4  22    0.70    2.75
  -4   4  21    0.00    4.13
  -4  -4  21   -3.72    3.52
  -4  -4  21    0.09    3.77
  -4   4  21    6.39    2.46
  -4   4  21    0.05    2.57
  -4   4  20   10.43    4.11
  -4  -4  20    9.46    3.43
  -4  -4  20   12.01    3.43
  -4   4  20    8.85    2.87
  -4   4  20   12.84    2.71
  -4   4  19    3.30    3.88
  -4  -4  19    1.69    2.66
  -4  -4  19    2.10    2.78
  -4   4  19    1.67    2.12
  -4   4  19   -0.07    2.44
  -4   4  18   -0.86    3.70
  -4  -4  18    6.79    2.84
  -4  -4  18   -0.14    2.51
  -4   4  18    5.28    2.10
  -4   4  18    0.72    2.35
  -4   4  17   58.48    5.01
  -4  -4  17   66.43    6.27
  -4  -4  17   57.49    5.71
  -4   4  17   72.57    6.64
  -4   4  17   56.77    5.33
  -4   4  16   -2.28    3.36
  -4  -4  16    0.20    2.17
  -4  -4  16    0.38    2.05
  -4   4  16    0.47    2.01
  -4   4  16   -0.79    1.99
  -4   4  15  191.43   10.34
   4  -4 -15  190.64   15.73
  -4  -4  15  195.76   16.00
  -4  -4  15  205.74   16.84
  -4   4  15  190.64   15.73
  -4   4  15  186.37   15.35
  -4   4  14    7.92    3.45
   4  -4 -14    7.63    2.32
  -4  -4  14    7.16    2.05
  -4  -4  14    6.97    1.90
  -4   4  14    9.53    2.17
  -4   4  14    8.71    2.35
  -4   4  13  452.32   21.56
   4  -4 -13  407.86   32.86
  -4  -4  13  453.00   36.20
  -4  -4  13  439.46   35.10
  -4   4  13  419.37   33.61
  -4   4  13  430.66   34.65
  -4   4  12    2.21    3.16
   4  -4 -12    2.89    1.58
  -4  -4  12    5.80    1.51
  -4  -4  12    4.94    1.35
  -4   4  12    3.66    1.63
  -4   4  12    7.43    1.76
  -4   4  11   84.42    5.78
   4  -4 -11   93.33    8.17
  -4  -4  11   87.17    7.18
  -4  -4  11  100.33    8.26
  -4   4  11   91.21    7.92
  -4   4  11   96.63    8.17
   4   4 -10   -0.54    0.97
  -4   4  10   -5.71    3.16
   4  -4 -10    1.29    1.67
  -4  -4  10    1.26    0.88
  -4  -4  10    0.54    0.84
  -4   4  10    1.31    1.33
   4   4  -9    9.03    1.53
  -4   4   9   11.35    3.41
   4  -4  -9   11.92    2.35
  -4   4   9    8.13    1.92
   4   4  -8  170.64    8.28
  -4   4   8  155.00    8.44
   4  -4  -8  169.17   14.06
  -4   4   8  179.94   14.74
   4   4  -7  103.67    5.48
  -4   4   7  105.66    6.37
   4  -4  -7   99.81    8.64
  -4   4   7   97.57    8.31
   4   4  -6    3.84    2.08
  -4   4   6   -0.45    2.39
   4  -4  -6    2.23    1.72
  -4   4   6    1.81    1.51
   4   4  -5   17.18    2.30
  -4   4   5   14.42    3.14
   4  -4  -5   16.82    2.35
  -4   4   5   15.19    2.28
   4   4  -4    2.78    2.01
  -4   4   4    2.46    2.69
   4  -4  -4    4.49    1.67
  -4   4   4    5.60    1.67
   4   4  -3  130.05    6.84
  -4   4   3  129.69    7.27
   4  -4  -3  124.50   10.45
  -4   4   3  158.00   13.07
   4   4  -2   27.74    3.07
  -4   4   2   31.08    3.43
   4  -4  -2   32.82    3.50
  -4   4   2   30.09    3.18
   4   4  -1   40.97    3.61
  -4   4   1   39.73    3.68
   4  -4  -1   45.57    4.40
  -4   4   1   43.99    4.24
   4   4   0    2.62    2.28
  -4   4   0    6.05    2.75
   4  -4   0    4.15    1.76
   4   4   0    5.03    0.74
   4   4   0    3.72    0.72
  -4   4   0    3.18    1.56
   4  -4   1  247.15   12.23
   4   4   1  264.31   13.05
  -4   4  -1  264.53   13.25
   4  -4   1  250.76   20.38
   4   4   1  256.63   20.45
   4   4   1  265.89   21.24
  -4   4  -1  306.06   24.76
   4  -4   2  130.12    7.11
   4   4   2  136.08    7.56
  -4   4  -2  144.27    7.85
   4  -4   2  125.83   10.59
   4   4   2  128.61   10.45
   4   4   2  130.91   10.65
  -4   4  -2  132.79   11.08
   4  -4   3   51.80    3.77
   4   4   3   53.18    4.49
  -4   4  -3   54.13    4.02
   4  -4   3   52.91    4.92
   4   4   3   51.57    4.65
   4   4   3   57.94    5.01
  -4   4  -3   64.28    5.78
   4  -4   4    6.84    2.30
   4   4   4   16.16    3.09
  -4   4  -4    7.40    2.42
   4  -4   4   14.04    2.21
  -4  -4  -4   16.32    2.05
   4   4   4   12.30    1.92
   4   4   4   14.36    2.03
  -4   4  -4   11.53    1.99
   4  -4   5    2.84    2.03
   4   4   5    0.23    2.71
  -4   4  -5    2.89    2.37
   4  -4   5    1.53    1.72
  -4  -4  -5    1.83    1.40
   4   4   5    0.56    1.42
   4   4   5    0.72    1.42
  -4   4  -5    1.85    1.58
   4  -4   6    1.22    2.23
   4   4   6    4.56    2.71
  -4   4  -6    1.22    2.71
   4  -4   6    1.85    1.74
  -4  -4  -6    3.77    1.40
   4   4   6    0.77    1.44
   4   4   6    4.56    1.58
  -4   4  -6    3.70    1.56
   4  -4   7  167.43    8.53
   4   4   7  161.70    8.94
  -4   4  -7  180.25    9.28
   4  -4   7  195.89   16.16
  -4  -4  -7  167.75   13.81
   4   4   7  187.07   15.42
   4   4   7  183.44   15.08
  -4   4  -7  170.98   14.02
   4  -4   8   35.03    3.18
   4   4   8   35.26    3.84
  -4   4  -8   38.62    3.34
   4  -4   8   44.15    4.51
  -4  -4  -8   43.27    4.24
   4   4   8   39.03    3.90
   4   4   8   43.68    4.40
  -4   4  -8   35.14    3.59
   4  -4   9  124.48    6.59
   4   4   9  122.04    7.29
  -4   4  -9  130.44    7.00
   4  -4   9  134.32   11.40
  -4  -4  -9  137.41   11.56
   4   4   9  123.98   10.59
   4   4   9  136.15   11.40
  -4   4  -9  118.02   10.00
   4  -4  10    0.93    2.23
   4   4  10    3.05    2.91
  -4   4 -10    0.81    2.32
   4  -4  10    3.41    2.10
  -4  -4 -10    2.64    1.76
   4   4  10    5.44    2.14
   4   4  10    5.33    1.94
  -4   4 -10    3.09    1.85
   4  -4  11   38.87    3.27
   4   4  11   38.01    4.09
   4  -4  11   51.73    5.15
  -4  -4 -11   45.62    4.63
   4   4  11   32.57    3.72
   4   4  11   46.36    4.76
  -4   4 -11   40.29    4.33
   4  -4  12   20.07    2.80
   4   4  12   22.35    3.57
   4  -4  12   17.49    2.87
  -4  -4 -12   13.29    2.21
   4   4  12   22.91    2.87
   4   4  12   22.35    2.96
  -4   4 -12   23.74    3.11
   4  -4  13    3.77    2.57
   4   4  13    4.60    3.11
   4  -4  13   -0.70    2.37
  -4  -4 -13    4.58    2.19
   4   4  13    1.22    2.12
   4   4  13   -0.56    2.08
  -4   4 -13    2.46    1.92
   4  -4  14    2.62    2.48
   4   4  14    1.65    2.71
   4  -4  14   -1.87    2.32
  -4  -4 -14   -1.08    1.69
   4   4  14    1.24    2.44
   4   4  14   -0.68    2.28
  -4   4 -14   -0.84    2.08
   4  -4  15    8.17    2.19
   4   4  15   11.56    3.52
   4  -4  15    7.18    2.89
   4   4  15   10.27    2.82
   4   4  15    7.06    2.53
  -4   4 -15    9.12    2.78
   4   4  16    3.21    3.66
   4  -4  16    5.01    2.87
   4   4  16   -1.02    2.28
   4   4  16    0.14    2.28
  -4   4 -16   -1.63    2.28
   4   4  17   40.38    4.99
   4  -4  17   35.84    4.67
   4   4  17   42.10    4.54
   4   4  17   36.61    4.49
  -4   4 -17   31.37    4.18
   4   4  18    8.22    4.20
   4  -4  18    7.00    3.57
   4   4  18    3.14    2.96
   4   4  18    3.02    2.53
  -4   4 -18    1.65    2.75
   4   4  19   10.63    4.20
   4  -4  19   10.83    3.97
   4   4  19   14.38    3.39
   4   4  19   12.57    3.05
  -4   4 -19    7.90    3.30
   4   4  20    6.48    4.85
   4  -4  20    0.05    3.81
   4   4  20    0.23    3.36
   4   4  20    0.86    3.54
  -4   4 -20    0.97    3.30
  -4   5  21    5.73    5.89
  -4  -5  21   10.41    4.40
  -4  -5  21    9.46    4.47
  -4   5  21    7.43    2.78
  -4   5  21    8.17    3.14
  -4   5  20   22.01    5.55
  -4  -5  20   21.98    4.72
  -4  -5  20   19.28    4.67
  -4   5  20   27.29    3.93
  -4   5  20   20.56    3.52
  -4   5  19    5.39    4.27
  -4  -5  19   -0.45    3.81
  -4  -5  19    0.65    3.48
  -4   5  19   -4.22    2.42
  -4   5  19    2.87    2.12
  -4   5  18   78.43    6.68
  -4  -5  18   76.65    7.43
  -4  -5  18   85.32    8.08
  -4   5  18   76.15    6.97
  -4   5  18   88.91    7.88
  -4   5  17   10.90    3.84
  -4  -5  17    6.97    3.05
  -4  -5  17   11.13    3.32
  -4   5  17   10.11    2.69
  -4   5  17   17.27    2.80
  -4   5  16    2.69    3.88
  -4  -5  16    5.98    2.39
  -4  -5  16    5.24    2.53
  -4   5  16    4.69    2.60
  -4   5  16    5.91    2.12
  -4   5  15   13.68    3.95
  -4  -5  15    8.17    2.12
  -4  -5  15   12.50    2.37
  -4   5  15   12.05    2.64
  -4   5  15    8.17    2.17
  -4   5  14   -1.74    3.50
   4  -5 -14    1.47    2.17
  -4  -5  14    1.65    1.42
  -4  -5  14   -0.43    1.42
  -4   5  14    0.14    1.81
  -4   5  14    0.63    1.96
  -4   5  13   23.32    3.57
   4  -5 -13   22.05    3.21
  -4   5  13   22.80    2.80
  -4   5  13   27.40    3.52
  -4   5  12   -0.63    2.93
   4  -5 -12   -0.34    2.08
  -4   5  12    0.63    1.60
  -4   5  12    2.78    1.78
  -4   5  11   80.31    6.12
   4  -5 -11   76.38    6.91
  -4   5  11   89.88    7.70
  -4   5  11   84.60    7.49
  -4   5  10   21.51    3.59
   4  -5 -10   23.72    3.16
  -4   5  10   20.70    2.96
  -4   5  10   24.65    2.98
   4   5  -9   28.62    2.30
   4   5  -9   29.21    2.23
  -4   5   9   36.02    4.11
   4  -5  -9   30.56    3.63
  -4   5   9   38.62    3.81
   4   5  -8   83.08    4.76
  -4   5   8   73.20    5.44
   4  -5  -8   83.63    7.43
  -4   5   8   77.83    6.73
   4   5  -7   28.94    2.64
  -4   5   7   29.09    4.04
   4  -5  -7   25.14    3.21
  -4   5   7   29.43    3.21
   4   5  -6   46.00    3.45
  -4   5   6   43.38    4.13
   4  -5  -6   45.30    4.63
  -4   5   6   36.84    3.77
   4   5  -5    0.63    2.19
  -4   5   5   -0.25    2.75
   4  -5  -5   -2.69    1.74
  -4   5   5   -1.08    1.51
   4   5  -4   27.81    3.09
  -4   5   4   25.57    3.79
   4  -5  -4   32.37    3.66
  -4   5   4   25.39    2.91
   4   5  -3   34.51    3.23
  -4   5   3   33.31    4.00
   4  -5  -3   31.98    3.57
  -4   5   3   34.65    3.59
   4   5  -2   -0.50    2.08
  -4   5   2   -1.42    3.00
   4  -5  -2    1.11    1.81
  -4   5   2   -0.65    1.51
   4   5  -1  107.57    6.34
  -4   5   1  115.88    6.77
   4  -5  -1  106.38    9.16
  -4   5   1  100.58    8.64
   4   5   0   -2.82    2.23
  -4   5   0   -2.08    2.69
   4  -5   0    4.22    1.96
  -4   5   0    4.47    1.81
   4   5   1  132.47    7.43
  -4   5  -1  148.88    8.49
   4  -5   1  128.50   10.83
  -4   5  -1  127.55   10.79
   4   5   2    4.15    2.80
  -4   5  -2   -4.81    3.09
   4  -5   2    1.58    1.76
   4   5   2    0.70    0.93
   4   5   2   -1.08    0.99
  -4   5  -2   -2.26    1.53
   4   5   3  153.64    8.49
  -4   5  -3  175.15    9.37
   4  -5   3  167.64   13.93
   4   5   3  175.65   14.24
   4   5   3  163.53   13.25
  -4   5  -3  189.33   15.55
   4   5   4    6.59    2.87
  -4   5  -4    3.18    2.78
   4  -5   4    4.49    1.99
   4   5   4    6.86    1.67
   4   5   4    5.89    1.63
  -4   5  -4    7.36    1.92
   4   5   5  122.99    7.31
  -4   5  -5  121.16    7.22
   4  -5   5  166.37   13.88
   4   5   5  151.75   12.55
   4   5   5  143.42   11.87
  -4   5  -5  117.39    9.95
   4   5   6    2.89    2.89
  -4   5  -6    1.33    3.21
   4  -5   6   -2.93    2.05
   4   5   6   -0.81    1.67
   4   5   6    2.26    1.83
  -4   5  -6    1.90    1.72
   4   5   7   44.89    4.20
  -4   5  -7   44.15    4.09
   4  -5   7   49.54    4.97
   4   5   7   60.36    5.53
   4   5   7   52.12    4.99
  -4   5  -7   49.52    4.69
   4  -5   8   86.31    7.72
   4   5   8   75.70    6.86
   4   5   8   86.00    7.49
  -4   5  -8   73.58    6.75
   4   5   9   18.15    3.27
  -4   5  -9   17.97    3.48
   4  -5   9   20.31    3.25
   4   5   9   24.67    3.32
   4   5   9   12.91    2.57
  -4   5  -9   22.89    3.14
   4   5  10   24.67    3.66
  -4   5 -10   32.86    4.02
   4  -5  10   35.71    4.15
   4   5  10   29.61    3.50
   4   5  10   34.20    3.90
  -4   5 -10   26.90    3.50
   4   5  11   -4.90    3.09
   4  -5  11    1.15    2.26
   4   5  11    3.48    2.26
   4   5  11    1.22    2.21
  -4   5 -11    1.51    2.19
   4   5  12   35.66    3.84
   4  -5  12   27.31    3.81
   4   5  12   32.80    3.93
   4   5  12   35.55    4.24
  -4   5 -12   31.80    3.90
   4   5  13    0.61    3.18
   4  -5  13    2.05    2.80
   4   5  13    0.72    2.39
   4   5  13    4.09    2.82
  -4   5 -13   -3.00    2.60
   4   5  14   17.81    3.79
   4  -5  14    5.71    3.14
   4   5  14    3.48    2.53
   4   5  14   10.56    2.98
  -4   5 -14   13.72    3.21
   4   5  15   31.08    4.51
   4  -5  15   23.59    4.13
   4   5  15   27.00    3.86
   4   5  15   38.55    4.45
  -4   5 -15   30.29    4.09
   4   5  16   14.04    4.11
   4  -5  16   12.80    3.81
   4   5  16   12.87    3.45
   4   5  16   18.58    3.59
  -4   5 -16   11.20    3.48
   4   5  17   14.40    3.79
   4  -5  17   11.85    4.15
   4   5  17   12.50    3.79
   4   5  17   15.82    3.61
  -4   5 -17   14.76    3.86
   4   5  18   10.47    4.40
   4  -5  18    6.05    4.11
   4   5  18   10.81    4.15
   4   5  18   13.57    3.93
  -4   5 -18    8.98    3.77
  -4   6  18   -2.19    5.44
  -4   6  18    5.17    3.14
  -4   6  18    2.98    2.89
  -4   6  17   17.04    5.21
  -4   6  17   13.07    3.50
  -4   6  17   15.44    3.36
  -4   6  16    4.58    4.51
  -4   6  16    6.39    3.21
  -4   6  16   -1.76    2.53
  -4   6  15   17.36    4.36
  -4   6  15   24.56    3.86
  -4   6  15   33.18    4.02
  -4   6  14    1.13    4.18
  -4   6  14    3.52    2.87
  -4   6  14    0.86    2.46
  -4   6  13   13.11    3.84
  -4   6  13   13.66    3.07
  -4   6  13   12.12    2.44
  -4   6  12   -1.72    3.86
   4  -6 -12   -1.87    2.64
  -4   6  12    0.70    2.28
  -4   6  12   -0.81    2.35
  -4   6  11    7.04    3.54
   4  -6 -11   16.59    3.25
  -4   6  11   17.56    2.87
  -4   6  11   18.94    3.18
  -4   6  10    7.31    3.81
   4  -6 -10   -1.58    2.42
  -4   6  10    1.06    2.28
  -4   6  10    1.49    2.05
   4   6  -9   15.39    2.39
   4   6  -9   10.22    2.66
  -4   6   9    7.16    3.30
   4  -6  -9   16.12    3.02
  -4   6   9   11.06    2.46
  -4   6   9   10.77    2.48
   4   6  -8   20.09    3.18
   4   6  -8   13.23    2.69
  -4   6   8   15.08    3.57
   4  -6  -8   16.70    2.98
  -4   6   8   10.61    2.42
  -4   6   8   11.96    2.48
   4   6  -7   21.89    2.96
   4   6  -7   15.51    2.91
  -4   6   7   14.40    3.86
   4  -6  -7   15.08    2.75
  -4   6   7   23.74    3.21
   4   6  -6   79.70    5.06
  -4   6   6   76.94    5.60
   4  -6  -6   73.13    6.66
  -4   6   6   79.43    7.11
   4   6  -5   -0.84    2.39
  -4   6   5    5.37    3.18
   4  -6  -5    2.73    2.19
  -4   6   5    1.08    2.10
   4   6  -4   41.37    3.77
  -4   6   4   42.77    4.69
   4  -6  -4   44.42    4.65
  -4   6   4   42.50    4.38
   4   6  -3    1.49    2.71
  -4   6   3    0.18    3.72
   4  -6  -3    1.29    2.14
  -4   6   3    0.59    1.85
   4   6  -2   56.04    4.54
  -4   6   2   42.61    4.67
   4  -6  -2   48.71    4.99
  -4   6   2   49.14    4.81
   4   6  -1   18.85    3.41
  -4   6   1    9.50    3.50
   4  -6  -1   12.23    2.60
  -4   6   1   16.91    2.53
   4   6   0   42.03    3.95
  -4   6   0   44.15    4.49
   4  -6   0   47.40    4.90
  -4   6   0   50.24    4.79
   4   6   1   80.10    5.62
  -4   6  -1   60.94    5.33
   4  -6   1   56.95    5.64
  -4   6  -1   74.51    6.57
   4   6   2   58.03    4.72
  -4   6  -2   50.45    4.76
   4  -6   2   63.70    6.12
  -4   6  -2   46.41    4.47
   4  -6   3   52.91    5.24
   4   6   3   51.33    4.40
   4   6   3   39.50    3.48
  -4   6  -3   39.09    4.15
   4   6   4    9.80    3.23
  -4   6  -4    5.44    4.09
   4  -6   4    5.44    2.66
   4   6   4    4.88    1.67
   4   6   4    5.17    1.74
  -4   6  -4    5.64    2.32
   4   6   5   64.03    5.03
  -4   6  -5   47.51    4.97
   4  -6   5   50.09    5.17
   4   6   5   61.91    5.55
   4   6   5   49.84    4.83
  -4   6  -5   51.01    5.08
   4   6   6    3.07    3.18
  -4   6  -6    2.69    3.81
   4  -6   6    4.22    2.66
   4   6   6    6.12    2.39
   4   6   6    6.30    2.42
  -4   6  -6    5.67    2.44
   4   6   7   48.96    4.51
  -4   6  -7   50.22    5.15
   4  -6   7   44.17    4.90
   4   6   7   47.20    4.79
   4   6   7   42.75    4.51
  -4   6  -7   44.19    4.69
   4   6   8   33.50    4.00
  -4   6  -8   44.87    5.28
   4  -6   8   37.17    4.47
   4   6   8   36.41    4.20
  -4   6  -8   40.18    4.49
   4  -6   9   42.21    5.06
   4   6   9   41.01    4.67
   4   6   9   43.04    4.76
  -4   6  -9   38.15    4.56
   4  -6  10  100.35    9.10
   4   6  10   97.87    8.78
   4   6  10  113.26    9.98
  -4   6 -10   99.97    9.07
   4   6  11    8.17    3.61
   4  -6  11    2.53    3.39
   4   6  11    8.17    3.25
   4   6  11    5.69    3.16
  -4   6 -11    8.31    3.14
   4   6  12   16.18    3.63
   4  -6  12    5.24    3.86
   4   6  12    7.72    3.52
   4   6  12   12.28    3.48
  -4   6 -12    9.37    3.84
   4   6  13   35.71    4.56
   4  -6  13   35.80    5.48
   4   6  13   48.44    5.73
   4   6  13   50.33    5.89
  -4   6 -13   47.42    5.62
   4   6  14   -1.85    3.41
   4  -6  14    0.09    3.88
   4   6  14    2.53    3.41
   4   6  14   -1.69    3.81
  -4   6 -14    1.94    3.41
   4   6  15   -0.05    4.18
   4  -6  15   -1.29    4.74
   4   6  15    1.85    3.54
   4   6  15   -0.99    3.86
  -4   6 -15    2.84    3.14
  -4   7  14   -2.60    5.21
  -4   7  14    2.42    3.09
  -4   7  14    7.70    3.70
  -4   7  13   12.64    5.46
  -4   7  13   11.17    3.32
  -4   7  13   15.71    3.86
  -4   7  12   -0.45    4.38
  -4   7  12   -1.15    3.18
  -4   7  12   -0.99    2.93
  -4   7  11   -1.42    4.90
  -4   7  11    0.95    2.87
  -4   7  11    1.90    3.32
  -4   7  10   35.08    5.28
   4  -7 -10   35.66    4.60
  -4   7  10   40.11    4.85
  -4   7  10   34.53    4.65
  -4   7   9   -8.01    4.09
   4  -7  -9   -1.69    2.93
  -4   7   9    4.27    2.89
  -4   7   9    4.40    3.09
   4   7  -8   30.40    4.02
   4   7  -8   26.70    3.77
  -4   7   8   35.89    5.15
   4  -7  -8   38.98    4.76
  -4   7   8   47.58    5.24
  -4   7   8   49.07    5.37
   4   7  -7   -1.92    3.66
   4   7  -7   -5.78    3.75
  -4   7   7   -7.38    4.27
   4  -7  -7    3.43    2.80
  -4   7   7   -5.85    2.78
  -4   7   7    2.53    2.69
   4   7  -6   59.84    5.37
   4   7  -6   57.96    5.35
  -4   7   6   51.76    5.62
   4  -7  -6   61.03    6.21
  -4   7   6   63.04    6.21
  -4   7   6   46.41    5.12
   4   7  -5    9.39    3.93
   4   7  -5    3.14    3.77
  -4   7   5    4.49    4.27
   4  -7  -5    4.36    2.64
  -4   7   5   11.62    3.14
  -4   7   5    9.05    2.60
   4   7  -4   11.89    3.90
   4   7  -4    8.64    3.95
  -4   7   4    8.33    4.60
   4  -7  -4   10.22    3.14
  -4   7   4   10.56    3.18
   4   7  -3   64.80    5.69
   4   7  -3   69.97    5.37
  -4   7   3   54.26    6.23
   4  -7  -3   61.44    6.18
  -4   7   3   51.26    5.51
   4   7  -2    1.85    3.39
  -4   7   2    2.55    4.47
   4  -7  -2   -1.17    2.84
  -4   7   2    1.49    2.62
   4   7  -1    3.97    3.84
  -4   7   1    5.58    4.51
   4  -7  -1    4.72    2.80
  -4   7   1   -0.41    2.89
   4   7   0   22.14    3.97
  -4   7   0   21.51    5.19
   4  -7   0   24.31    3.79
  -4   7   0   19.12    3.63
   4   7   1   31.51    4.56
  -4   7  -1   32.39    5.35
   4  -7   1   39.73    4.67
  -4   7  -1   43.92    4.85
   4   7   2   21.10    3.93
  -4   7  -2   18.44    5.39
   4  -7   2   19.52    3.63
  -4   7  -2   22.75    3.70
   4   7   3    5.15    3.41
  -4   7  -3    6.37    5.46
   4  -7   3    5.55    3.21
  -4   7  -3    0.81    3.02
   4   7   4    4.63    3.59
  -4   7  -4    3.48    5.26
   4  -7   4   10.74    3.66
  -4   7  -4    8.44    2.87
   4   7   5    9.80    3.57
  -4   7  -5   12.41    5.76
   4  -7   5   17.92    3.95
  -4   7  -5   10.38    3.34
   4   7   6    7.97    3.66
  -4   7  -6    1.83    5.55
   4  -7   6    6.75    3.59
   4   7   6    1.72    2.62
   4   7   6    2.69    2.28
  -4   7  -6    6.50    3.09
   4   7   7    0.72    3.48
  -4   7  -7   -1.63    4.79
   4  -7   7   -0.32    3.45
   4   7   7    3.77    2.48
   4   7   7   -0.34    2.78
  -4   7  -7    4.63    3.09
   4  -7   8   22.98    4.56
   4   7   8   19.86    3.48
   4   7   8   17.58    3.66
  -4   7  -8   17.38    3.79
   4   7   9    2.80    3.66
  -4   7  -9    2.17    2.42
   4  -7   9   -0.29    3.61
   4   7   9    2.17    3.05
   4   7   9   -2.10    3.59
  -4   7  -9    3.86    3.21
   4   7  10    7.04    4.15
   4  -7  10    1.90    4.09
   4   7  10    2.28    3.79
   4   7  10    4.13    3.09
  -4   7 -10    4.40    3.43
   4   7  11    9.71    4.45
   4  -7  11    9.66    4.15
   4   7  11    1.26    3.45
   4   7  11    7.76    4.36
  -4   7 -11    0.38    3.41
  -4   8   7    4.74    4.02
  -4   8   7    7.09    3.84
   4   8  -6   13.36    6.23
   4   8  -6   22.66    5.80
  -4   8   6   34.24    6.79
   4  -8  -6   23.00    5.26
  -4   8   6   30.85    4.65
  -4   8   6   29.97    4.69
   4   8  -5    5.03    5.55
   4   8  -5    6.07    6.61
  -4   8   5   -7.85    6.32
   4  -8  -5    3.21    4.56
  -4   8   5    3.86    3.36
  -4   8   5    2.96    3.21
   4   8  -4   53.22    7.54
   4   8  -4   54.22    6.73
  -4   8   4   52.95    7.36
   4  -8  -4   58.66    6.82
  -4   8   4   49.75    5.71
  -4   8   4   49.84    5.69
   4   8  -3    1.87    5.69
   4   8  -3    9.50    6.43
  -4   8   3    9.07    6.43
   4  -8  -3    6.39    3.95
  -4   8   3   -2.89    3.72
  -4   8   3    2.48    3.23
   4   8  -2   34.17    6.55
   4   8  -2   28.44    6.34
  -4   8   2   34.47    6.84
   4  -8  -2   27.31    4.69
  -4   8   2   21.85    4.09
  -4   8   2   21.40    4.09
   4   8  -1    3.02    5.30
   4   8  -1    1.42    5.73
  -4   8   1    1.04    6.25
   4  -8  -1   -1.38    3.93
  -4   8   1   -5.19    3.52
  -4   8   1    2.21    3.02
   4   8   0    5.85    6.00
   4   8   0   -2.82    4.99
  -4   8   0   -4.60    6.30
   4  -8   0    0.77    4.11
  -4   8   0    0.18    3.23
   4   8   1    5.21    4.49
   4   8   1    2.87    6.18
  -4   8  -1    0.52    6.86
   4  -8   1   11.53    4.51
  -4   8  -1    5.62    3.59
   4   8   2    2.64    5.98
   4   8   2   -1.17    5.21
  -4   8  -2    2.71    6.97
   4  -8   2    4.40    4.51
  -4   8  -2    1.15    3.14
   4   8   3    1.13    5.37
   4   8   3    6.86    5.73
  -4   8  -3   -6.05    7.85
   4  -8   3    1.33    4.74
  -4   8  -3    1.53    3.27
  -5   0  26    2.23    6.16
  -5   0  26   -2.28    2.91
  -5   0  26   -3.66    3.05
  -5   0  25   19.14    5.94
  -5   0  25   22.05    3.61
  -5   0  25   26.52    4.22
  -5   0  24   -6.07    5.03
  -5   0  24    1.08    2.73
  -5   0  24    1.29    2.78
  -5   0  23   -1.49    4.27
  -5   0  23    2.60    2.75
  -5   0  23   -0.79    2.21
  -5   0  22   -3.95    3.72
  -5   0  22   -1.29    2.37
  -5   0  22   -0.63    2.23
  -5   0  21    4.69    3.72
  -5   0  21    4.18    2.17
  -5   0  21    5.51    2.57
  -5   0  20   -4.13    3.61
  -5   0  20   -2.12    1.92
  -5   0  20   -0.14    2.26
  -5   0  19  124.64    7.72
  -5   0  19  156.73   13.18
  -5   0  19  128.88   10.99
  -5   0  18   -1.13    3.34
  -5   0  18   -0.72    1.78
  -5   0  18   -0.29    1.63
  -5   0  17   47.81    4.65
  -5   0  17   59.34    5.55
  -5   0  17   65.98    6.21
  -5   0  16   -0.07    2.89
  -5   0  16    1.99    1.87
  -5   0  16   -0.32    1.83
  -5   0  15  448.94   21.04
   5   0 -15  537.19   43.11
  -5   0  15  553.67   44.35
  -5   0  15  437.88   35.19
  -5   0  14    1.35    2.39
   5   0 -14    1.83    1.90
  -5   0  14    1.69    1.78
  -5   0  14   -2.28    1.58
  -5   0  13   67.83    4.72
   5   0 -13   84.84    7.43
  -5   0  13   69.23    6.21
  -5   0  13   77.31    6.84
   5   0 -12   -0.93    2.21
  -5   0  12    0.86    2.10
   5   0 -12    0.09    1.35
  -5   0  12    0.14    1.53
  -5   0  12    0.20    1.33
   5   0 -11   12.78    2.60
  -5   0  11   17.22    2.71
   5   0 -11   10.11    1.94
  -5   0  11   12.10    1.99
   5   0 -10   -0.59    1.90
  -5   0  10    0.90    2.14
   5   0 -10    1.38    1.53
  -5   0  10   -1.56    1.26
   5   0  -9  147.68    7.79
  -5   0   9  172.51    8.98
   5   0  -9  176.03   14.47
  -5   0   9  149.94   12.46
   5   0  -8   -2.78    1.85
  -5   0   8    0.59    2.08
   5   0  -8    0.72    1.17
  -5   0   8    0.43    1.33
   5   0  -7  610.55   27.81
  -5   0   7  638.54   29.09
   5   0  -7  607.39   48.48
  -5   0   7  601.75   48.01
   5   0  -6   -1.67    1.99
  -5   0   6    0.41    2.10
   5   0  -6    1.42    1.35
  -5   0   6    0.59    1.26
   5   0  -5   82.75    5.12
  -5   0   5   83.90    5.42
   5   0  -5   69.50    6.12
  -5   0   5   78.89    6.84
   5   0  -4    2.19    2.12
  -5   0   4   -4.60    2.14
   5   0  -4    1.13    1.29
  -5   0   4    0.14    1.08
   5   0  -3    1.51    2.17
  -5   0   3   -0.23    2.28
   5   0  -3    0.09    0.86
  -5   0   3    1.53    1.22
   5   0  -2    2.91    2.19
  -5   0   2   -1.17    2.12
   5   0  -2   -0.05    1.24
  -5   0   2    3.02    1.38
   5   0  -1 1957.59   86.42
  -5   0   1 1934.57   85.52
   5   0  -1 1856.47  147.14
  -5   0   1 1957.37  155.13
   5   0   0   -1.11    1.96
  -5   0   0   -0.77    2.03
   5   0   0    2.03    1.24
  -5   0   0    0.09    1.08
   5   0   1  557.28   25.60
  -5   0  -1  585.04   26.81
   5   0   1  552.99   44.22
  -5   0  -1  674.65   53.85
   5   0   2    0.90    2.12
  -5   0  -2    4.27    2.26
   5   0   2   -1.38    1.40
  -5   0  -2   -0.18    1.22
   5   0   3   15.71    2.71
  -5   0  -3   18.64    2.75
   5   0   3   16.59    2.19
  -5   0  -3   21.19    2.55
   5   0   4    0.88    2.10
  -5   0  -4    0.25    2.03
   5   0   4   -0.25    1.04
  -5   0  -4   -0.23    1.49
   5   0   5   63.22    4.51
  -5   0  -5   65.57    4.56
   5   0   5   60.31    5.58
  -5   0  -5   67.01    6.00
   5   0   6    0.02    2.14
  -5   0  -6    1.24    2.35
   5   0   6    0.65    1.42
  -5   0  -6    0.00    1.44
   5   0   7    0.65    2.14
   5   0   7    0.25    1.67
  -5   0  -7   -0.18    1.58
   5   0   8    3.25    2.32
   5   0   8   -0.63    1.42
  -5   0  -8   -0.38    1.42
   5   0   9   24.47    3.11
   5   0   9   18.21    2.62
  -5   0  -9   11.94    2.21
   5   0  10    3.50    2.57
   5   0  10    0.84    1.56
  -5   0 -10   -1.24    1.90
   5   0  11  183.05    9.68
   5   0  11  174.16   14.51
  -5   0 -11  192.51   15.96
   5   0  12   -0.81    2.55
   5   0  12    1.87    2.01
  -5   0 -12    2.87    1.69
   5   0  13   13.47    2.91
   5   0  13   13.57    2.51
  -5   0 -13   20.11    2.93
   5   0  14   -5.51    2.78
   5   0  14   -1.76    1.90
  -5   0 -14    1.11    1.67
   5   0  15    2.71    2.78
   5   0  15    2.19    2.28
  -5   0 -15    1.08    1.83
   5   0  16   -1.94    3.07
   5   0  16   -3.57    2.21
  -5   0 -16    2.55    2.08
   5   0  17    9.82    3.41
   5   0  17    8.46    2.73
  -5   0 -17   15.35    2.71
   5   0  18   -1.94    3.50
   5   0  18    0.16    1.94
  -5   0 -18    0.47    2.17
   5   0  19   52.77    5.28
   5   0  19   52.93    5.64
  -5   0 -19   53.67    5.19
   5   0  20    6.50    4.45
   5   0  20    1.53    3.14
  -5   0 -20    2.75    2.44
   5   0  21   42.66    5.98
   5   0  21   60.87    6.14
  -5   0 -21   44.19    4.85
   5   0  22    0.45    5.17
   5   0  22   -4.51    3.45
   5   0  22   -1.31    3.21
  -5   0 -22   -1.26    2.71
  -5  -1  26    2.19    5.78
  -5   1  26  -10.70    6.48
  -5  -1  26    4.04    3.30
  -5  -1  26    2.69    3.77
  -5   1  26    0.09    2.60
  -5   1  26    1.74    3.14
  -5  -1  25    7.22    5.39
  -5   1  25    0.90    5.37
  -5  -1  25    9.55    3.43
  -5  -1  25    1.40    2.87
  -5   1  25    6.91    3.02
  -5   1  25    0.77    2.87
  -5  -1  24    5.03    5.35
  -5   1  24   12.53    4.72
  -5  -1  24    9.50    2.82
  -5  -1  24   10.11    3.34
  -5   1  24    6.05    2.98
  -5   1  24   12.14    2.80
  -5  -1  23   53.97    6.16
  -5   1  23   56.54    5.98
  -5  -1  23   53.70    5.44
  -5  -1  23   64.58    6.34
  -5  -1  22   -1.04    4.06
  -5   1  22   -3.86    4.00
  -5  -1  22    2.57    2.26
  -5  -1  22    1.53    2.12
  -5   1  22   -1.02    2.46
  -5   1  22   -0.61    2.39
  -5  -1  21  162.31    9.07
  -5   1  21  165.83    9.37
  -5  -1  21  144.68   12.14
  -5  -1  21  156.69   13.16
  -5   1  21  161.99   13.63
  -5   1  21  160.84   13.38
  -5  -1  20   -3.81    3.18
  -5   1  20   -1.13    3.41
  -5  -1  20   -0.29    2.23
  -5  -1  20    3.61    2.26
  -5   1  20    3.84    2.26
  -5   1  20    3.41    2.19
  -5  -1  19  245.80   12.21
  -5   1  19  276.50   13.86
  -5  -1  19  284.17   23.20
  -5  -1  19  233.61   19.23
  -5   1  19  275.14   22.46
  -5   1  19  252.34   20.63
  -5  -1  18    3.59    2.78
  -5   1  18    1.29    3.02
  -5  -1  18    1.72    2.10
  -5  -1  18    1.35    1.81
  -5   1  18    0.00    2.01
  -5   1  18   -1.49    1.74
  -5  -1  17    3.88    3.00
  -5   1  17    5.19    2.93
  -5  -1  17    4.11    2.21
  -5  -1  17    6.66    2.19
  -5   1  17   10.04    2.48
  -5   1  17    5.53    1.96
  -5  -1  16   34.26    3.48
  -5   1  16   33.88    3.86
   5  -1 -16   37.15    3.95
  -5  -1  16   39.43    4.04
  -5  -1  16   43.77    4.60
  -5   1  16   34.83    3.72
  -5   1  16   39.00    4.18
  -5  -1  15   69.61    4.92
  -5   1  15   72.50    5.33
   5  -1 -15   64.06    5.91
  -5  -1  15   71.10    6.50
  -5  -1  15   70.20    6.34
  -5   1  15   64.40    5.89
  -5   1  15   67.40    6.18
  -5  -1  14   28.28    3.18
  -5   1  14   41.46    4.00
   5  -1 -14   36.63    3.90
  -5  -1  14   43.47    4.29
  -5  -1  14   37.85    3.81
  -5   1  14   49.02    4.90
  -5   1  14   45.19    4.42
  -5  -1  13   32.12    2.96
   5   1 -13   32.28    2.82
  -5   1  13   31.17    3.61
   5  -1 -13   34.96    3.84
  -5  -1  13   24.38    2.91
  -5  -1  13   34.85    3.61
   5   1 -13   27.22    3.07
  -5   1  13   28.46    3.21
  -5   1  13   34.01    3.66
  -5  -1  12   45.75    3.59
   5   1 -12   39.88    3.34
  -5   1  12   36.18    3.79
   5  -1 -12   38.75    3.88
  -5  -1  12   46.77    4.49
  -5  -1  12   42.48    4.02
   5   1 -12   47.33    4.42
  -5   1  12   41.21    4.18
   5  -1 -11    3.34    2.28
  -5  -1  11    3.32    1.78
   5   1 -11    2.08    1.94
  -5   1  11    2.89    2.55
   5  -1 -11    1.02    1.49
  -5  -1  11    0.61    1.31
  -5  -1  11    1.96    1.49
   5   1 -11   -1.33    1.24
  -5   1  11    0.43    1.42
   5  -1 -10  240.83   11.92
  -5  -1  10  234.06   11.42
   5   1 -10  232.93   11.24
  -5   1  10  236.55   11.94
   5  -1 -10  227.07   18.55
  -5  -1  10  211.99   17.29
   5   1 -10  231.13   18.85
  -5   1  10  270.18   21.92
   5  -1  -9    0.61    2.17
  -5  -1   9    1.90    1.76
   5   1  -9    1.47    1.78
  -5   1   9    4.22    2.48
   5  -1  -9    3.18    1.42
  -5  -1   9    1.22    1.26
   5   1  -9    2.08    1.26
  -5   1   9    1.85    1.53
   5  -1  -8    2.62    2.19
  -5  -1   8    1.99    2.08
   5   1  -8    2.93    1.99
  -5   1   8    4.13    2.32
   5  -1  -8    3.05    1.47
  -5  -1   8    4.94    1.44
   5   1  -8    2.82    1.31
  -5   1   8    2.69    1.44
   5  -1  -7  311.48   14.94
  -5  -1   7  311.93   14.81
   5   1  -7  322.09   15.21
  -5   1   7  316.90   15.37
   5  -1  -7  303.13   24.56
  -5  -1   7  363.62   29.16
   5   1  -7  341.28   27.42
  -5   1   7  296.13   23.97
   5  -1  -6  108.61    6.32
  -5  -1   6  122.88    6.75
   5   1  -6  109.92    6.12
  -5   1   6  126.80    7.13
   5  -1  -6  110.67    9.37
  -5  -1   6  107.26    8.92
   5   1  -6  111.88    9.34
  -5   1   6  102.36    8.64
   5  -1  -5  808.95   36.47
  -5  -1   5  840.55   37.76
   5   1  -5  833.10   37.29
  -5   1   5  800.37   36.09
   5  -1  -5  870.34   69.32
  -5  -1   5  919.77   73.04
   5   1  -5  843.71   67.10
  -5   1   5  807.82   64.31
   5  -1  -4  116.33    6.61
  -5  -1   4  129.92    7.18
   5   1  -4  130.39    6.97
  -5   1   4  120.30    6.91
   5  -1  -4  149.31   12.44
  -5  -1   4  133.73   10.99
   5   1  -4  126.94   10.54
  -5   1   4  121.41   10.18
   5  -1  -3  122.70    6.91
  -5  -1   3  119.65    6.77
   5   1  -3  122.61    6.70
  -5   1   3  118.18    6.73
   5  -1  -3  115.32    9.68
  -5  -1   3  123.64   10.20
   5   1  -3  126.94   10.52
  -5   1   3  115.45    9.68
   5  -1  -2   41.91    3.45
  -5  -1   2   40.33    3.61
   5   1  -2   41.98    3.50
  -5   1   2   44.17    3.75
   5  -1  -2   43.25    4.20
  -5  -1   2   44.69    4.09
   5   1  -2   40.33    3.77
  -5   1   2   35.46    3.57
   5  -1  -1  190.14    9.77
  -5  -1   1  179.76    9.39
   5   1  -1  173.96    8.96
  -5   1   1  178.63    9.34
   5  -1  -1  162.33   13.38
  -5  -1   1  209.26   16.97
   5   1  -1  192.26   15.66
  -5   1   1  190.70   15.64
   5  -1   0  135.83    7.45
  -5  -1   0  124.37    7.00
   5   1   0  127.01    7.00
  -5   1   0  110.89    6.55
   5  -1   0  129.29   10.81
  -5  -1   0  121.68   10.09
   5   1   0  133.58   11.04
  -5   1   0  130.46   10.90
   5  -1   1 1294.90   57.60
  -5  -1  -1 1244.80   55.41
   5   1   1 1255.18   55.89
  -5   1  -1 1247.73   55.64
   5  -1   1 1367.13  108.61
  -5  -1  -1 1421.53  112.77
   5   1   1 1327.86  105.34
  -5   1  -1 1252.02   99.43
   5  -1   2   12.05    2.44
  -5  -1  -2   11.13    2.66
   5   1   2   20.56    2.91
  -5   1  -2   13.72    2.51
   5  -1   2   15.71    2.30
  -5  -1  -2   19.84    2.44
   5   1   2   11.56    1.81
  -5   1  -2   15.42    2.19
   5  -1   3  625.22   28.48
  -5  -1  -3  648.47   29.73
   5   1   3  616.19   28.24
  -5   1  -3  640.12   28.98
   5  -1   3  639.21   51.10
  -5  -1  -3  648.24   51.73
   5   1   3  643.28   51.37
  -5   1  -3  592.04   47.33
   5  -1   4  267.24   13.05
  -5  -1  -4  282.59   13.99
   5   1   4  256.63   12.71
  -5   1  -4  268.37   13.09
   5  -1   4  262.05   21.31
  -5  -1  -4  268.14   21.76
   5   1   4  278.08   22.57
  -5   1  -4  335.18   27.06
   5  -1   5  169.10    8.83
   5   1   5  177.12    9.34
  -5   1  -5  160.62    8.58
   5  -1   5  193.71   15.96
  -5  -1  -5  219.03   17.90
   5  -1   6  315.09   15.01
   5   1   6  296.36   14.33
  -5   1  -6  315.54   15.05
   5  -1   6  294.78   23.93
  -5  -1  -6  280.11   22.71
   5   1   6  313.29   25.37
  -5   1  -6  300.42   24.29
   5  -1   7  111.48    6.39
   5   1   7  120.87    6.97
  -5   1  -7  116.20    6.52
   5  -1   7  108.70    9.28
  -5  -1  -7  111.82    9.53
   5   1   7   94.80    8.17
  -5   1  -7  103.22    8.87
   5  -1   8    5.51    2.37
   5   1   8    3.70    2.75
  -5   1  -8    8.24    2.62
   5  -1   8    4.22    1.78
  -5  -1  -8    6.88    1.83
   5   1   8    6.91    1.83
  -5   1  -8    4.38    1.65
   5  -1   9   27.67    3.16
   5   1   9   15.94    3.05
   5  -1   9   19.84    2.66
  -5  -1  -9   23.95    3.00
   5  -1  10   18.78    2.84
   5   1  10   10.92    3.09
   5  -1  10    8.33    2.19
  -5  -1 -10   14.31    2.44
   5   1  10   15.96    2.51
  -5   1 -10    8.33    2.05
   5  -1  11    9.03    2.48
   5   1  11    5.71    2.91
   5  -1  11    6.00    2.17
  -5  -1 -11    8.51    1.99
   5   1  11    5.03    1.94
  -5   1 -11    9.71    1.83
   5  -1  12   11.13    2.78
   5   1  12    9.21    2.75
   5  -1  12    9.84    2.39
  -5  -1 -12   11.08    2.10
   5   1  12    9.82    2.23
  -5   1 -12    9.10    2.05
   5  -1  13  152.63    8.33
   5   1  13  162.11    8.87
   5  -1  13  138.41   11.67
  -5  -1 -13  161.63   13.59
   5   1  13  174.45   14.58
  -5   1 -13  157.79   13.25
   5  -1  14    4.54    3.00
   5   1  14    8.37    3.07
   5  -1  14   11.17    2.73
  -5  -1 -14   11.26    2.55
   5   1  14   10.38    2.51
  -5   1 -14    9.21    2.30
   5  -1  15  223.03   11.53
   5   1  15  210.43   11.04
   5  -1  15  227.29   18.71
  -5  -1 -15  247.15   20.29
   5   1  15  218.65   18.03
  -5   1 -15  202.67   16.75
   5  -1  16   -2.03    2.78
   5   1  16    1.31    3.21
   5  -1  16   -1.99    1.67
  -5  -1 -16   -0.70    2.08
   5   1  16   -2.84    2.26
  -5   1 -16    2.17    1.96
   5  -1  17   87.51    6.05
   5   1  17   82.41    6.14
   5  -1  17   81.08    7.40
  -5  -1 -17   87.58    7.79
   5   1  17   76.31    7.13
  -5   1 -17   89.16    7.92
   5  -1  18    0.77    3.72
   5   1  18   -0.68    3.48
   5  -1  18   -1.04    2.05
  -5  -1 -18    1.42    2.19
   5   1  18    3.39    1.83
  -5   1 -18    1.22    2.01
   5  -1  19    9.98    4.51
   5   1  19   16.52    4.24
   5  -1  19   10.92    3.09
  -5  -1 -19   10.45    2.84
   5   1  19   10.79    3.14
  -5   1 -19   12.03    2.62
   5  -1  20   -9.41    4.88
   5   1  20    0.61    4.22
   5  -1  20    0.41    3.30
  -5  -1 -20    1.15    2.46
   5   1  20    0.41    2.55
   5   1  20    1.83    2.53
  -5   1 -20   -0.14    2.55
   5  -1  21    5.33    5.51
   5   1  21    0.20    4.54
   5  -1  21    7.56    3.05
  -5  -1 -21    1.63    2.08
   5   1  21    3.16    1.96
   5   1  21    7.79    3.41
  -5   1 -21    6.59    2.75
   5  -1  22    5.82    6.00
   5   1  22   -9.43    5.60
   5  -1  22    3.97    3.93
  -5  -1 -22    2.69    2.80
   5   1  22    6.59    3.39
   5   1  22    1.22    3.00
  -5   1 -22    3.18    2.87
  -5   2  26   14.40    6.79
  -5  -2  26    5.76    4.36
  -5  -2  26   11.83    4.83
  -5   2  26   15.44    2.96
  -5   2  26   14.24    2.89
  -5   2  25   -4.83    5.69
  -5  -2  25    8.74    3.79
  -5  -2  25   -2.98    3.30
  -5   2  25   -0.54    2.89
  -5   2  25    0.16    2.21
  -5   2  24   44.44    6.25
  -5  -2  24   28.55    4.42
  -5  -2  24   24.49    3.97
  -5   2  24   48.60    5.28
  -5   2  24   35.87    4.33
  -5  -2  23    5.33    3.16
  -5  -2  23    4.56    3.90
  -5   2  23    5.39    4.27
  -5  -2  23    7.85    3.02
  -5  -2  23   10.13    3.23
  -5   2  23   11.15    2.80
  -5   2  23   13.18    3.16
  -5  -2  22    3.68    3.39
  -5   2  22   -5.80    3.97
  -5  -2  22    3.52    2.89
  -5  -2  22    1.49    2.73
  -5   2  22   -2.84    2.03
  -5   2  22    2.39    2.71
  -5  -2  21    4.06    3.16
  -5   2  21    3.45    3.79
  -5   2  21    8.28    2.46
  -5   2  21    7.06    2.17
  -5  -2  20    2.91    3.00
  -5   2  20    5.08    3.59
  -5  -2  20    4.11    2.62
  -5  -2  20    2.12    2.32
  -5   2  20    4.06    2.12
  -5   2  20    3.30    2.03
  -5  -2  19   20.47    2.98
  -5   2  19   25.10    4.15
  -5  -2  19   23.23    3.34
  -5  -2  19   22.21    3.18
  -5   2  19   19.79    2.98
  -5   2  19   26.81    3.50
  -5  -2  18    2.46    2.39
  -5   2  18    7.06    3.50
  -5  -2  18   10.59    2.39
  -5  -2  18    5.69    2.46
  -5   2  18    1.35    1.96
  -5   2  18    8.24    2.01
  -5  -2  17   33.22    3.21
  -5   2  17   22.89    3.84
   5  -2 -17   35.71    3.84
  -5  -2  17   33.54    3.93
  -5  -2  17   32.16    3.66
  -5   2  17   30.38    3.59
  -5   2  17   37.74    4.20
  -5  -2  16   68.62    4.38
  -5   2  16   72.88    5.58
   5  -2 -16   79.16    7.22
  -5  -2  16   64.96    5.96
  -5  -2  16   73.99    6.75
  -5   2  16   82.61    7.38
  -5   2  16   68.37    6.39
  -5  -2  15  102.97    5.69
  -5   2  15  108.68    6.86
   5  -2 -15  123.17   10.63
  -5  -2  15  112.74    9.57
  -5  -2  15  110.53    9.53
  -5   2  15  124.82   10.68
  -5   2  15  103.01    8.89
  -5  -2  14  122.88    6.46
  -5   2  14  110.94    6.79
   5  -2 -14  143.42   12.08
  -5  -2  14  128.77   10.77
  -5  -2  14  108.27    9.19
  -5   2  14  135.90   11.42
  -5   2  14  145.36   12.23
  -5  -2  13   75.97    4.42
   5  -2 -13   66.63    6.18
  -5  -2  13   66.31    5.91
  -5  -2  13   66.31    5.94
  -5   2  13   78.28    6.97
  -5   2  13   69.95    6.30
  -5  -2  12   18.53    2.37
   5   2 -12   22.73    2.39
  -5   2  12   15.24    3.14
   5  -2 -12   32.12    3.57
  -5  -2  12   24.67    2.71
  -5  -2  12   26.90    3.00
  -5   2  12   23.88    2.89
  -5  -2  11    0.52    1.67
   5   2 -11   -0.99    1.58
  -5   2  11    0.00    2.73
   5  -2 -11    2.57    1.63
  -5  -2  11    1.38    1.33
  -5  -2  11    1.76    1.38
  -5   2  11    0.41    1.15
  -5  -2  10  110.82    5.82
   5   2 -10  110.55    5.76
  -5   2  10  110.71    6.68
   5  -2 -10  109.81    9.41
  -5  -2  10  111.64    9.28
  -5  -2  10  111.86    9.34
   5   2 -10  111.82    9.39
  -5   2  10  119.78   10.16
   5  -2  -9    8.06    2.42
  -5  -2   9    5.17    1.78
   5   2  -9    3.77    1.63
  -5   2   9   -1.38    2.55
   5  -2  -9    2.26    1.29
  -5  -2   9    4.04    1.35
  -5  -2   9    5.55    1.26
   5   2  -9    5.42    1.42
  -5   2   9    7.45    1.90
   5  -2  -8   34.62    3.50
  -5  -2   8   37.92    3.00
   5   2  -8   38.46    3.02
  -5   2   8   38.84    3.72
   5  -2  -8   49.09    4.74
  -5  -2   8   37.45    3.48
   5   2  -8   38.87    3.59
  -5   2   8   43.13    4.27
   5  -2  -7  158.36    8.53
  -5  -2   7  148.90    7.70
   5   2  -7  155.02    7.90
  -5   2   7  154.16    8.53
   5  -2  -7  144.23   12.03
  -5  -2   7  152.02   12.39
   5   2  -7  142.33   11.58
  -5   2   7  160.64   13.34
   5  -2  -6   -1.56    2.42
  -5  -2   6   -1.42    1.87
   5   2  -6    0.02    1.58
  -5   2   6   -2.42    2.14
   5  -2  -6   -0.99    1.44
  -5  -2   6    0.81    0.90
   5   2  -6   -0.05    0.84
  -5   2   6    0.88    1.60
   5  -2  -5   82.97    5.39
  -5  -2   5   88.55    5.33
   5   2  -5   79.13    4.83
  -5   2   5   78.93    5.19
   5  -2  -5   96.36    8.35
  -5  -2   5   75.41    6.32
   5   2  -5   74.98    6.25
  -5   2   5   73.49    6.55
   5  -2  -4  327.51   15.73
  -5  -2   4  328.18   15.51
   5   2  -4  340.60   16.00
  -5   2   4  322.54   15.66
   5  -2  -4  352.11   28.39
  -5  -2   4  328.64   26.30
   5   2  -4  353.91   28.26
  -5   2   4  330.22   26.72
   5  -2  -3  247.83   12.26
  -5  -2   3  214.40   10.68
   5   2  -3  254.38   12.28
  -5   2   3  230.45   11.69
   5  -2  -3  243.77   19.89
  -5  -2   3  217.56   17.52
   5   2  -3  219.39   17.67
  -5   2   3  260.70   21.19
   5  -2  -2    5.08    2.28
  -5  -2   2   11.83    2.39
   5   2  -2   17.52    2.57
  -5   2   2   12.91    2.69
   5  -2  -2   11.58    2.01
  -5  -2   2   12.82    1.60
   5   2  -2   13.16    1.65
  -5   2   2   16.95    2.35
   5  -2  -1  359.56   17.02
  -5  -2   1  390.48   18.42
   5   2  -1  374.45   17.63
  -5   2   1  372.20   17.42
   5  -2  -1  372.65   30.00
  -5  -2   1  392.29   31.35
   5   2  -1  387.55   30.97
  -5   2   1  385.06   31.01
   5  -2   0    6.97    2.30
   5   2   0    5.46    2.14
  -5   2   0    6.09    2.19
   5  -2   0    4.92    1.63
  -5  -2   0    7.90    1.40
   5   2   0    3.63    1.13
  -5   2   0    5.78    1.38
   5  -2   1   40.49    3.52
   5   2   1   47.08    3.95
  -5   2  -1   37.92    3.59
   5  -2   1   40.06    4.02
  -5  -2  -1   51.80    4.60
   5   2   1   34.42    3.32
  -5   2  -1   38.30    3.84
   5  -2   2    6.68    2.30
   5   2   2    1.99    2.30
  -5   2  -2    1.94    2.19
   5  -2   2    3.57    1.58
  -5  -2  -2    3.14    1.22
   5   2   2    4.99    1.38
  -5   2  -2    4.56    1.63
   5  -2   3    0.02    1.99
   5   2   3    4.83    2.35
  -5   2  -3    0.34    2.23
   5  -2   3    1.90    1.63
  -5  -2  -3    1.72    1.26
   5   2   3    3.18    1.35
  -5   2  -3    2.05    1.31
   5  -2   4   58.08    4.09
   5   2   4   54.49    4.42
  -5   2  -4   59.95    4.04
   5   2   4   60.56    5.53
  -5   2  -4   72.27    6.27
   5  -2   5   26.11    3.00
   5   2   5   24.74    3.16
  -5   2  -5   20.11    2.73
   5  -2   5   16.52    2.19
  -5  -2  -5   20.74    2.60
   5   2   5   22.55    2.62
  -5   2  -5   18.12    2.23
   5  -2   6  160.25    8.40
   5   2   6  141.20    7.90
  -5   2  -6  145.13    7.99
   5  -2   6  137.77   11.56
  -5  -2  -6  137.41   11.49
   5   2   6  158.97   13.16
  -5   2  -6  151.09   12.57
   5  -2   7   21.08    2.75
   5   2   7   21.62    3.02
  -5   2  -7   18.03    3.02
   5  -2   7   17.29    2.62
  -5  -2  -7   15.44    2.19
   5   2   7   13.27    2.35
  -5   2  -7   14.02    2.26
   5  -2   8  158.02    8.24
   5   2   8  156.53    8.67
  -5   2  -8  142.29    7.61
   5  -2   8  146.62   12.30
  -5  -2  -8  137.86   11.56
   5   2   8  148.95   12.41
  -5   2  -8  152.02   12.71
   5  -2   9    1.26    2.26
   5   2   9    0.27    2.53
  -5   2  -9   -0.99    2.23
   5  -2   9    2.23    1.44
  -5  -2  -9    0.90    1.76
   5   2   9    2.89    1.74
  -5   2  -9    2.14    1.94
   5  -2  10  271.08   13.05
   5  -2  10  264.08   21.62
  -5  -2 -10  265.66   21.67
   5   2  10  280.11   22.80
  -5   2 -10  267.69   21.85
   5  -2  11   12.21    2.44
   5   2  11    7.13    2.75
   5  -2  11    6.37    1.72
  -5  -2 -11    8.78    2.05
   5   2  11   11.51    2.39
  -5   2 -11    6.77    2.14
   5  -2  12    0.18    2.23
   5   2  12    3.50    2.73
   5  -2  12   -0.52    1.76
  -5  -2 -12    1.02    1.74
   5   2  12   -2.23    1.85
  -5   2 -12    1.26    1.92
   5  -2  13    6.50    2.69
   5   2  13    8.76    3.09
   5  -2  13    9.05    2.35
  -5  -2 -13   15.01    2.53
   5   2  13   16.91    2.62
  -5   2 -13   16.14    2.73
   5  -2  14   28.55    3.45
   5   2  14   36.36    4.04
   5  -2  14   28.94    3.68
  -5  -2 -14   37.65    4.04
   5   2  14   35.28    3.75
  -5   2 -14   29.07    3.45
   5  -2  15   -1.33    2.78
   5   2  15    2.87    3.23
   5  -2  15   -3.09    2.21
  -5  -2 -15    0.43    1.78
   5   2  15    4.13    1.96
  -5   2 -15    2.44    2.08
   5  -2  16    9.16    3.27
   5   2  16    7.95    3.45
   5  -2  16   10.50    2.91
  -5  -2 -16    7.76    1.99
   5   2  16    8.01    2.57
  -5   2 -16    4.36    2.08
   5  -2  17   -0.34    3.34
   5   2  17    7.40    3.66
   5  -2  17    0.18    2.48
  -5  -2 -17    1.74    2.28
   5   2  17    2.26    2.08
   5   2  17    5.62    2.80
  -5   2 -17    2.35    2.12
   5  -2  18   20.22    4.20
   5   2  18   23.81    4.22
   5  -2  18   20.04    3.54
  -5  -2 -18   26.59    3.59
   5   2  18   24.38    3.54
   5   2  18   24.49    3.14
  -5   2 -18   27.20    3.48
   5  -2  19   36.34    5.15
   5   2  19   17.79    4.45
   5  -2  19   24.87    3.86
  -5  -2 -19   31.83    3.86
   5   2  19   39.07    4.72
   5   2  19   29.57    3.81
  -5   2 -19   31.89    4.02
   5  -2  20    4.27    5.01
   5   2  20    3.90    4.13
   5  -2  20   -0.47    3.09
  -5  -2 -20    3.66    3.02
   5   2  20    0.23    2.42
   5   2  20    3.09    2.91
  -5   2 -20    2.96    2.71
   5  -2  21   17.52    6.03
   5   2  21   25.19    4.92
   5   2  21   21.49    3.59
   5   2  21   37.15    4.88
  -5   2 -21   21.56    3.34
  -5   3  25   12.30    7.11
  -5  -3  25   -2.96    4.31
  -5   3  25    0.02    2.64
  -5   3  25    1.24    3.21
  -5   3  24   24.42    6.14
  -5  -3  24   13.70    4.18
  -5  -3  24   18.71    4.33
  -5   3  24   19.64    3.39
  -5   3  24   28.94    4.02
  -5   3  23   16.97    5.37
  -5  -3  23   14.11    4.22
  -5  -3  23   28.64    4.29
  -5   3  23   24.96    3.36
  -5   3  23   24.11    3.68
  -5   3  22   13.52    4.42
  -5  -3  22    8.31    3.63
  -5  -3  22   14.69    3.77
  -5   3  22   13.88    2.91
  -5   3  22   14.51    2.89
  -5   3  21   12.59    3.95
  -5  -3  21   15.42    3.45
  -5  -3  21   12.55    3.23
  -5   3  21    9.14    2.78
  -5   3  21   12.32    3.07
  -5   3  20   16.54    4.04
  -5  -3  20   21.96    3.48
  -5  -3  20   11.99    2.91
  -5   3  20   16.66    2.96
  -5   3  20   18.21    2.66
  -5   3  19    5.30    3.39
  -5  -3  19    0.25    2.51
  -5  -3  19    0.20    2.32
  -5   3  19    1.20    1.96
  -5   3  19   -0.34    1.81
  -5   3  18    7.18    3.54
  -5  -3  18    1.83    2.21
  -5  -3  18    1.24    2.26
  -5   3  18    5.33    2.14
  -5   3  18    2.48    2.10
  -5   3  17    6.00    3.66
   5  -3 -17   -1.56    1.94
  -5  -3  17    0.18    2.12
  -5  -3  17   -1.29    2.10
  -5   3  17   -0.45    1.92
  -5   3  17    3.14    2.12
  -5   3  16   34.49    4.45
   5  -3 -16   28.71    3.57
  -5  -3  16   35.66    3.86
  -5  -3  16   37.63    3.95
  -5   3  16   34.13    3.84
  -5   3  16   44.33    4.56
  -5   3  15   68.57    5.19
   5  -3 -15   92.11    8.24
  -5  -3  15   71.44    6.43
  -5  -3  15   74.35    6.55
  -5   3  15   63.31    5.96
  -5   3  15   81.75    7.36
  -5   3  14   16.05    3.27
  -5  -3  14   10.92    2.03
  -5  -3  14   10.99    2.21
  -5   3  14   13.32    2.30
  -5   3  14   12.10    2.19
  -5   3  13   -3.93    3.27
   5  -3 -13    0.86    1.96
  -5  -3  13   -0.47    1.51
  -5  -3  13    1.69    1.65
  -5   3  13   -1.44    1.72
  -5   3  13    0.47    1.58
   5   3 -12  215.55   10.07
  -5   3  12  208.72   10.90
   5  -3 -12  202.87   16.75
  -5  -3  12  206.98   16.82
  -5  -3  12  220.84   17.90
  -5   3  12  213.14   17.36
   5  -3 -11    6.41    1.99
  -5  -3  11    6.32    1.49
  -5  -3  11    6.03    1.42
  -5   3  11    1.42    1.58
   5   3 -10  759.07   33.68
  -5   3  10  739.20   33.83
   5  -3 -10  757.26   60.47
  -5  -3  10  744.17   59.11
  -5  -3  10  736.27   58.48
  -5   3  10  932.41   74.21
   5  -3  -9   17.52    2.69
  -5  -3   9    9.43    1.42
  -5  -3   9   10.38    1.38
  -5   3   9   12.71    2.14
   5   3  -8  320.74   14.90
  -5   3   8  290.26   14.13
   5  -3  -8  304.94   24.76
  -5  -3   8  294.55   23.54
  -5  -3   8  293.65   23.43
  -5   3   8  293.42   23.77
   5  -3  -7   97.35    6.03
   5   3  -7   92.61    5.08
  -5   3   7   81.84    5.78
   5  -3  -7  107.66    9.28
  -5  -3   7  101.28    8.26
  -5  -3   7   96.78    7.88
  -5   3   7   96.13    8.24
   5  -3  -6  219.77   11.24
   5   3  -6  217.45   10.63
  -5   3   6  217.83   11.49
   5  -3  -6  200.25   16.45
  -5  -3   6  204.22   16.32
  -5  -3   6  213.18   17.04
   5   3  -6  212.44   16.97
  -5   3   6  220.54   18.03
   5  -3  -5   13.50    2.75
   5   3  -5   13.75    2.35
  -5   3   5   14.11    2.80
   5  -3  -5   18.87    2.66
  -5  -3   5   15.89    1.51
   5   3  -5   13.52    1.33
  -5   3   5   13.43    2.05
   5  -3  -4   56.50    4.24
   5   3  -4   53.29    3.59
  -5   3   4   46.77    3.88
   5  -3  -4   53.27    5.06
  -5  -3   4   59.81    4.90
   5  -3  -3   14.47    2.71
   5   3  -3    7.63    2.32
  -5   3   3   12.08    2.89
   5  -3  -3   11.87    2.17
  -5  -3   3   10.86    1.22
   5   3  -3   11.08    1.31
  -5   3   3   10.56    2.05
   5  -3  -2   68.10    4.65
   5   3  -2   78.16    4.92
  -5   3   2   79.25    5.60
   5  -3  -2   71.28    6.39
  -5  -3   2   69.36    5.76
   5   3  -2   69.93    5.82
  -5   3   2   87.17    7.63
   5  -3  -1  112.54    6.43
   5   3  -1  122.04    6.73
  -5   3   1  109.45    6.64
   5  -3  -1   99.92    8.58
  -5  -3   1  111.84    9.14
   5   3  -1  124.19   10.11
  -5   3   1  111.07    9.48
   5  -3   0   -0.61    2.05
   5   3   0    6.61    2.44
  -5   3   0    0.81    2.26
   5  -3   0   -0.02    1.33
  -5  -3   0    0.16    1.02
   5   3   0    1.08    0.97
  -5   3   0    1.60    1.38
   5  -3   1   12.80    2.62
   5   3   1   11.44    2.53
  -5   3  -1   13.57    2.71
   5  -3   1   13.23    2.21
  -5  -3  -1   11.31    1.60
   5   3   1   10.31    1.53
  -5   3  -1   12.14    2.05
   5  -3   2   95.45    5.67
   5   3   2   96.74    5.87
  -5   3  -2   91.50    5.82
   5  -3   2   94.60    8.17
  -5  -3  -2  100.94    8.44
   5   3   2   97.06    8.06
  -5   3  -2   91.30    7.81
   5  -3   3  127.05    7.00
   5   3   3  142.65    7.92
  -5   3  -3  126.60    7.38
   5  -3   3  102.13    8.76
  -5  -3  -3  116.60    9.73
   5   3   3  122.67   10.22
  -5   3  -3  120.78   10.09
   5  -3   4  456.16   21.06
   5   3   4  454.13   21.31
  -5   3  -4  454.13   21.37
   5  -3   4  459.55   36.88
  -5  -3  -4  435.17   34.87
   5   3   4  475.12   38.03
  -5   3  -4  446.68   35.78
   5  -3   5   17.11    2.66
   5   3   5   14.92    2.91
  -5   3  -5    7.65    2.73
   5  -3   5   13.54    2.35
  -5  -3  -5   12.21    1.92
   5   3   5   13.20    1.99
  -5   3  -5   13.09    2.12
   5  -3   6  111.98    6.41
   5   3   6  127.41    7.54
  -5   3  -6  121.25    6.75
   5  -3   6  120.24   10.27
  -5  -3  -6  118.70   10.00
   5   3   6  106.87    9.07
  -5   3  -6  108.88    9.21
   5  -3   7    7.18    2.23
   5   3   7    7.20    2.66
  -5   3  -7    9.98    2.48
   5  -3   7    8.67    2.19
  -5  -3  -7    5.71    1.60
   5   3   7    4.88    1.69
  -5   3  -7    4.13    1.60
   5  -3   8   14.31    2.46
   5   3   8   21.28    3.43
  -5   3  -8   17.65    3.07
   5  -3   8   16.14    2.57
  -5  -3  -8   15.57    2.44
   5   3   8   22.37    2.78
  -5   3  -8   19.32    2.53
   5  -3   9    4.72    2.14
   5   3   9    2.84    2.89
  -5   3  -9    1.83    2.39
   5  -3   9    3.14    1.83
  -5  -3  -9    4.54    1.74
   5   3   9    7.61    2.03
  -5   3  -9    3.95    1.67
   5  -3  10    1.26    2.14
   5   3  10    3.52    3.00
  -5   3 -10    2.75    2.37
   5  -3  10   -3.09    1.69
  -5  -3 -10    1.08    1.78
   5   3  10    3.36    1.81
  -5   3 -10    1.67    1.76
   5  -3  11   -0.09    2.26
   5   3  11    2.17    3.09
   5  -3  11    1.33    2.17
  -5  -3 -11    3.05    1.96
   5   3  11   -1.47    2.08
  -5   3 -11    2.12    1.85
   5  -3  12   11.44    2.53
   5   3  12    7.70    2.75
   5  -3  12   10.20    2.35
  -5  -3 -12   10.59    2.44
   5   3  12   10.07    2.26
  -5   3 -12    7.72    2.05
   5  -3  13    3.84    2.64
   5   3  13    9.89    3.27
   5  -3  13   10.41    2.39
  -5  -3 -13    2.30    1.94
   5   3  13    4.97    2.19
   5   3  13    5.94    2.14
  -5   3 -13    9.71    2.19
   5  -3  14   88.12    5.46
   5   3  14  110.69    7.00
   5  -3  14  106.08    9.23
  -5  -3 -14   97.98    8.58
   5   3  14  101.14    8.78
   5   3  14  109.27    9.53
   5  -3  15   27.85    3.50
   5   3  15   33.81    4.13
   5  -3  15   28.82    3.88
  -5  -3 -15   31.08    3.75
   5   3  15   27.63    3.52
   5   3  15   23.29    3.36
  -5   3 -15   29.23    3.52
   5  -3  16   25.46    3.70
   5   3  16   30.13    4.15
   5  -3  16   25.80    3.77
  -5  -3 -16   26.11    3.52
   5   3  16   27.60    3.70
   5   3  16   23.79    3.59
  -5   3 -16   30.90    3.81
   5  -3  17  110.49    7.27
   5   3  17  110.26    7.27
   5  -3  17  126.94   11.17
  -5  -3 -17  154.77   13.16
   5   3  17  105.16    9.30
   5   3  17  100.04    8.96
  -5   3 -17  103.89    9.03
   5  -3  18    7.72    4.06
   5   3  18   11.35    4.02
   5  -3  18    9.25    3.02
  -5  -3 -18    4.81    2.46
   5   3  18    0.61    2.39
   5   3  18    5.73    2.60
  -5   3 -18    5.55    2.84
   5  -3  19    9.64    4.27
   5   3  19   14.54    4.29
   5  -3  19   20.77    3.88
  -5  -3 -19   15.84    3.52
   5   3  19   17.67    3.48
   5   3  19   16.41    3.61
  -5   3 -19   24.69    3.81
   5  -3  20   11.96    4.94
   5   3  20    9.95    4.67
   5  -3  20   10.18    3.97
  -5  -3 -20   15.03    3.30
   5   3  20   16.07    3.81
   5   3  20   21.69    4.04
  -5   3 -20   17.85    3.48
  -5   4  23   -2.08    6.55
  -5  -4  23   -4.81    4.56
  -5  -4  23    3.72    4.56
  -5   4  23    0.41    2.96
  -5   4  23    4.29    2.87
  -5   4  22    4.47    4.85
  -5  -4  22   -2.01    4.45
  -5  -4  22   -0.50    4.00
  -5   4  22    4.04    2.89
  -5   4  22    2.32    2.71
  -5   4  21   13.05    4.63
  -5  -4  21   18.44    4.09
  -5  -4  21   18.37    4.45
  -5   4  21   14.15    2.62
  -5   4  21   15.55    2.84
  -5   4  20    8.55    4.11
  -5  -4  20   11.49    3.61
  -5  -4  20    1.67    3.39
  -5   4  20    9.95    2.82
  -5   4  20    8.37    2.53
  -5   4  19    5.94    4.04
  -5  -4  19    0.38    2.66
  -5  -4  19    2.82    2.82
  -5   4  19   -3.45    2.44
  -5   4  19   -1.38    2.19
  -5   4  18   68.21    5.76
  -5  -4  18   70.06    6.64
  -5  -4  18   70.81    6.68
  -5   4  18   59.34    5.80
  -5   4  18   72.59    6.55
  -5   4  17    4.63    3.34
  -5  -4  17    4.60    2.42
  -5  -4  17    5.51    2.28
  -5   4  17    3.23    1.99
  -5   4  17    2.55    2.12
  -5   4  16   57.33    5.24
   5  -4 -16   74.33    6.82
  -5  -4  16   81.23    7.20
  -5  -4  16   64.46    5.94
  -5   4  16   62.66    5.71
  -5   4  16   62.61    5.87
  -5   4  15   55.39    5.12
   5  -4 -15   76.11    7.00
  -5  -4  15   73.38    6.50
  -5  -4  15   75.57    6.73
  -5   4  15   70.38    6.39
  -5   4  15   71.93    6.57
  -5   4  14   50.36    4.83
   5  -4 -14   45.37    4.58
  -5  -4  14   53.27    4.88
  -5  -4  14   60.72    5.53
  -5   4  14   79.97    7.18
  -5   4  14   67.78    6.09
  -5   4  13   -3.86    3.30
   5  -4 -13    2.28    1.85
  -5  -4  13    2.21    1.56
  -5  -4  13   -0.29    1.40
  -5   4  13    1.76    1.67
  -5   4  13    0.99    1.72
  -5   4  12   66.54    5.30
   5  -4 -12   55.84    5.33
  -5  -4  12   66.29    5.69
  -5  -4  12   67.85    5.76
  -5   4  12   54.89    5.08
   5   4 -11    2.05    1.51
  -5   4  11    0.70    3.02
   5  -4 -11    2.51    1.81
  -5  -4  11    4.04    1.24
  -5  -4  11    3.39    1.08
  -5   4  11    3.61    1.53
   5   4 -10    0.11    1.65
  -5   4  10   -3.52    3.02
   5  -4 -10    0.86    1.85
  -5  -4  10    0.63    0.68
  -5  -4  10    0.05    0.77
  -5   4  10    0.88    1.51
   5   4  -9    8.53    1.92
  -5   4   9   13.11    3.54
   5  -4  -9   15.26    2.69
  -5   4   9    5.73    1.49
   5   4  -8    1.69    1.90
  -5   4   8    5.28    3.07
   5  -4  -8    2.75    1.72
  -5   4   8    5.89    1.63
   5   4  -7   12.14    2.23
  -5   4   7    8.92    2.87
   5  -4  -7   17.02    2.57
  -5   4   7   17.02    2.35
   5   4  -6   70.62    4.45
  -5   4   6   64.33    5.03
   5  -4  -6   63.88    5.94
  -5   4   6   62.68    5.62
   5   4  -5   44.04    3.57
  -5   4   5   49.57    4.49
   5  -4  -5   40.47    4.20
  -5   4   5   37.20    3.66
   5   4  -4   85.82    5.26
  -5   4   4   90.74    5.94
   5  -4  -4   76.11    6.84
  -5   4   4   73.06    6.48
   5  -4  -3   15.05    2.75
   5   4  -3   13.57    2.71
  -5   4   3    7.00    2.62
   5  -4  -3   12.41    2.26
  -5   4   3   12.53    2.17
   5  -4  -2    6.23    2.48
   5   4  -2    4.29    2.30
  -5   4   2    5.85    2.66
   5  -4  -2    8.31    2.14
  -5   4   2    2.75    1.74
   5  -4  -1   31.42    3.39
   5   4  -1   31.46    3.18
  -5   4   1   30.52    3.75
   5  -4  -1   34.92    3.81
   5   4  -1   34.17    2.87
   5   4  -1   35.82    3.00
  -5   4   1   39.75    4.02
   5  -4   0   36.57    3.52
   5   4   0   34.87    3.57
  -5   4   0   28.35    3.81
   5  -4   0   26.61    3.25
  -5  -4   0   32.05    2.87
   5   4   0   34.53    3.02
   5   4   0   32.50    2.93
  -5   4   0   35.17    3.77
   5  -4   1   14.11    2.73
   5   4   1    6.59    2.57
  -5   4  -1    8.62    2.80
   5  -4   1    3.18    1.85
  -5  -4  -1    6.14    1.29
   5   4   1    4.49    1.20
   5   4   1    4.18    1.26
  -5   4  -1    0.32    1.74
   5  -4   2   11.15    2.57
   5   4   2   13.23    2.96
  -5   4  -2   12.32    2.69
   5  -4   2    9.43    2.12
  -5  -4  -2    8.44    1.53
   5   4   2    5.08    1.31
   5   4   2    7.11    1.47
  -5   4  -2    9.86    1.99
   5  -4   3   70.11    4.65
   5   4   3   78.80    5.42
  -5   4  -3   79.47    5.19
   5  -4   3   78.86    7.04
  -5  -4  -3   76.92    6.59
   5   4   3   82.88    7.04
   5   4   3   71.87    6.25
  -5   4  -3   66.97    6.12
   5  -4   4  114.05    6.50
   5   4   4  112.31    6.73
  -5   4  -4  126.99    7.27
   5  -4   4  130.84   11.06
  -5  -4  -4  119.06    9.93
   5   4   4  121.48   10.22
   5   4   4  119.06    9.91
  -5   4  -4  116.56    9.91
   5  -4   5   21.98    2.84
   5   4   5   18.71    3.02
  -5   4  -5   22.64    3.50
   5  -4   5   25.23    3.21
  -5  -4  -5   19.82    2.55
   5   4   5   24.38    2.82
   5   4   5   27.65    3.00
  -5   4  -5   17.94    2.39
   5  -4   6   57.10    4.38
   5   4   6   50.65    4.49
  -5   4  -6   55.75    4.38
   5  -4   6   56.31    5.44
  -5  -4  -6   55.59    5.08
   5   4   6   53.36    5.06
   5   4   6   54.13    4.92
  -5   4  -6   51.39    4.88
   5  -4   7    3.88    2.60
   5   4   7    0.74    2.60
  -5   4  -7   -0.88    2.44
   5  -4   7    1.81    2.03
  -5  -4  -7    0.97    1.76
   5   4   7    2.62    1.85
   5   4   7    4.40    1.83
  -5   4  -7    5.82    1.94
   5  -4   8  229.55   11.33
   5   4   8  256.63   13.05
  -5   4  -8  266.34   12.93
   5  -4   8  252.80   20.68
  -5  -4  -8  236.09   19.30
   5   4   8  267.92   21.83
   5   4   8  238.80   19.50
  -5   4  -8  253.25   20.58
   5  -4   9   -2.78    2.30
   5   4   9   -2.21    2.87
  -5   4  -9    0.59    2.84
   5  -4   9    0.25    1.87
  -5  -4  -9   -3.48    1.90
   5   4   9   -1.67    1.72
   5   4   9   -0.59    1.76
  -5   4  -9    1.17    1.96
   5  -4  10  116.06    6.48
   5   4  10  106.31    6.66
  -5   4 -10  116.65    6.48
   5  -4  10  113.35    9.84
  -5  -4 -10  111.23    9.57
   5   4  10  107.10    9.19
   5   4  10  117.39    9.98
  -5   4 -10  133.49   11.26
   5  -4  11   28.69    3.25
   5   4  11   25.66    3.50
  -5   4 -11   27.67    3.68
   5  -4  11   22.93    3.41
  -5  -4 -11   31.49    3.70
   5   4  11   27.76    3.21
   5   4  11   18.80    3.00
  -5   4 -11   26.32    3.50
   5  -4  12   84.48    5.51
   5   4  12   89.25    5.91
   5  -4  12  103.69    9.21
  -5  -4 -12  101.46    8.87
   5   4  12  109.74    9.34
   5   4  12   92.25    8.22
  -5   4 -12   93.38    8.19
   5  -4  13   -2.12    3.27
   5   4  13   -3.16    3.18
   5  -4  13   -2.48    2.26
  -5  -4 -13   -3.14    2.08
   5   4  13   -2.37    2.26
   5   4  13    2.23    2.30
  -5   4 -13   -2.08    1.99
   5  -4  14    4.13    3.52
   5   4  14    8.76    3.30
   5  -4  14    2.51    2.73
  -5  -4 -14    4.81    2.51
   5   4  14    7.49    2.62
   5   4  14    8.24    2.78
  -5   4 -14    7.36    2.39
   5  -4  15    5.67    3.75
   5   4  15   18.96    4.11
   5  -4  15   14.22    2.96
  -5  -4 -15   11.74    2.93
   5   4  15   17.45    3.16
   5   4  15   15.91    3.18
  -5   4 -15   14.20    3.16
   5  -4  16   -1.90    3.21
   5   4  16   -1.60    3.63
   5  -4  16    7.18    3.32
  -5  -4 -16    1.51    2.53
   5   4  16    1.08    2.71
   5   4  16   -1.96    3.02
  -5   4 -16   -3.57    2.66
   5  -4  17    2.48    2.57
   5   4  17    1.40    3.66
   5  -4  17   -2.51    3.43
  -5  -4 -17   -1.42    2.51
   5   4  17    1.38    2.64
   5   4  17    2.46    2.96
  -5   4 -17    0.97    2.84
   5   4  18    3.61    3.70
   5  -4  18    6.03    3.97
   5   4  18    8.06    3.72
   5   4  18    3.84    3.32
  -5   4 -18   -0.52    2.62
   5   4  19   -0.68    4.40
   5  -4  19    3.97    4.02
   5   4  19    6.88    3.50
   5   4  19    8.94    4.06
  -5   4 -19    4.60    3.16
  -5   5  21   40.11    6.46
  -5  -5  21   35.14    5.44
  -5  -5  21   30.25    5.69
  -5   5  21   36.97    4.74
  -5   5  21   40.72    4.74
  -5   5  20    7.34    5.24
  -5  -5  20    4.60    3.97
  -5  -5  20    1.24    3.81
  -5   5  20   -1.22    2.44
  -5   5  20    1.22    3.18
  -5   5  19    4.74    4.72
  -5  -5  19   -1.31    3.39
  -5  -5  19    6.34    3.43
  -5   5  19    2.53    2.44
  -5   5  19    6.79    3.05
  -5   5  18   -1.72    3.63
  -5  -5  18    2.37    3.21
  -5  -5  18    2.57    3.14
  -5   5  18    1.15    1.87
  -5   5  18   -0.11    2.28
  -5   5  17    2.73    3.61
  -5  -5  17    0.16    3.00
  -5  -5  17    2.37    2.69
  -5   5  17    2.93    2.42
  -5   5  17    1.92    2.71
  -5   5  16    1.06    3.81
   5  -5 -16   -1.24    2.17
  -5  -5  16   -0.52    2.26
  -5  -5  16   -0.07    2.19
  -5   5  16   -0.43    2.32
  -5   5  16    0.00    2.32
  -5   5  15    0.50    3.21
   5  -5 -15    4.20    2.37
  -5  -5  15    1.92    1.42
  -5  -5  15    0.95    1.51
  -5   5  15    2.21    2.17
  -5   5  15    0.05    1.99
  -5   5  14   21.13    4.13
   5  -5 -14   23.18    3.52
  -5   5  14   23.59    3.14
  -5   5  14   23.63    2.82
  -5   5  13   40.40    4.18
   5  -5 -13   39.50    4.36
  -5   5  13   24.22    3.07
  -5   5  13   27.76    3.34
  -5   5  12   84.78    6.09
   5  -5 -12   64.08    5.98
  -5   5  12   70.81    6.55
  -5   5  12   92.32    7.97
  -5   5  11    7.95    3.70
   5  -5 -11    3.86    2.28
  -5   5  11    6.91    2.08
   5   5 -10   56.72    3.68
  -5   5  10   46.16    4.45
   5  -5 -10   56.65    5.53
  -5   5  10   51.51    4.69
   5   5  -9   10.79    2.23
  -5   5   9    3.88    3.34
   5  -5  -9    4.15    2.23
  -5   5   9    8.06    1.92
   5   5  -8  338.57   15.62
  -5   5   8  367.68   17.99
   5  -5  -8  357.53   28.94
  -5   5   8  393.19   31.60
   5   5  -7    0.32    2.05
  -5   5   7    1.20    3.07
   5  -5  -7   -0.45    2.01
  -5   5   7   -1.02    1.56
   5   5  -6   19.64    2.57
  -5   5   6   18.06    3.32
   5  -5  -6   13.88    2.64
  -5   5   6   20.99    2.62
   5   5  -5   15.30    2.80
  -5   5   5    9.25    3.14
   5  -5  -5   11.83    2.35
  -5   5   5   12.82    2.14
   5   5  -4    6.79    2.51
  -5   5   4    2.64    3.72
   5  -5  -4    1.22    2.10
  -5   5   4    2.51    1.65
   5   5  -3    0.63    2.19
  -5   5   3   -2.51    3.32
   5  -5  -3    4.06    2.10
  -5   5   3    3.30    1.60
   5   5  -2   44.78    3.77
  -5   5   2   40.63    4.27
   5  -5  -2   35.32    3.88
  -5   5   2   46.32    4.51
   5   5  -1   14.54    3.07
  -5   5   1   16.61    3.41
   5  -5  -1   22.95    3.07
  -5   5   1   16.75    2.57
   5   5   0    2.10    2.62
  -5   5   0    0.27    3.11
   5  -5   0    3.02    2.01
  -5   5   0    2.17    1.76
   5   5   1   22.01    3.21
  -5   5  -1   22.59    3.97
   5  -5   1   21.40    3.02
   5   5   1   19.64    1.87
   5   5   1   21.71    1.96
  -5   5  -1   19.10    2.71
   5   5   2  114.80    6.73
  -5   5  -2  117.12    7.43
   5  -5   2  114.64    9.86
   5   5   2  108.45    8.87
   5   5   2  121.66    9.93
  -5   5  -2  114.16    9.80
   5   5   3   20.99    3.30
  -5   5  -3    9.62    3.25
   5  -5   3   21.67    3.09
   5   5   3   15.60    2.14
   5   5   3   14.76    2.19
  -5   5  -3   17.02    2.60
   5   5   4  120.42    7.00
  -5   5  -4  133.44    7.81
   5  -5   4  123.17   10.52
   5   5   4  123.94   10.29
   5   5   4  134.30   11.10
  -5   5  -4  125.56   10.61
   5   5   5   21.33    3.54
  -5   5  -5   19.59    3.93
   5  -5   5   16.41    2.91
   5   5   5   21.74    2.71
   5   5   5   24.69    2.93
  -5   5  -5   19.64    2.64
   5   5   6  157.03    8.67
  -5   5  -6  142.49    7.88
   5  -5   6  180.84   15.05
   5   5   6  160.66   13.20
   5   5   6  142.33   11.85
  -5   5  -6  148.36   12.35
   5   5   7   90.76    6.03
  -5   5  -7   99.52    6.30
   5  -5   7   81.68    7.45
   5   5   7   86.27    7.54
   5   5   7   82.11    7.18
  -5   5  -7   85.70    7.47
   5   5   8    0.00    2.96
  -5   5  -8   -3.54    3.25
   5  -5   8   -1.15    2.35
   5   5   8   -0.41    1.94
   5   5   8   -1.65    2.14
  -5   5  -8   -0.45    2.14
   5   5   9    1.17    2.93
  -5   5  -9   -3.32    3.50
   5  -5   9    0.23    2.39
   5   5   9    0.38    2.21
   5   5   9    0.11    2.21
  -5   5  -9    1.96    2.28
   5   5  10    4.11    3.21
  -5   5 -10    1.94    3.77
   5  -5  10    7.65    2.82
   5   5  10    1.60    2.35
   5   5  10    5.94    2.35
  -5   5 -10    3.18    2.26
   5   5  11    2.05    3.18
  -5   5 -11    1.81    4.27
   5  -5  11   -1.20    2.73
   5   5  11    4.18    2.57
   5   5  11    2.62    2.42
  -5   5 -11    3.75    2.57
   5   5  12   37.29    4.15
   5  -5  12   30.54    4.11
   5   5  12   26.00    3.72
   5   5  12   37.72    4.51
  -5   5 -12   30.90    4.09
   5   5  13   14.90    3.61
   5  -5  13   20.20    3.72
   5   5  13   26.66    3.81
   5   5  13   24.92    3.68
  -5   5 -13   15.51    3.11
   5   5  14   28.67    4.49
   5  -5  14   29.27    4.42
   5   5  14   19.77    3.84
   5   5  14   30.49    4.24
  -5   5 -14   26.88    3.95
   5   5  15   13.77    3.86
   5  -5  15   17.63    3.79
   5   5  15   10.52    3.45
   5   5  15   16.16    3.66
  -5   5 -15   16.95    3.52
   5   5  16    2.91    3.90
   5  -5  16    2.71    3.68
   5   5  16   -5.21    3.50
   5   5  16   -6.43    3.36
  -5   5 -16    1.33    3.39
   5   5  17   12.12    4.67
   5  -5  17    1.69    3.90
   5   5  17    0.93    4.22
   5   5  17    4.45    3.63
  -5   5 -17    5.78    3.32
  -5   6  18   -1.92    5.21
  -5   6  18    3.05    3.09
  -5   6  18    5.89    3.07
  -5   6  17   45.32    5.96
  -5   6  17   49.09    5.55
  -5   6  17   60.67    6.18
  -5   6  16    6.00    4.74
  -5   6  16    1.22    3.25
  -5   6  16   -1.58    2.78
  -5   6  15   13.59    4.27
  -5   6  15   14.72    3.30
  -5   6  15   10.27    2.78
  -5   6  14   32.34    5.10
   5  -6 -14   26.57    3.72
  -5   6  14   35.93    4.13
  -5   6  14   38.46    4.36
  -5   6  13   51.78    5.19
   5  -6 -13   59.72    5.96
  -5   6  13   54.67    5.46
  -5   6  13   50.15    5.28
  -5   6  12   28.78    4.85
   5  -6 -12   38.57    4.31
  -5   6  12   24.47    3.50
  -5   6  12   28.33    3.45
  -5   6  11    6.43    3.79
   5  -6 -11    7.18    2.93
  -5   6  11    3.52    2.17
  -5   6  11    3.30    2.57
   5   6 -10   12.75    2.35
   5   6 -10    7.61    2.48
  -5   6  10   10.41    4.06
   5  -6 -10   10.18    3.00
  -5   6  10   17.81    3.09
  -5   6  10   13.16    2.78
   5   6  -9   -1.53    2.53
   5   6  -9   -0.72    3.16
  -5   6   9    2.82    3.45
   5  -6  -9   -1.90    2.51
  -5   6   9   -1.69    2.10
   5   6  -8   59.34    4.42
  -5   6   8   64.76    5.42
   5  -6  -8   66.65    6.41
  -5   6   8   56.52    5.55
   5   6  -7    3.27    2.55
  -5   6   7    3.63    3.54
   5  -6  -7    2.98    2.46
  -5   6   7    5.12    2.17
   5   6  -6   10.54    2.75
  -5   6   6   11.56    3.77
   5  -6  -6    7.99    2.62
  -5   6   6   11.44    2.48
   5   6  -5   29.00    3.32
  -5   6   5   27.60    3.97
   5  -6  -5   27.04    3.63
  -5   6   5   21.67    3.00
   5   6  -4   -3.63    2.64
  -5   6   4   -1.58    3.57
   5  -6  -4    0.88    2.37
  -5   6   4    1.13    1.96
   5   6  -3  273.79   13.41
  -5   6   3  284.17   14.40
   5  -6  -3  314.64   25.53
  -5   6   3  269.72   21.96
   5   6  -2    7.79    3.07
  -5   6   2    4.79    3.43
   5  -6  -2    7.95    2.55
  -5   6   2    6.79    2.35
   5   6  -1   84.71    5.67
  -5   6   1   91.07    6.30
   5  -6  -1   82.93    7.49
  -5   6   1   83.65    7.38
   5   6   0    9.57    3.05
  -5   6   0   10.02    4.09
   5  -6   0   14.92    2.89
  -5   6   0   10.99    2.23
   5   6   1   48.57    4.54
  -5   6  -1   48.39    4.88
   5  -6   1   53.79    5.37
  -5   6  -1   39.95    4.09
   5   6   2    5.69    3.02
  -5   6  -2    1.81    3.59
   5  -6   2    4.33    2.44
  -5   6  -2    6.25    2.14
   5   6   3    0.11    2.98
  -5   6  -3    5.12    3.95
   5  -6   3    1.63    2.35
   5   6   3    2.73    1.22
   5   6   3    1.76    1.17
  -5   6  -3    0.11    2.21
   5   6   4   48.75    4.51
  -5   6  -4   41.33    4.76
   5  -6   4   36.38    4.20
   5   6   4   44.17    4.24
   5   6   4   44.53    4.27
  -5   6  -4   39.77    4.38
   5   6   5    2.14    3.14
  -5   6  -5    8.46    4.27
   5  -6   5    6.41    2.87
   5   6   5    6.03    2.44
   5   6   5    6.82    2.30
  -5   6  -5    3.68    2.48
   5   6   6   22.77    3.84
  -5   6  -6   28.06    4.97
   5  -6   6   22.14    3.68
   5   6   6   25.93    3.48
   5   6   6   26.07    3.43
  -5   6  -6   24.49    3.43
   5   6   7   12.12    3.43
  -5   6  -7    8.60    4.65
   5  -6   7    9.77    3.00
   5   6   7    9.14    2.53
   5   6   7   12.93    3.09
  -5   6  -7    5.10    2.62
   5   6   8   25.89    3.88
  -5   6  -8   32.98    5.21
   5  -6   8   28.94    4.47
   5   6   8   37.87    4.56
   5   6   8   41.94    4.63
  -5   6  -8   35.35    4.42
   5   6   9    2.48    3.27
  -5   6  -9    4.99    4.65
   5  -6   9    0.29    3.16
   5   6   9   -0.36    3.23
   5   6   9   -1.44    3.05
  -5   6  -9    1.83    2.91
   5   6  10    3.43    3.32
  -5   6 -10    4.56    4.13
   5  -6  10    0.54    3.48
   5   6  10    2.62    3.07
   5   6  10    1.29    3.00
  -5   6 -10    2.23    3.09
   5   6  11    4.20    3.43
   5  -6  11    0.68    3.57
   5   6  11    1.40    3.21
   5   6  11   -1.42    3.72
  -5   6 -11   -2.37    3.00
   5   6  12   -1.94    3.48
   5  -6  12    0.72    3.48
   5   6  12   -0.68    3.41
   5   6  12   -1.81    3.34
  -5   6 -12    0.50    3.23
   5   6  13   -4.90    3.61
   5  -6  13   -3.57    4.11
   5   6  13    5.33    4.00
   5   6  13   -5.24    3.41
  -5   6 -13   -0.34    3.41
   5   6  14   -1.15    4.11
   5  -6  14    7.85    4.63
   5   6  14    2.96    4.11
   5   6  14    4.99    3.50
  -5   6 -14    3.84    3.36
  -5   7  14    8.71    5.76
  -5   7  14   14.87    3.63
  -5   7  14    8.19    3.97
  -5   7  13   -0.41    5.24
  -5   7  13    1.40    3.07
  -5   7  13    7.52    3.68
  -5   7  12   -3.63    5.28
   5  -7 -12   -0.02    3.32
  -5   7  12    0.05    3.23
  -5   7  12   -0.52    3.09
  -5   7  11    4.29    5.35
   5  -7 -11    3.11    3.23
  -5   7  11   -0.88    3.00
  -5   7  11   -0.99    3.02
  -5   7  10   14.67    5.42
   5  -7 -10   13.05    3.32
  -5   7  10    9.41    3.14
  -5   7  10    9.19    3.48
   5   7  -9    6.39    2.78
   5   7  -9    5.73    3.07
  -5   7   9   13.27    4.69
   5  -7  -9    5.30    3.05
  -5   7   9    0.45    2.91
  -5   7   9   10.81    3.50
   5   7  -8   -0.47    3.45
   5   7  -8    1.85    3.84
  -5   7   8    2.71    4.33
   5  -7  -8    4.42    3.09
  -5   7   8   -1.87    2.66
  -5   7   8   -0.11    2.91
   5   7  -7   25.60    4.65
   5   7  -7   24.38    4.65
  -5   7   7   24.65    5.37
   5  -7  -7   45.77    5.21
  -5   7   7   33.63    4.24
  -5   7   7   25.21    3.90
   5   7  -6   -6.30    4.06
   5   7  -6   -2.28    3.88
  -5   7   6    3.14    4.79
   5  -7  -6   -0.59    2.96
  -5   7   6   -1.63    3.02
   5   7  -5    0.63    4.09
  -5   7   5    2.57    4.69
   5  -7  -5    4.76    2.98
  -5   7   5    0.54    3.07
   5   7  -4   14.45    4.63
  -5   7   4   15.73    5.08
   5  -7  -4   14.94    3.39
  -5   7   4   10.95    3.30
   5   7  -3   -0.05    4.33
  -5   7   3    4.79    4.76
   5  -7  -3    1.65    3.09
  -5   7   3   -2.46    2.89
   5   7  -2    7.49    3.81
  -5   7   2    4.38    4.72
   5  -7  -2    6.16    3.11
  -5   7   2    7.47    3.00
   5   7  -1   92.70    6.55
  -5   7   1   77.83    6.93
   5  -7  -1   73.60    7.13
  -5   7   1   96.45    8.67
   5   7   0    7.34    3.50
  -5   7   0    4.36    4.90
   5  -7   0    6.59    3.23
  -5   7   0    6.91    3.23
   5   7   1   26.14    4.45
  -5   7  -1   31.98    6.39
   5  -7   1   37.33    4.60
  -5   7  -1   35.39    4.72
   5   7   2   15.17    3.75
  -5   7  -2   18.42    6.07
   5  -7   2   20.86    3.79
  -5   7  -2   16.43    3.70
   5   7   3   26.70    3.95
  -5   7  -3   14.96    6.25
   5  -7   3   26.90    4.13
  -5   7  -3   31.53    4.29
   5   7   4   19.77    4.04
  -5   7  -4   11.24    5.98
   5  -7   4   16.25    3.77
  -5   7  -4   13.16    3.32
   5   7   5    3.97    3.84
  -5   7  -5    3.16    6.41
   5  -7   5    1.69    3.84
  -5   7  -5   -2.30    2.93
   5   7   6   22.48    4.02
  -5   7  -6   16.70    6.70
   5  -7   6   18.17    4.54
   5   7   6    5.98    2.03
   5   7   6   11.26    2.53
   5   7   7   10.74    3.77
  -5   7  -7    2.17    4.97
   5  -7   7    4.49    3.79
   5   7   7    4.29    2.66
   5   7   7    2.66    2.44
  -5   7  -7    5.78    3.52
   5   7   8    5.01    3.84
  -5   7  -8   -0.07    4.54
   5  -7   8    2.64    4.40
   5   7   8    3.84    2.98
   5   7   8   -2.08    2.84
  -5   7  -8    4.76    3.66
   5   7   9    2.84    4.51
  -5   7  -9    3.95    4.04
   5  -7   9    2.89    3.97
   5   7   9   -3.14    2.98
   5   7   9    3.23    3.50
  -5   7  -9    2.39    3.66
   5   7  10   -2.37    4.81
   5   7  10   -0.63    3.43
   5   7  10   -0.45    4.36
  -5   7 -10    0.88    3.57
   5   8  -4   -3.95    6.16
  -5   8   4    1.56    4.02
  -5   8   4    3.52    3.72
   5   8  -3    6.93    6.52
   5   8  -3   11.17    5.82
  -5   8   3   11.49    6.77
   5  -8  -3    4.83    4.74
  -5   8   3    4.76    4.29
   5   8  -2   -8.71    6.07
   5   8  -2    6.05    5.60
  -5   8   2    1.11    7.09
   5  -8  -2    3.39    4.42
  -5   8   2   -0.25    4.27
   5   8  -1   22.19    6.95
   5   8  -1   28.60    5.96
  -5   8   1   25.89    7.43
   5  -8  -1   20.18    5.39
  -5   8   1   24.69    4.99
  -5   8   0   -1.02    4.04
  -6   0  26   -0.90    6.37
  -6   0  26    6.82    3.34
  -6   0  26    5.62    3.30
  -6   0  25    0.79    5.73
  -6   0  25   -1.74    2.89
  -6   0  25   -1.17    2.89
  -6   0  24   -3.43    5.35
  -6   0  24    4.88    2.62
  -6   0  24    1.81    2.48
  -6   0  23    8.15    4.97
  -6   0  23   -4.00    2.51
  -6   0  23    2.53    2.48
  -6   0  22   10.90    4.02
  -6   0  22   10.83    2.82
  -6   0  22   16.07    3.16
  -6   0  21    0.63    3.63
  -6   0  21   -1.60    2.12
  -6   0  21   -1.69    1.99
  -6   0  20   41.21    4.76
  -6   0  20   43.86    4.65
  -6   0  20   46.45    4.81
  -6   0  19   -0.97    3.41
  -6   0  19    1.56    1.94
  -6   0  19    0.81    2.35
  -6   0  18   59.57    5.06
  -6   0  18   69.00    6.43
  -6   0  18   56.11    5.39
  -6   0  17    4.13    3.09
  -6   0  17    0.65    1.94
  -6   0  17   -0.41    1.74
  -6   0  16  526.36   24.47
   6   0 -16  546.67   43.86
  -6   0  16  603.10   48.28
  -6   0  16  483.70   38.84
  -6   0  15   -1.67    2.96
   6   0 -15   -2.21    1.99
  -6   0  15   -1.56    1.78
  -6   0  15    1.11    1.72
   6   0 -14  719.57   32.62
  -6   0  14  730.85   33.22
   6   0 -14  738.53   59.02
  -6   0  14  771.71   61.57
  -6   0  14  689.32   55.03
   6   0 -13    1.85    2.05
  -6   0  13   -4.99    2.32
   6   0 -13    3.57    1.92
  -6   0  13   -2.44    1.78
   6   0 -12   47.81    3.72
  -6   0  12   50.72    4.20
   6   0 -12   51.28    4.83
  -6   0  12   49.99    4.76
   6   0 -11   -0.81    1.90
  -6   0  11   -3.32    2.51
   6   0 -11    0.54    1.35
  -6   0  11   -0.79    1.63
   6   0 -10   41.51    3.48
  -6   0  10   38.19    3.81
   6   0 -10   47.42    4.63
  -6   0  10   36.95    3.84
   6   0  -9    0.09    2.10
  -6   0   9    2.39    2.21
   6   0  -9   -1.65    1.53
  -6   0   9    0.25    1.29
   6   0  -8  468.12   21.67
  -6   0   8  442.62   20.74
   6   0  -8  442.17   35.46
  -6   0   8  445.55   35.75
   6   0  -7    1.13    2.10
  -6   0   7    0.29    2.19
   6   0  -7    0.97    1.42
  -6   0   7    0.27    1.38
   6   0  -6   10.50    2.30
  -6   0   6    4.81    2.42
   6   0  -6    5.94    1.69
  -6   0   6    9.57    1.87
   6   0  -5    0.18    2.01
  -6   0   5   -0.72    2.05
   6   0  -5    1.04    1.33
  -6   0   5   -0.88    1.15
   6   0  -4  879.37   39.59
  -6   0   4  824.52   37.29
   6   0  -4  874.40   69.61
  -6   0   4  885.24   70.44
   6   0  -3    2.35    2.12
  -6   0   3   -3.18    2.26
   6   0  -3   -0.81    1.33
  -6   0   3    0.09    1.20
   6   0  -2 2462.51  108.45
  -6   0   2 2785.27  122.52
   6   0  -2 2415.11  191.24
  -6   0   2 2318.05  183.73
   6   0  -1   -1.15    2.28
  -6   0   1    0.16    2.37
   6   0  -1    0.84    1.26
  -6   0   1    0.00    1.15
   6   0   0  855.22   38.64
  -6   0   0  875.53   39.54
   6   0   0  896.75   71.37
  -6   0   0  870.79   69.34
   6   0   1   -0.99    2.17
  -6   0  -1   -2.14    2.17
   6   0   1    0.61    1.33
  -6   0  -1   -1.24    1.42
   6   0   2 1020.89   45.82
  -6   0  -2 1062.87   47.76
   6   0   3    1.04    2.08
  -6   0  -3   -0.05    2.10
   6   0   3    1.17    1.56
  -6   0  -3    0.59    1.33
   6   0   4   27.69    3.11
  -6   0  -4   25.57    3.16
   6   0   5   -0.90    2.19
  -6   0  -5   -2.66    2.30
   6   0   5    0.90    1.44
  -6   0  -5   -1.04    1.38
   6   0   6  782.77   35.50
  -6   0  -6  758.84   34.58
   6   0   6  752.29   60.04
  -6   0  -6  774.41   61.75
   6   0   7    2.91    2.46
  -6   0  -7   -2.64    2.55
   6   0   7    0.29    1.20
  -6   0  -7   -2.17    1.56
   6   0   8   -1.51    2.46
   6   0   8    1.15    1.60
  -6   0  -8    1.17    1.42
   6   0   9    2.89    2.60
   6   0   9   -1.72    1.85
  -6   0  -9   -0.45    1.67
   6   0  10    1.04    2.28
   6   0  10    5.42    2.12
  -6   0 -10    7.95    2.01
   6   0  11    3.63    2.44
   6   0  11   -2.10    1.99
  -6   0 -11    0.27    1.44
   6   0  12   13.09    3.00
   6   0  12   15.26    2.80
  -6   0 -12    9.62    2.23
   6   0  13   -1.42    2.44
   6   0  13    0.56    1.53
  -6   0 -13    0.29    1.99
   6   0  14   -1.63    2.53
   6   0  14    7.99    2.53
  -6   0 -14    2.05    1.92
   6   0  15    0.65    2.98
   6   0  15    1.15    2.28
  -6   0 -15    3.11    2.03
   6   0  16   -2.05    2.98
   6   0  16    5.85    2.53
  -6   0 -16    5.26    2.17
   6   0  17    1.67    3.21
   6   0  17    3.84    2.69
  -6   0 -17    1.83    1.99
   6   0  18  176.44    9.93
   6   0  18  174.56   14.76
  -6   0 -18  176.39   14.76
   6   0  19   -0.65    4.00
   6   0  19    2.96    3.32
  -6   0 -19    0.02    1.78
   6   0  20   98.46    7.70
   6   0  20   94.44    8.62
  -6   0 -20  113.15    9.86
   6   0  21    2.69    5.24
   6   0  21   -2.01    3.50
  -6   0 -21   -1.15    2.32
  -6  -1  26    0.07    5.96
  -6   1  26   12.66    5.94
  -6  -1  26   -1.47    3.57
  -6  -1  26   -0.09    3.61
  -6   1  26    1.31    3.09
  -6   1  26   -1.56    3.07
  -6  -1  25    1.92    6.07
  -6   1  25   -4.74    5.55
  -6  -1  25    8.67    3.59
  -6  -1  25    7.70    3.34
  -6   1  25    6.21    3.18
  -6   1  25    9.71    3.45
  -6  -1  24   -6.21    5.15
  -6   1  24    5.71    5.15
  -6  -1  24    2.66    3.25
  -6  -1  24   -0.63    3.07
  -6   1  24    1.83    2.80
  -6   1  24   -0.52    2.55
  -6  -1  23   -1.08    4.67
  -6   1  23   -0.74    4.94
  -6  -1  23    1.69    2.80
  -6  -1  23   -0.34    2.93
  -6   1  23   -0.52    2.42
  -6   1  23   -0.11    2.39
  -6  -1  22   42.73    5.21
  -6   1  22   41.21    5.33
  -6  -1  22   44.22    4.65
  -6  -1  22   42.25    4.74
  -6   1  22   41.49    4.33
  -6   1  22   44.44    4.83
  -6  -1  21    6.93    3.86
  -6   1  21   11.74    4.18
  -6  -1  21    9.39    2.87
  -6  -1  21    8.31    2.51
  -6   1  21   10.31    2.39
  -6   1  21    7.36    2.57
  -6  -1  20  152.76    8.55
  -6   1  20  162.04    9.46
  -6  -1  20  150.23   12.68
  -6  -1  20  145.38   12.30
  -6   1  20  163.78   13.77
  -6   1  20  142.49   12.08
  -6  -1  19   36.00    4.09
  -6   1  19   38.80    4.51
  -6  -1  19   44.31    4.65
  -6  -1  19   33.99    3.70
  -6   1  19   36.95    4.00
  -6   1  19   38.89    3.97
  -6  -1  18    5.78    2.87
  -6   1  18    6.52    3.57
   6  -1 -18    5.15    2.17
  -6  -1  18    3.32    2.05
  -6  -1  18    2.89    2.01
  -6   1  18    2.12    2.10
  -6   1  18    2.51    2.03
  -6  -1  17   10.95    3.09
  -6   1  17    6.73    3.43
   6  -1 -17   17.15    2.87
  -6  -1  17   12.10    2.42
  -6  -1  17   11.31    2.55
  -6   1  17    8.31    2.23
  -6   1  17   14.31    2.64
  -6  -1  16    3.48    2.73
  -6   1  16    9.34    3.27
   6  -1 -16    6.09    2.28
  -6  -1  16    5.55    2.08
  -6  -1  16    5.67    1.94
  -6   1  16   10.16    2.37
  -6   1  16    7.20    2.10
  -6  -1  15    0.09    2.57
  -6   1  15   -1.94    3.07
   6  -1 -15    3.77    1.96
  -6  -1  15   -1.74    1.81
  -6  -1  15    2.84    1.78
   6   1 -15    2.87    1.78
  -6   1  15    0.65    1.85
  -6   1  15    1.13    1.83
  -6  -1  14   33.27    3.36
   6   1 -14   40.99    3.48
  -6   1  14   30.47    3.77
   6  -1 -14   36.79    3.88
  -6  -1  14   37.94    3.84
   6   1 -14   34.17    3.63
  -6   1  14   29.91    3.18
  -6   1  14   38.96    4.09
   6  -1 -13   58.14    4.33
  -6  -1  13   46.86    3.90
   6   1 -13   57.71    4.06
  -6   1  13   46.72    4.33
   6  -1 -13   60.96    5.82
  -6  -1  13   49.90    4.81
  -6  -1  13   53.67    4.99
   6   1 -13   67.15    6.09
  -6   1  13   50.38    4.97
   6  -1 -12  103.56    6.12
  -6  -1  12  101.95    6.07
   6   1 -12  108.73    5.91
  -6   1  12  100.26    6.34
   6  -1 -12   91.39    8.04
  -6  -1  12  106.85    9.05
  -6  -1  12  101.77    8.74
   6   1 -12  111.30    9.39
  -6   1  12   95.70    8.33
   6  -1 -11   77.17    4.97
  -6  -1  11   67.04    4.56
   6   1 -11   65.98    4.22
  -6   1  11   67.58    5.12
   6  -1 -11   68.98    6.32
  -6  -1  11   84.96    7.43
   6   1 -11   65.46    5.80
  -6   1  11   69.05    6.27
   6  -1 -10  308.10   14.85
  -6  -1  10  309.68   14.78
   6   1 -10  325.70   15.28
  -6   1  10  337.21   16.39
   6  -1 -10  375.13   30.29
  -6  -1  10  301.10   24.33
   6   1 -10  320.74   25.91
  -6   1  10  334.50   27.02
   6  -1  -9  336.08   16.09
  -6  -1   9  320.51   15.24
   6   1  -9  313.29   14.90
  -6   1   9  336.31   16.23
   6  -1  -9  307.87   24.90
  -6  -1   9  311.26   25.10
   6   1  -9  302.68   24.49
  -6   1   9  324.57   26.23
   6  -1  -8   41.26    3.77
  -6  -1   8   41.03    3.50
   6   1  -8   38.91    3.48
  -6   1   8   35.19    3.68
   6  -1  -8   34.76    3.52
  -6  -1   8   37.31    3.63
   6   1  -8   36.86    3.63
  -6   1   8   33.92    3.48
   6  -1  -7  264.76   13.05
  -6  -1   7  260.02   12.73
   6   1  -7  264.31   12.75
  -6   1   7  259.34   12.96
   6  -1  -7  234.06   19.05
  -6  -1   7  223.79   18.19
   6   1  -7  256.18   20.74
  -6   1   7  266.34   21.62
   6  -1  -6  169.92    8.96
  -6  -1   6  178.81    9.25
   6   1  -6  184.79    9.39
  -6   1   6  167.34    8.94
   6  -1  -6  162.72   13.52
  -6  -1   6  169.44   13.86
   6   1  -6  158.72   13.07
  -6   1   6  160.95   13.34
   6  -1  -5  119.78    6.86
  -6  -1   5  112.00    6.48
   6   1  -5  118.99    6.66
  -6   1   5  129.72    7.49
   6  -1  -5  123.78   10.50
  -6  -1   5  144.66   11.92
   6   1  -5  143.94   11.92
  -6   1   5  122.92   10.31
   6  -1  -4  134.55    7.52
  -6  -1   4  126.26    7.16
   6   1  -4  139.42    7.54
  -6   1   4  139.49    7.92
   6  -1  -4  142.18   11.96
  -6  -1   4  141.20   11.65
   6   1  -4  132.58   11.01
  -6   1   4  131.12   11.01
   6  -1  -3  568.34   26.16
  -6  -1   3  621.38   28.48
   6   1  -3  560.89   25.66
  -6   1   3  579.17   26.79
   6  -1  -3  546.22   43.79
  -6  -1   3  570.82   45.53
   6   1  -3  648.24   51.69
  -6   1   3  734.69   58.64
   6  -1  -2  260.70   12.87
  -6  -1   2  271.76   13.41
   6   1  -2  261.60   12.82
  -6   1   2  255.28   12.66
   6   1  -2  247.38   20.04
  -6   1   2  268.14   21.80
   6  -1  -1    2.62    2.30
  -6  -1   1    3.05    2.48
   6   1  -1    6.18    2.37
  -6   1   1    6.77    2.53
   6  -1  -1    5.78    1.47
  -6  -1   1    4.36    1.40
   6   1  -1    2.42    1.26
  -6   1   1    6.39    1.85
   6  -1   0  222.26   11.24
  -6  -1   0  221.26   11.31
   6   1   0  214.34   10.88
  -6   1   0  226.61   11.53
   6  -1   0  211.15   17.31
  -6  -1   0  259.79   21.08
   6   1   0  203.30   16.59
  -6   1   0  207.99   17.09
   6  -1   1   37.31    3.57
  -6  -1  -1   32.48    3.66
   6   1   1   37.31    3.50
  -6   1  -1   31.13    3.39
   6  -1   1   37.26    3.79
  -6  -1  -1   29.18    3.05
   6   1   1   32.57    3.39
  -6   1  -1   30.92    3.41
   6  -1   2   96.02    5.89
  -6  -1  -2   98.75    6.09
   6   1   2  102.18    6.18
  -6   1  -2   93.62    5.78
   6  -1   2   92.43    8.01
  -6  -1  -2   93.99    8.08
   6   1   2  101.39    8.67
  -6   1  -2  103.40    8.87
   6  -1   3  250.76   12.46
  -6  -1  -3  241.74   11.92
   6   1   3  234.06   11.85
  -6   1  -3  237.90   12.12
   6  -1   3  214.81   17.61
  -6  -1  -3  215.15   17.56
   6  -1   4  726.79   33.00
  -6  -1  -4  664.49   30.40
   6   1   4  691.35   31.53
  -6   1  -4  700.61   32.16
   6  -1   4  956.11   76.13
  -6  -1  -4  755.91   60.29
   6   1   4  787.96   62.84
  -6   1  -4  714.60   56.99
   6  -1   5   26.77    3.14
   6   1   5   21.62    3.09
  -6   1  -5   20.47    3.05
   6  -1   5   24.87    3.07
  -6  -1  -5   28.96    3.16
   6   1   5   25.30    3.05
  -6   1  -5   26.79    3.11
   6  -1   6  104.37    6.23
   6   1   6  106.11    6.52
  -6   1  -6   95.63    5.67
   6  -1   6   98.34    8.58
  -6  -1  -6  101.62    8.69
   6   1   6   94.73    8.08
  -6   1  -6   96.15    8.28
   6  -1   7   84.39    5.53
   6   1   7   83.76    5.67
  -6   1  -7   93.78    5.69
   6  -1   7   93.60    8.22
  -6  -1  -7  104.05    8.94
   6   1   7   83.24    7.36
  -6   1  -7   89.43    7.79
   6  -1   8  210.88   10.79
   6   1   8  195.74   10.36
  -6   1  -8  187.41   10.00
   6  -1   8  205.10   16.95
  -6  -1  -8  174.07   14.42
   6   1   8  202.46   16.73
  -6   1  -8  179.82   14.92
   6  -1   9   -0.99    2.35
   6   1   9   -2.17    2.73
  -6   1  -9   -0.84    2.64
   6  -1   9   -0.05    1.78
  -6  -1  -9    2.35    1.69
   6   1   9    0.68    1.76
  -6   1  -9   -0.25    1.65
   6  -1  10   69.56    4.83
   6   1  10   74.03    5.35
   6  -1  10   74.39    6.82
  -6  -1 -10   81.48    7.22
   6   1  10   65.95    6.09
  -6   1 -10   61.19    5.60
   6  -1  11   11.60    2.71
   6   1  11   10.13    3.02
   6  -1  11   12.10    2.39
  -6  -1 -11    8.40    2.10
   6   1  11   10.52    2.19
  -6   1 -11    5.08    1.87
   6  -1  12    1.06    2.66
   6   1  12    1.31    2.80
   6  -1  12    2.84    2.10
  -6  -1 -12    2.66    1.69
   6   1  12   -1.20    1.90
  -6   1 -12    0.32    1.42
   6  -1  13   13.09    3.09
   6   1  13   11.94    3.21
   6  -1  13   10.63    2.73
  -6  -1 -13    9.12    2.05
   6   1  13    8.96    2.46
  -6   1 -13   12.35    2.32
   6  -1  14   67.19    5.08
   6   1  14   64.17    5.10
   6  -1  14   74.42    6.82
  -6  -1 -14   59.75    5.67
   6   1  14   63.45    6.12
  -6   1 -14   76.90    7.06
   6  -1  15   38.42    4.20
   6   1  15   36.81    4.20
   6  -1  15   46.95    4.97
  -6  -1 -15   42.68    4.40
   6   1  15   36.34    4.24
  -6   1 -15   34.22    3.61
   6  -1  16  107.78    6.73
   6   1  16  111.46    7.09
   6  -1  16  103.89    9.25
  -6  -1 -16  104.44    9.01
   6   1  16  106.83    9.48
  -6   1 -16  129.29   10.92
   6  -1  17   -1.74    3.36
   6   1  17    5.33    3.50
   6  -1  17    2.71    2.55
  -6  -1 -17    2.78    2.32
   6   1  17    0.16    2.66
  -6   1 -17    5.96    2.03
   6  -1  18   -1.13    4.36
   6   1  18   -1.63    3.72
   6  -1  18    6.23    2.75
  -6  -1 -18    7.54    2.82
   6   1  18    5.39    3.11
  -6   1 -18    0.70    2.23
   6  -1  19    9.16    5.21
   6   1  19   13.81    4.36
   6  -1  19    3.93    3.18
  -6  -1 -19   11.92    2.98
   6   1  19    7.95    2.87
  -6   1 -19    7.81    2.96
   6  -1  20    8.31    5.10
   6   1  20    5.15    4.76
   6  -1  20   16.52    3.93
  -6  -1 -20   13.95    3.23
   6   1  20   10.16    3.52
  -6   1 -20    8.24    2.80
   6  -1  21    3.68    5.78
   6   1  21    0.86    5.48
   6  -1  21   -6.48    3.84
  -6  -1 -21    0.23    3.02
   6   1  21    4.63    4.06
   6   1  21   -5.44    3.34
  -6   1 -21    2.05    2.78
  -6   2  25   52.61    7.06
  -6  -2  25   62.27    6.66
  -6  -2  25   72.54    7.43
  -6   2  25   88.07    8.33
  -6   2  25   65.14    6.55
  -6  -2  24   23.20    5.58
  -6   2  24   27.40    5.58
  -6  -2  24   33.59    4.67
  -6  -2  24   38.12    5.08
  -6   2  24   25.10    4.06
  -6   2  24   33.95    4.38
  -6  -2  23    6.34    4.54
  -6   2  23   17.22    4.40
  -6  -2  23   24.29    3.86
  -6  -2  23   17.76    3.70
  -6   2  23   11.47    2.91
  -6   2  23   12.21    3.14
  -6  -2  22    1.69    4.09
  -6   2  22    1.94    4.13
  -6  -2  22    0.02    2.89
  -6  -2  22    2.46    2.82
  -6   2  22    3.39    2.44
  -6   2  22    2.12    2.48
  -6  -2  21    9.25    3.90
  -6   2  21   13.07    4.00
  -6  -2  21   -0.05    2.66
  -6  -2  21    7.02    2.91
  -6   2  21    9.28    2.60
  -6   2  21    7.90    2.62
  -6  -2  20   28.53    3.88
  -6   2  20   31.19    4.54
  -6  -2  20   21.40    3.27
  -6  -2  20   25.03    3.41
  -6   2  20   28.28    3.23
  -6   2  20   26.27    3.09
  -6  -2  19   16.52    3.25
  -6   2  19   20.34    4.20
  -6  -2  19   14.04    2.73
  -6  -2  19    9.19    2.69
  -6   2  19   10.59    2.60
  -6   2  19   19.73    2.87
  -6  -2  18  175.78    9.01
  -6   2  18  189.42   10.43
   6  -2 -18  197.07   16.34
  -6  -2  18  215.31   17.74
  -6  -2  18  189.17   15.71
  -6   2  18  177.32   14.76
  -6   2  18  177.82   14.74
  -6  -2  17    3.18    2.62
  -6   2  17    4.81    3.45
   6  -2 -17    3.02    1.67
  -6  -2  17    4.18    2.01
  -6  -2  17    5.58    2.10
  -6   2  17    3.09    1.92
  -6   2  17    3.48    1.65
  -6  -2  16  215.08   10.88
  -6   2  16  234.06   12.08
   6  -2 -16  197.11   16.30
  -6  -2  16  250.31   20.47
  -6  -2  16  204.77   16.84
  -6   2  16  201.42   16.61
  -6   2  16  199.01   16.41
  -6  -2  15   16.14    2.96
  -6   2  15   27.24    3.88
   6  -2 -15   27.29    3.32
  -6  -2  15   22.84    2.84
  -6  -2  15   28.17    3.27
  -6   2  15   27.40    3.11
  -6   2  15   22.86    2.98
  -6  -2  14   52.36    3.95
   6   2 -14   45.46    3.27
  -6   2  14   59.36    5.06
   6  -2 -14   48.32    4.79
  -6  -2  14   52.14    4.94
  -6  -2  14   50.06    4.72
  -6   2  14   59.72    5.62
  -6  -2  13   -0.23    2.10
   6   2 -13    0.54    1.99
  -6   2  13    2.32    2.89
   6  -2 -13   -1.35    1.90
  -6  -2  13   -0.63    1.40
  -6  -2  13   -0.27    1.58
  -6   2  13    1.94    1.67
  -6  -2  12   10.31    2.39
   6   2 -12    9.62    2.21
  -6   2  12    6.82    3.05
   6  -2 -12    6.52    1.96
  -6  -2  12   10.86    1.90
  -6  -2  12   10.04    1.92
   6   2 -12    7.74    1.74
  -6   2  12   10.47    2.28
   6  -2 -11  106.76    6.46
  -6  -2  11   94.64    5.60
   6   2 -11   98.57    5.46
  -6   2  11  110.82    6.97
   6  -2 -11  108.93    9.43
  -6  -2  11   99.27    8.46
  -6  -2  11  100.06    8.40
   6  -2 -10   81.37    5.46
  -6  -2  10   79.97    4.90
   6   2 -10   85.57    5.10
  -6   2  10   89.22    6.03
   6  -2 -10  100.40    8.78
  -6  -2  10   86.49    7.40
  -6  -2  10   90.24    7.63
   6   2 -10   85.54    7.40
  -6   2  10   81.91    7.13
   6  -2  -9   56.56    4.38
  -6  -2   9   63.94    4.29
   6   2  -9   60.60    4.18
  -6   2   9   59.54    4.74
   6  -2  -9   65.19    6.05
  -6  -2   9   60.24    5.35
   6   2  -9   59.29    5.30
  -6   2   9   63.40    5.67
   6  -2  -8  159.92    8.62
  -6  -2   8  159.51    8.28
   6   2  -8  165.51    8.44
  -6   2   8  151.66    8.67
   6  -2  -8  146.76   12.26
  -6  -2   8  159.83   13.09
   6   2  -8  173.98   14.17
  -6   2   8  160.41   13.29
   6  -2  -7  272.43   13.47
  -6  -2   7  291.39   13.95
   6   2  -7  264.76   12.62
  -6   2   7  277.62   13.77
   6  -2  -7  292.97   23.79
  -6  -2   7  314.87   25.30
   6   2  -7  306.97   24.65
  -6   2   7  266.56   21.60
   6   2  -6   17.27    2.62
  -6   2   6   19.07    3.09
   6  -2  -6   22.05    2.78
  -6  -2   6   25.32    2.60
   6   2  -6   18.03    2.03
  -6   2   6   24.99    2.84
   6  -2  -5  716.86   32.62
  -6  -2   5  772.83   34.89
   6   2  -5  717.31   32.46
  -6   2   5  753.87   34.13
   6  -2  -5  756.58   60.38
  -6  -2   5  730.85   58.10
   6   2  -5  743.49   59.09
  -6   2   5  741.91   59.16
   6  -2  -4  227.29   11.47
  -6  -2   4  227.74   11.40
   6   2  -4  216.93   10.70
  -6   2   4  218.96   11.24
   6  -2  -4  218.15   17.85
  -6  -2   4  232.93   18.78
   6   2  -4  227.07   18.33
  -6   2   4  197.45   16.21
   6  -2  -3   30.83    3.34
  -6  -2   3   28.12    3.23
   6   2  -3   29.05    3.00
  -6   2   3   20.81    3.21
   6  -2  -3   20.77    2.53
  -6  -2   3   26.79    2.71
   6   2  -3   22.86    2.44
  -6   2   3   32.82    3.50
   6  -2  -2  238.35   11.89
  -6  -2   2  254.38   12.64
   6  -2  -2  244.22   19.95
  -6  -2   2  244.90   19.77
   6   2  -2  256.18   20.70
  -6   2   2  263.86   21.44
   6  -2  -1   32.41    3.36
  -6  -2   1   28.76    3.36
   6   2  -1   39.21    3.43
  -6   2   1   29.14    3.36
   6  -2  -1   35.32    3.75
  -6  -2   1   31.24    3.11
   6   2  -1   32.01    3.18
  -6   2   1   32.50    3.45
   6  -2   0   91.55    5.64
  -6  -2   0   96.22    5.98
   6   2   0   94.60    5.82
  -6   2   0  103.51    6.50
   6  -2   0   94.57    8.22
  -6  -2   0   90.31    7.67
   6   2   0  119.54    9.93
  -6   2   0   96.49    8.28
   6  -2   1   27.56    3.18
   6   2   1   31.80    3.36
  -6   2  -1   28.96    3.52
   6  -2   1   30.90    3.41
  -6  -2  -1   32.03    3.25
   6   2   1   30.15    3.02
  -6   2  -1   30.45    3.21
   6  -2   2    1.94    2.35
   6   2   2    4.49    2.44
  -6   2  -2    6.21    2.60
   6  -2   2    1.96    1.65
  -6  -2  -2    4.83    1.51
   6   2   2    2.32    1.44
  -6   2  -2    7.65    1.76
   6  -2   3  211.02   10.70
   6   2   3  199.48   10.43
  -6   2  -3  197.36   10.04
   6  -2   3  236.55   19.34
  -6  -2  -3  193.07   15.78
   6   2   3  216.77   17.74
  -6   2  -3  249.64   20.31
   6  -2   4   80.24    5.24
   6   2   4   79.65    5.30
  -6   2  -4   80.29    5.08
   6  -2   4   65.79    5.98
  -6  -2  -4   75.82    6.68
   6   2   4   74.42    6.55
  -6   2  -4   77.53    6.79
   6  -2   5   42.93    3.77
   6   2   5   40.06    3.90
  -6   2  -5   32.23    3.50
   6  -2   5   40.04    4.09
  -6  -2  -5   39.27    3.84
   6   2   5   45.86    4.38
  -6   2  -5   51.37    4.85
   6  -2   6  273.11   13.41
   6   2   6  279.43   13.95
  -6   2  -6  269.95   13.36
   6  -2   6  265.44   21.67
  -6  -2  -6  267.02   21.65
   6   2   6  255.96   20.90
  -6   2  -6  268.14   21.74
   6  -2   7    9.07    2.44
   6   2   7    9.91    2.78
  -6   2  -7   14.31    2.96
   6  -2   7    3.45    1.96
  -6  -2  -7    4.45    1.85
   6   2   7    5.80    1.99
  -6   2  -7    6.95    1.94
   6  -2   8  109.13    6.30
   6   2   8  104.30    6.52
  -6   2  -8  110.89    6.41
   6  -2   8  101.82    8.92
  -6  -2  -8  113.04    9.66
   6   2   8   96.33    8.42
  -6   2  -8  115.02    9.80
   6  -2   9  477.15   22.10
   6   2   9  503.11   23.50
  -6   2  -9  481.22   22.32
   6  -2   9  454.81   36.61
  -6  -2  -9  507.85   40.76
   6   2   9  489.57   39.30
  -6   2  -9  471.96   37.85
   6  -2  10    7.31    2.39
   6   2  10   14.36    3.18
  -6   2 -10   14.92    3.27
   6  -2  10    5.26    2.17
  -6  -2 -10    6.70    1.78
   6   2  10    6.82    2.23
  -6   2 -10    9.43    2.21
   6  -2  11  197.75   10.22
   6   2  11  194.81   10.43
   6  -2  11  175.90   14.65
  -6  -2 -11  189.48   15.64
   6   2  11  195.80   16.27
  -6   2 -11  215.51   17.76
   6  -2  12   90.01    5.82
   6   2  12   83.45    5.82
   6  -2  12   69.77    6.46
  -6  -2 -12   81.28    7.22
   6   2  12   81.62    7.38
  -6   2 -12  107.55    9.43
   6  -2  13   29.77    3.68
   6   2  13   28.89    3.75
   6  -2  13   23.56    3.27
  -6  -2 -13   28.51    3.39
   6   2  13   28.06    3.52
  -6   2 -13   32.73    3.79
   6  -2  14    0.43    2.71
   6   2  14    5.98    3.00
   6  -2  14   -2.08    2.17
  -6  -2 -14   -2.28    1.83
   6   2  14    1.20    2.19
  -6   2 -14   -2.75    1.90
   6  -2  15   24.20    3.70
   6   2  15   23.07    3.81
   6  -2  15   22.16    3.48
  -6  -2 -15   20.68    2.84
   6   2  15   22.41    3.30
  -6   2 -15   17.40    2.75
   6  -2  16    1.22    3.27
   6   2  16   -2.84    3.32
   6  -2  16   -3.25    2.55
  -6  -2 -16   -0.99    2.23
   6   2  16    2.87    2.69
  -6   2 -16    0.07    2.23
   6  -2  17   20.25    4.29
   6   2  17   14.94    4.18
   6  -2  17   18.19    3.00
  -6  -2 -17   25.21    3.61
   6   2  17   34.40    4.33
  -6   2 -17   22.14    2.84
   6  -2  18  118.81    8.10
   6   2  18  113.01    7.65
   6  -2  18  108.18    9.71
  -6  -2 -18   97.53    8.74
   6   2  18   83.96    7.81
  -6   2 -18   99.02    8.80
   6  -2  19   -3.00    4.90
   6   2  19    3.32    4.22
   6  -2  19   -3.27    2.89
  -6  -2 -19    1.81    2.05
   6   2  19    0.38    2.48
   6   2  19   -1.63    2.75
  -6   2 -19    1.72    2.78
   6  -2  20   38.53    6.61
   6   2  20   46.09    5.44
   6  -2  20   41.51    5.28
  -6  -2 -20   45.73    5.03
   6   2  20   43.65    5.21
   6   2  20   38.35    5.37
  -6   2 -20   50.31    5.21
  -6   3  24   -7.49    6.48
  -6  -3  24   -8.13    3.97
  -6  -3  24    2.64    3.97
  -6   3  24   -3.27    2.57
  -6   3  24   -0.72    2.57
  -6   3  23   87.91    7.38
  -6  -3  23   80.89    7.76
  -6  -3  23   84.98    8.22
  -6   3  23   82.09    7.47
  -6   3  23   83.56    7.88
  -6   3  22    1.08    4.20
  -6  -3  22   -0.81    3.21
  -6  -3  22    1.76    3.41
  -6   3  22   -3.77    2.62
  -6   3  22   -3.63    2.60
  -6   3  21   76.47    6.23
  -6  -3  21   78.46    7.61
  -6  -3  21   80.38    7.72
  -6   3  21   79.83    7.13
  -6   3  21   64.82    6.03
  -6   3  20    0.70    3.72
  -6  -3  20    6.37    2.89
  -6  -3  20    5.10    3.02
  -6   3  20    5.06    2.42
  -6   3  20    7.25    2.64
  -6   3  19   -5.64    3.48
  -6  -3  19   -0.56    2.35
  -6  -3  19   -2.12    2.44
  -6   3  19    1.81    1.87
  -6   3  19   -1.94    1.83
  -6   3  18   38.48    4.60
   6  -3 -18   64.37    6.21
  -6  -3  18   45.68    4.69
  -6  -3  18   53.15    5.24
  -6   3  18   57.49    5.53
  -6   3  18   70.42    6.34
  -6  -3  17    1.26    1.87
  -6   3  17   -6.32    3.50
   6  -3 -17    1.20    1.96
  -6  -3  17    3.66    2.21
  -6  -3  17    0.59    1.99
  -6   3  17    0.07    1.94
  -6   3  17    1.51    1.74
  -6  -3  16   61.12    3.75
  -6   3  16   57.58    5.21
   6  -3 -16   54.87    5.37
  -6  -3  16   59.23    5.53
  -6  -3  16   58.64    5.51
  -6   3  16   59.14    5.60
  -6   3  16   64.87    6.09
  -6  -3  15    7.63    2.14
  -6   3  15    6.64    3.36
   6  -3 -15   10.86    2.53
  -6  -3  15   12.30    2.26
  -6  -3  15   10.34    2.28
  -6   3  15   10.95    2.37
  -6   3  15   13.66    2.55
  -6  -3  14    1.31    2.10
   6   3 -14    4.40    1.85
  -6   3  14   -0.50    3.18
   6  -3 -14    5.64    2.19
  -6  -3  14    3.25    1.83
  -6  -3  14    4.69    1.69
  -6   3  14    0.54    1.72
  -6  -3  13  184.86    9.14
   6   3 -13  165.47    8.06
  -6   3  13  156.89    9.01
   6  -3 -13  155.90   13.07
  -6  -3  13  175.96   14.40
  -6  -3  13  168.09   13.79
  -6   3  13  142.85   11.94
  -6  -3  12   23.54    2.84
   6   3 -12   28.89    2.73
  -6   3  12   22.32    3.86
   6  -3 -12   17.00    2.62
  -6  -3  12   25.82    2.78
  -6  -3  12   22.10    2.62
  -6   3  12   26.34    3.14
  -6  -3  11  137.93    7.27
   6   3 -11  138.34    7.09
  -6   3  11  151.54    8.83
   6  -3 -11  167.03   13.99
  -6  -3  11  140.35   11.56
  -6  -3  11  142.38   11.71
  -6   3  11  135.95   11.33
  -6  -3  10    0.86    2.23
   6   3 -10    0.95    2.08
  -6   3  10   -2.78    3.23
   6  -3 -10    4.31    1.90
  -6  -3  10    0.72    1.17
  -6  -3  10    0.23    1.22
  -6   3  10    1.58    1.65
   6  -3  -9  499.95   23.36
  -6  -3   9  512.59   23.38
   6   3  -9  487.08   22.23
  -6   3   9  474.67   22.21
   6  -3  -9  477.38   38.35
  -6  -3   9  481.89   38.37
  -6  -3   9  515.98   41.08
   6   3  -9  492.73   39.23
  -6   3   9  459.55   36.84
   6  -3  -8   16.50    3.16
  -6  -3   8   12.21    2.57
   6   3  -8    9.59    2.12
  -6   3   8    3.36    2.78
   6  -3  -8    7.79    2.17
  -6  -3   8    6.84    1.24
  -6  -3   8    6.93    1.24
   6   3  -8    7.90    1.26
  -6   3   8    4.54    1.53
   6  -3  -7  203.84   10.56
  -6  -3   7  204.92   10.22
   6   3  -7  205.28   10.20
  -6   3   7  197.79   10.63
   6  -3  -7  204.88   16.88
  -6  -3   7  205.96   16.54
   6   3  -7  204.61   16.41
  -6   3   7  257.08   20.88
   6  -3  -6   -1.29    2.46
   6   3  -6    5.69    1.94
  -6   3   6   -1.08    2.53
   6  -3  -6    0.65    1.56
  -6  -3   6    4.29    1.02
   6   3  -6    2.53    0.93
  -6   3   6    2.84    1.58
   6  -3  -5   46.32    4.09
   6   3  -5   49.70    3.70
  -6   3   5   44.08    4.02
   6  -3  -5   49.79    4.85
  -6  -3   5   45.21    3.90
   6   3  -5   39.93    3.48
  -6   3   5   46.09    4.42
   6  -3  -4   10.90    2.80
   6   3  -4   13.34    2.75
  -6   3   4   14.63    3.11
   6  -3  -4   12.78    2.39
  -6  -3   4   11.49    1.42
   6   3  -4    9.80    1.31
  -6   3   4    9.82    2.05
   6  -3  -3   -0.07    2.48
   6   3  -3    1.81    2.23
  -6   3   3    2.89    2.87
   6  -3  -3    0.09    1.63
  -6  -3   3    0.18    0.86
   6   3  -3    2.42    1.08
  -6   3   3    0.36    1.58
   6  -3  -2   41.19    3.79
   6   3  -2   32.03    3.32
  -6   3   2   33.97    3.81
   6  -3  -2   36.11    3.88
  -6  -3   2   34.47    3.16
   6   3  -2   42.50    3.86
  -6   3   2   44.89    4.47
   6  -3  -1   85.50    5.58
   6   3  -1   89.72    5.71
  -6   3   1   85.43    5.69
   6  -3  -1  105.77    9.12
  -6  -3   1   83.74    7.00
   6   3  -1   85.52    7.25
  -6   3   1   91.73    8.01
   6  -3   0   32.73    3.36
   6   3   0   38.35    3.54
  -6   3   0   29.64    3.34
   6  -3   0   36.70    3.84
  -6  -3   0   34.60    3.30
   6   3   0   32.73    3.23
  -6   3   0   36.07    3.84
   6  -3   1   69.25    4.85
   6   3   1   72.97    5.12
  -6   3  -1   64.17    4.63
   6  -3   1   71.03    6.43
  -6  -3  -1   68.71    5.94
   6   3   1   68.73    5.91
  -6   3  -1   69.93    6.37
   6  -3   2  183.16    9.48
   6   3   2  176.71    9.39
  -6   3  -2  188.97    9.98
   6  -3   2  182.89   15.17
  -6  -3  -2  200.23   16.27
   6   3   2  174.34   14.29
  -6   3  -2  177.63   14.69
   6  -3   3   53.20    4.22
   6   3   3   47.15    4.22
  -6   3  -3   48.05    4.33
   6  -3   3   42.25    4.27
  -6  -3  -3   46.25    4.29
   6   3   3   38.51    3.81
  -6   3  -3   51.24    4.92
   6  -3   4   -0.63    2.19
   6   3   4   -2.71    2.42
  -6   3  -4   -5.76    2.53
   6  -3   4   -0.88    1.78
  -6  -3  -4    1.06    1.38
   6   3   4    1.13    1.38
  -6   3  -4    2.01    1.38
   6  -3   5   92.29    5.55
   6   3   5   81.80    5.42
  -6   3  -5   98.88    5.87
   6  -3   5  107.84    9.34
  -6  -3  -5   91.41    7.85
   6   3   5   91.80    7.88
  -6   3  -5   99.49    8.58
   6  -3   6   22.16    2.93
   6   3   6   23.29    3.23
  -6   3  -6   20.63    3.07
   6  -3   6   24.65    3.23
  -6  -3  -6   22.77    2.78
   6   3   6   27.92    3.14
  -6   3  -6   25.60    3.07
   6  -3   7    8.49    2.66
   6   3   7   10.11    2.87
  -6   3  -7   12.37    3.32
   6  -3   7    7.88    2.19
  -6  -3  -7    6.34    1.78
   6   3   7   11.17    2.23
  -6   3  -7    7.54    1.87
   6  -3   8   -0.05    2.14
   6   3   8    4.67    2.80
  -6   3  -8    0.52    2.98
   6  -3   8   -1.22    1.90
  -6  -3  -8    3.68    1.67
   6   3   8   -0.41    1.76
  -6   3  -8    1.85    1.60
   6  -3   9   14.94    2.82
   6   3   9    5.53    3.07
  -6   3  -9   11.96    2.69
   6  -3   9    7.95    2.19
  -6  -3  -9   12.44    2.35
   6   3   9   12.21    2.44
  -6   3  -9   11.92    2.32
   6  -3  10   26.66    3.25
   6   3  10   37.04    4.09
  -6   3 -10   24.87    3.48
   6  -3  10   26.23    3.41
  -6  -3 -10   27.45    3.30
   6   3  10   30.52    3.66
  -6   3 -10   32.25    3.36
   6  -3  11   54.44    4.38
   6   3  11   59.23    4.85
  -6   3 -11   47.26    4.47
   6  -3  11   53.67    5.42
  -6  -3 -11   54.33    5.26
   6   3  11   71.80    6.64
  -6   3 -11   53.34    5.15
   6  -3  12   17.58    3.39
   6   3  12   15.24    3.11
   6  -3  12   26.39    3.70
  -6  -3 -12   21.37    3.02
   6   3  12   19.00    2.84
  -6   3 -12   21.31    3.07
   6  -3  13  210.34   10.81
   6   3  13  225.71   11.76
   6  -3  13  255.73   20.99
  -6  -3 -13  228.42   18.76
   6   3  13  240.38   19.75
  -6   3 -13  229.77   18.91
   6  -3  14    5.15    3.09
   6   3  14    5.35    3.30
   6  -3  14    5.08    2.78
  -6  -3 -14    8.19    2.44
   6   3  14    6.14    2.64
  -6   3 -14    6.57    2.42
   6  -3  15   96.58    6.48
   6   3  15   83.06    5.94
   6  -3  15   74.87    7.18
  -6  -3 -15   90.94    8.22
   6   3  15   91.16    8.33
   6   3  15   93.53    8.35
  -6   3 -15   83.60    7.61
   6  -3  16    0.72    3.59
   6   3  16    5.89    3.72
   6  -3  16    3.61    2.87
  -6  -3 -16   -1.44    2.48
   6   3  16    3.32    2.84
   6   3  16    4.31    2.19
  -6   3 -16    1.51    2.69
   6  -3  17    4.29    4.15
   6   3  17    6.86    4.00
   6  -3  17    5.12    3.02
  -6  -3 -17    5.15    2.89
   6   3  17    6.07    2.91
   6   3  17    5.98    3.02
  -6   3 -17    5.37    2.64
   6  -3  18    3.34    4.67
   6   3  18   -0.63    3.70
   6  -3  18    2.82    3.48
  -6  -3 -18   -0.09    2.69
   6   3  18    4.49    2.28
   6   3  18   -1.11    2.62
  -6   3 -18    4.76    2.91
   6  -3  19    4.09    5.98
   6   3  19   -5.21    3.77
   6  -3  19    6.52    4.24
  -6  -3 -19   -3.90    2.96
   6   3  19   -2.66    3.27
   6   3  19   -2.08    3.59
  -6   3 -19   -1.11    2.66
  -6   4  23    7.88    6.34
  -6  -4  23    1.15    4.24
  -6  -4  23   -6.07    4.47
  -6   4  23    3.61    2.55
  -6   4  23    3.75    2.17
  -6   4  22    3.27    5.10
  -6  -4  22   -2.30    4.36
  -6  -4  22    2.28    4.47
  -6   4  22    1.96    2.42
  -6   4  22    2.46    2.96
  -6   4  21   15.08    5.08
  -6  -4  21   17.27    4.47
  -6  -4  21   18.82    4.02
  -6   4  21   20.27    3.32
  -6   4  21   23.68    3.93
  -6   4  20    3.50    4.29
  -6  -4  20    1.20    3.43
  -6  -4  20    0.90    3.21
  -6   4  20   -1.90    2.10
  -6   4  20    5.91    2.62
  -6   4  19   -0.70    3.93
  -6  -4  19    3.70    3.14
  -6  -4  19    4.85    3.11
  -6   4  19    0.23    2.26
  -6   4  19   -0.25    2.28
  -6   4  18   19.46    4.04
   6  -4 -18   19.19    3.43
  -6  -4  18   20.20    3.43
  -6  -4  18   23.25    3.39
  -6   4  18   22.05    3.48
  -6   4  18   17.83    2.80
  -6   4  17    0.20    3.41
   6  -4 -17    1.94    2.21
  -6  -4  17   -2.35    2.64
  -6  -4  17    0.61    2.14
  -6   4  17    1.51    1.85
  -6   4  17    2.08    1.99
  -6   4  16   -1.04    3.66
   6  -4 -16    1.83    2.30
  -6  -4  16   -0.79    2.10
  -6  -4  16    1.26    2.17
  -6   4  16   -1.65    2.01
  -6   4  16    0.20    1.96
  -6   4  15   -2.75    3.66
   6  -4 -15   -1.04    2.17
  -6  -4  15    1.72    1.90
  -6  -4  15   -1.02    1.96
  -6   4  15    1.24    2.01
  -6   4  15    1.33    1.90
  -6   4  14   -0.70    3.39
   6  -4 -14    0.95    2.05
  -6  -4  14    1.29    1.65
  -6  -4  14    3.14    1.92
  -6   4  14    3.97    1.78
  -6   4  14    3.43    2.12
   6   4 -13   49.79    3.14
  -6   4  13   59.90    5.44
   6  -4 -13   68.12    6.32
  -6  -4  13   51.57    4.65
  -6  -4  13   61.19    5.42
  -6   4  13   63.63    5.96
   6   4 -12   18.28    2.14
  -6   4  12   14.74    3.66
   6  -4 -12   12.39    2.39
  -6  -4  12   19.07    2.17
  -6  -4  12   18.44    2.21
  -6   4  12   18.35    2.60
   6   4 -11    2.19    2.23
  -6   4  11    0.74    2.93
   6  -4 -11    4.20    2.01
  -6  -4  11   -0.29    1.06
  -6  -4  11   -0.14    1.02
  -6   4  11    1.35    1.51
   6   4 -10    2.46    1.90
  -6   4  10    4.00    3.41
   6  -4 -10    6.25    2.30
  -6  -4  10    9.46    1.17
  -6  -4  10    9.32    1.20
  -6   4  10   13.45    2.35
   6   4  -9   31.73    2.89
  -6   4   9   31.26    4.29
   6  -4  -9   24.72    3.32
  -6   4   9   28.21    3.07
   6   4  -8    3.39    1.92
  -6   4   8    2.69    3.14
   6  -4  -8    7.90    2.32
  -6   4   8    5.85    1.56
   6   4  -7  152.29    7.95
  -6   4   7  158.86    8.94
   6  -4  -7  129.78   11.06
  -6   4   7  153.03   12.64
   6   4  -6    2.05    1.99
  -6   4   6    1.96    3.27
   6  -4  -6    3.72    2.14
  -6   4   6    1.87    1.56
   6  -4  -5  434.95   20.58
   6   4  -5  439.01   20.40
  -6   4   5  415.99   20.02
   6  -4  -5  425.01   34.26
  -6   4   5  422.76   33.92
   6  -4  -4    6.50    2.84
   6   4  -4    8.28    2.12
  -6   4   4    4.94    2.84
   6  -4  -4    6.16    2.08
  -6   4   4    3.27    1.65
   6  -4  -3  278.53   13.86
   6   4  -3  274.46   13.38
  -6   4   3  251.22   12.57
   6  -4  -3  271.98   22.19
  -6   4   3  260.47   21.13
   6  -4  -2   -2.05    2.42
   6   4  -2    2.08    2.28
  -6   4   2   -2.28    2.48
   6  -4  -2   -1.38    1.65
  -6  -4   2    0.93    0.79
   6   4  -2    0.18    0.68
   6   4  -2   -0.05    0.68
  -6   4   2    0.77    1.67
   6  -4  -1    3.43    2.46
   6   4  -1    0.77    2.19
  -6   4   1   -0.25    3.34
   6  -4  -1    2.60    1.83
  -6  -4   1    3.66    1.11
   6   4  -1    3.54    1.02
  -6   4   1    1.74    1.53
   6  -4   0   18.08    3.21
   6   4   0   27.49    3.18
  -6   4   0   25.82    3.90
   6  -4   0   26.52    3.32
  -6  -4   0   28.82    2.84
   6   4   0   26.41    2.71
  -6   4   0   23.70    2.84
   6  -4   1   -2.30    2.55
   6   4   1    0.14    2.32
  -6   4  -1    2.26    2.89
   6  -4   1    2.26    1.96
  -6  -4  -1    0.23    1.26
   6   4   1   -0.74    1.35
  -6   4  -1    3.54    1.83
   6  -4   2    5.39    2.51
   6   4   2    7.67    2.69
  -6   4  -2    6.39    3.09
   6  -4   2    3.88    1.87
  -6  -4  -2    3.36    1.38
   6   4   2    1.90    1.44
  -6   4  -2    1.60    1.65
   6  -4   3   -4.04    2.62
   6   4   3    5.35    2.57
  -6   4  -3    3.11    2.66
   6  -4   3    0.88    1.99
  -6  -4  -3    2.78    1.42
   6   4   3    0.54    1.38
  -6   4  -3    2.87    1.90
   6  -4   4    1.29    2.44
   6   4   4    2.64    2.53
  -6   4  -4   -2.80    3.05
   6  -4   4    0.23    2.03
  -6  -4  -4    0.36    1.53
   6   4   4    1.31    1.51
  -6   4  -4   -0.88    1.85
   6  -4   5   23.38    3.30
   6   4   5   27.33    3.50
  -6   4  -5   28.96    3.84
   6  -4   5   18.60    3.00
  -6  -4  -5   20.56    2.62
   6   4   5   21.06    2.75
  -6   4  -5   22.21    3.00
   6  -4   6    7.97    2.78
   6   4   6    6.68    2.55
  -6   4  -6    3.43    2.64
   6  -4   6    5.55    2.23
  -6  -4  -6    4.90    1.78
   6   4   6    2.82    1.85
  -6   4  -6    9.71    2.26
   6  -4   7  251.67   12.35
   6   4   7  241.51   12.30
  -6   4  -7  244.67   12.23
   6  -4   7  209.53   17.29
  -6  -4  -7  231.35   18.85
   6   4   7  229.77   18.76
  -6   4  -7  281.01   22.89
   6  -4   8    3.05    2.71
   6   4   8    0.32    2.35
  -6   4  -8   -3.09    3.11
   6  -4   8   -0.25    1.85
  -6  -4  -8   -0.41    1.81
   6   4   8    2.37    1.72
   6   4   8    2.84    2.05
  -6   4  -8    2.10    1.74
   6  -4   9  182.08    9.55
   6   4   9  171.38    9.14
  -6   4  -9  172.65    9.05
   6  -4   9  180.70   15.03
  -6  -4  -9  177.54   14.69
   6   4   9  197.81   16.21
   6   4   9  167.18   13.86
  -6   4  -9  204.88   16.86
   6  -4  10   26.00    3.52
   6   4  10   28.10    3.50
  -6   4 -10   15.26    3.57
   6  -4  10   21.69    3.18
  -6  -4 -10   29.27    3.57
   6   4  10   29.86    3.48
   6   4  10   22.68    3.14
  -6   4 -10   21.19    2.89
   6  -4  11   81.78    5.44
   6   4  11   72.54    5.03
  -6   4 -11   74.89    5.48
   6  -4  11   86.18    7.85
  -6  -4 -11   73.27    6.75
   6   4  11   79.86    7.27
   6   4  11   72.00    6.73
  -6   4 -11   70.90    6.64
   6  -4  12   19.25    3.57
   6   4  12   29.46    3.66
   6  -4  12   20.36    3.48
  -6  -4 -12   30.54    3.90
   6   4  12   24.90    3.68
   6   4  12   22.71    3.57
  -6   4 -12   33.25    4.00
   6  -4  13    7.56    3.32
   6   4  13    8.01    3.39
   6  -4  13    3.09    2.84
  -6  -4 -13    7.99    2.71
   6   4  13    8.37    3.05
   6   4  13    4.92    2.82
  -6   4 -13    6.95    2.62
   6  -4  14    4.33    4.04
   6   4  14    5.96    3.32
   6  -4  14    3.93    2.93
  -6  -4 -14    1.85    2.64
   6   4  14    6.91    2.78
   6   4  14    5.76    2.69
  -6   4 -14    3.45    2.57
   6  -4  15    0.74    4.06
   6   4  15    4.18    3.57
   6  -4  15   -1.85    2.98
  -6  -4 -15   -1.87    2.57
   6   4  15    1.20    2.42
   6   4  15    3.05    2.93
  -6   4 -15    1.51    2.60
   6  -4  16    6.70    4.47
   6   4  16   -0.43    3.45
   6  -4  16    0.11    3.43
  -6  -4 -16   -2.78    2.35
   6   4  16    1.69    2.57
   6   4  16    4.94    3.18
  -6   4 -16    0.74    2.39
   6  -4  17   -6.30    4.49
   6   4  17   -2.35    3.97
   6  -4  17    0.02    3.95
  -6  -4 -17    0.95    2.89
   6   4  17   -3.05    3.43
   6   4  17    1.26    3.39
  -6   4 -17    2.91    3.32
   6  -4  18   -3.81    4.49
   6   4  18    1.60    4.45
   6  -4  18   -0.90    4.22
  -6  -4 -18   -1.92    3.32
   6   4  18   -3.34    3.95
   6   4  18    1.13    4.36
  -6   4 -18   -3.48    2.60
  -6   5  21   21.49    6.05
  -6  -5  21   12.98    4.58
  -6  -5  21   18.89    5.06
  -6   5  21   35.14    4.49
  -6   5  21   25.73    3.86
  -6   5  20    3.95    5.10
  -6  -5  20    3.18    3.79
  -6  -5  20    0.99    3.36
  -6   5  20    5.48    2.84
  -6   5  20    3.02    2.60
  -6   5  19   12.03    4.79
  -6  -5  19    4.72    3.00
  -6  -5  19   -0.16    2.82
  -6   5  19    6.73    3.14
  -6   5  19    4.72    2.75
  -6   5  18   -0.20    4.42
  -6  -5  18    5.19    3.18
  -6  -5  18    0.97    2.96
  -6   5  18    5.60    2.62
  -6   5  18    4.33    2.91
  -6   5  17    9.89    4.38
   6  -5 -17    3.63    2.44
  -6  -5  17    7.61    2.66
  -6  -5  17    6.95    2.75
  -6   5  17    9.84    2.28
  -6   5  17    4.42    2.53
  -6   5  16    5.03    4.33
   6  -5 -16    5.73    2.73
  -6  -5  16    2.42    1.56
  -6  -5  16    3.88    1.53
  -6   5  16    3.84    2.48
  -6   5  16    4.72    2.51
  -6   5  15    0.65    3.18
   6  -5 -15   -1.63    2.32
  -6   5  15    2.82    2.12
  -6   5  15   -2.05    1.78
  -6   5  14    4.69    3.88
   6  -5 -14    6.27    2.66
  -6   5  14    3.75    2.37
  -6   5  14    1.94    2.35
  -6   5  13    8.74    3.23
   6  -5 -13   10.27    2.73
  -6   5  13   13.02    2.42
  -6   5  13   11.87    2.23
   6   5 -12    6.46    1.76
  -6   5  12    8.08    3.77
   6  -5 -12    9.10    2.35
  -6   5  12    8.13    2.14
   6   5 -11   78.48    4.60
  -6   5  11   75.93    5.96
   6  -5 -11   74.55    6.82
  -6   5  11   71.35    6.37
   6   5 -10   94.98    5.44
  -6   5  10   96.69    6.34
   6  -5 -10   85.79    7.74
  -6   5  10  115.00    9.86
   6   5  -9  243.54   11.67
  -6   5   9  216.32   11.42
   6  -5  -9  243.09   19.98
  -6   5   9  231.35   18.89
   6   5  -8    6.37    2.26
  -6   5   8   -1.81    3.61
   6  -5  -8   -0.56    2.14
  -6   5   8    2.75    1.53
   6   5  -7   74.21    4.85
  -6   5   7   60.51    5.37
   6  -5  -7   71.73    6.57
  -6   5   7   56.45    5.10
   6   5  -6    6.18    2.57
  -6   5   6   -0.29    3.00
   6  -5  -6    1.33    2.14
  -6   5   6    2.35    1.63
   6   5  -5    0.93    2.48
  -6   5   5   -0.72    2.78
   6  -5  -5   -1.38    2.10
  -6   5   5    2.53    1.72
   6   5  -4   16.39    3.09
  -6   5   4   17.20    3.93
   6  -5  -4   16.23    2.62
  -6   5   4   19.12    2.53
   6   5  -3    4.20    2.80
  -6   5   3    3.34    3.70
   6  -5  -3    7.90    2.53
  -6   5   3    5.01    1.65
   6   5  -2   50.06    4.24
  -6   5   2   42.98    4.47
   6  -5  -2   49.45    5.01
  -6   5   2   54.80    5.12
   6   5  -1   33.38    3.61
  -6   5   1   26.07    3.79
   6  -5  -1   29.46    3.70
  -6   5   1   29.50    3.25
   6   5   0   45.93    4.11
  -6   5   0   41.12    4.58
   6  -5   0   45.82    4.79
  -6   5   0   58.32    5.48
   6  -5   1   11.22    3.11
   6   5   1   19.25    3.32
  -6   5  -1   18.44    3.72
   6  -5   1   13.86    2.73
   6   5   1   12.21    1.49
   6   5   1   12.48    1.67
  -6   5  -1   14.24    2.53
   6  -5   2   79.34    5.73
   6   5   2   90.51    5.80
  -6   5  -2   85.52    5.71
   6  -5   2  102.34    8.96
   6   5   2   86.49    7.27
   6   5   2   89.16    7.43
  -6   5  -2  101.80    8.89
   6  -5   3   42.89    4.33
   6   5   3   44.65    3.97
  -6   5  -3   36.27    3.93
   6  -5   3   31.73    3.79
   6   5   3   43.49    4.04
   6   5   3   39.66    3.86
  -6   5  -3   47.11    4.74
   6  -5   4   53.79    4.54
   6   5   4   52.14    4.54
  -6   5  -4   54.67    5.01
   6  -5   4   46.95    4.85
   6   5   4   54.35    5.03
   6   5   4   49.41    4.74
  -6   5  -4   44.04    4.45
   6  -5   5   35.80    3.95
   6   5   5   30.29    3.72
  -6   5  -5   29.12    4.02
   6  -5   5   23.97    3.39
   6   5   5   28.44    3.27
   6   5   5   31.04    3.45
  -6   5  -5   32.30    3.61
   6  -5   6   57.42    4.69
   6   5   6   45.32    4.22
  -6   5  -6   50.04    4.90
   6  -5   6   52.93    5.44
   6   5   6   57.62    5.46
   6   5   6   53.81    5.15
  -6   5  -6   69.07    6.27
   6  -5   7   21.44    3.63
   6   5   7   24.83    3.54
  -6   5  -7   13.09    4.00
   6  -5   7   22.59    3.30
   6   5   7   22.12    3.14
   6   5   7   31.98    3.90
  -6   5  -7   22.75    2.96
   6  -5   8    0.34    3.23
   6   5   8    5.26    2.91
  -6   5  -8   -1.51    3.75
   6  -5   8    1.20    2.51
   6   5   8    2.55    2.48
   6   5   8   -1.81    2.30
  -6   5  -8    2.62    2.39
   6  -5   9   35.84    4.13
   6   5   9   30.90    3.70
  -6   5  -9   28.03    4.92
   6  -5   9   26.45    3.84
   6   5   9   29.57    3.86
   6   5   9   26.45    3.52
  -6   5  -9   32.82    4.00
   6  -5  10    3.61    3.61
   6   5  10    5.67    2.91
  -6   5 -10    8.87    4.40
   6  -5  10    5.24    2.91
   6   5  10    5.62    3.30
   6   5  10    7.18    2.96
  -6   5 -10    8.62    2.64
   6  -5  11   40.99    4.76
   6   5  11   33.56    4.15
  -6   5 -11   37.56    5.21
   6  -5  11   35.10    4.29
   6   5  11   37.08    4.58
   6   5  11   47.20    5.26
  -6   5 -11   42.07    4.74
   6  -5  12   10.09    4.18
   6   5  12    9.80    3.48
   6  -5  12    9.62    3.27
   6   5  12    4.85    3.05
   6   5  12   10.92    3.34
  -6   5 -12    2.28    2.82
   6   5  13   52.43    4.97
   6  -5  13   61.08    6.32
   6   5  13   57.42    6.16
   6   5  13   60.11    6.30
  -6   5 -13   54.67    5.64
   6   5  14    1.78    3.09
   6  -5  14    3.43    3.32
   6   5  14   -3.57    3.57
   6   5  14    2.39    3.50
  -6   5 -14    8.85    3.00
   6   5  15    0.36    3.70
   6  -5  15    4.85    3.59
   6   5  15    1.72    3.66
   6   5  15    5.48    4.09
  -6   5 -15    6.21    3.18
   6   5  16    2.35    4.00
   6  -5  16    5.80    4.29
   6   5  16    1.29    3.95
   6   5  16   -3.54    4.67
  -6   5 -16   -1.51    3.25
  -6   6  18   20.07    5.67
  -6   6  18   25.23    4.29
  -6   6  18   27.47    4.29
  -6   6  17   18.64    4.97
  -6   6  17   12.96    3.07
  -6   6  17   21.01    3.50
  -6   6  16   62.32    5.69
   6  -6 -16   49.72    5.82
  -6   6  16   57.53    5.73
  -6   6  16   49.84    5.39
  -6   6  15   11.78    4.60
   6  -6 -15   14.87    3.52
  -6   6  15   16.52    3.61
  -6   6  15   22.19    3.48
  -6   6  14   54.37    6.09
   6  -6 -14   50.63    5.44
  -6   6  14   47.26    4.83
  -6   6  14   52.73    5.28
  -6   6  13   14.40    4.47
   6  -6 -13    9.30    3.05
  -6   6  13    6.52    2.51
  -6   6  13    9.12    2.91
  -6   6  12    5.35    4.56
   6  -6 -12    5.08    2.39
  -6   6  12    8.08    2.89
  -6   6  12    8.92    2.55
   6   6 -11    3.41    2.21
   6   6 -11    0.97    2.28
  -6   6  11   -3.23    3.97
   6  -6 -11    9.05    2.87
  -6   6  11    3.84    2.21
  -6   6  11    2.75    2.10
   6   6 -10    6.68    3.25
  -6   6  10   -0.97    4.27
   6  -6 -10    1.47    2.35
  -6   6  10    3.11    2.28
   6   6  -9   45.77    4.29
  -6   6   9   46.36    5.19
   6  -6  -9   52.41    5.39
  -6   6   9   42.66    4.63
   6   6  -8    3.34    2.69
  -6   6   8   -0.45    3.84
   6  -6  -8    3.97    2.62
  -6   6   8    0.97    2.30
   6   6  -7   14.65    3.16
  -6   6   7    6.34    4.13
   6  -6  -7   13.32    3.09
  -6   6   7   18.37    3.05
   6   6  -6   13.81    3.18
  -6   6   6   14.24    3.90
   6  -6  -6   11.56    2.96
  -6   6   6   15.28    2.89
   6   6  -5    9.98    3.11
  -6   6   5    3.63    3.68
   6  -6  -5   12.89    2.89
  -6   6   5    6.57    2.44
   6   6  -4   15.08    3.27
  -6   6   4   17.81    4.42
   6  -6  -4   19.03    3.23
  -6   6   4   21.28    3.07
   6   6  -3   27.76    3.66
  -6   6   3   22.48    4.29
   6  -6  -3   24.24    3.54
  -6   6   3   20.49    3.02
   6   6  -2   61.89    4.97
  -6   6   2   70.08    5.71
   6  -6  -2   62.05    6.14
  -6   6   2   62.77    5.89
   6   6  -1    1.83    2.96
  -6   6   1   -0.27    4.00
   6  -6  -1    1.90    2.60
  -6   6   1   -0.32    2.08
   6   6   0   16.32    3.45
  -6   6   0   10.00    4.06
   6  -6   0   17.31    3.18
  -6   6   0   17.88    2.91
   6   6   1    2.89    3.14
  -6   6  -1    2.10    3.84
   6  -6   1   -3.88    2.44
  -6   6  -1   -2.84    2.21
   6   6   2    5.78    3.34
  -6   6  -2    5.58    4.11
   6  -6   2   12.21    2.93
  -6   6  -2   12.64    2.75
   6   6   3   15.48    3.36
  -6   6  -3   12.26    4.33
   6  -6   3   10.52    2.96
   6   6   3   11.89    1.78
   6   6   3   11.92    1.78
  -6   6  -3   13.41    2.89
   6   6   4   54.31    4.56
  -6   6  -4   43.68    5.44
   6  -6   4   59.18    5.94
   6   6   4   48.66    4.67
   6   6   4   53.85    5.06
  -6   6  -4   49.95    5.15
   6   6   5   19.03    3.59
  -6   6  -5   14.94    4.83
   6  -6   5   19.34    3.43
   6   6   5   19.19    3.18
   6   6   5   20.77    3.14
  -6   6  -5   23.93    3.41
   6   6   6   16.18    3.48
  -6   6  -6   15.44    5.42
   6  -6   6   11.92    3.41
   6   6   6   21.49    3.36
   6   6   6   23.93    3.68
  -6   6  -6   18.17    3.23
   6   6   7   26.27    3.79
  -6   6  -7   16.41    5.53
   6  -6   7   13.59    3.45
   6   6   7   13.54    3.07
   6   6   7   15.10    3.39
  -6   6  -7   13.02    3.23
   6   6   8    6.82    3.39
  -6   6  -8    4.00    5.44
   6  -6   8    8.08    3.36
   6   6   8    5.24    3.21
   6   6   8    5.62    3.27
  -6   6  -8    9.53    3.05
   6   6   9   31.31    4.36
  -6   6  -9   38.53    5.85
   6  -6   9   41.94    5.28
   6   6   9   36.02    4.97
   6   6   9   20.79    4.11
  -6   6  -9   36.25    4.47
   6   6  10    2.12    3.59
  -6   6 -10   -4.06    4.42
   6  -6  10    6.97    3.52
   6   6  10    2.32    3.63
   6   6  10    6.23    3.90
  -6   6 -10    2.87    3.02
   6   6  11    2.35    3.61
  -6   6 -11    1.40    4.20
   6  -6  11   -0.41    3.57
   6   6  11   -8.08    4.11
   6   6  11    0.63    3.57
  -6   6 -11    3.72    3.41
   6   6  12    2.64    3.84
   6  -6  12    1.29    4.09
   6   6  12    0.02    3.63
   6   6  12   -2.10    4.29
  -6   6 -12    4.18    3.18
   6   6  13    6.05    4.40
   6   6  13    0.65    4.00
   6   6  13    2.51    4.56
  -6   6 -13    1.20    3.36
  -6   7  13   -4.45    5.73
   6  -7 -13   -0.79    3.97
  -6   7  13    2.55    3.66
  -6   7  13   -0.29    3.07
  -6   7  12   49.90    6.57
   6  -7 -12   54.33    6.12
  -6   7  12   53.18    5.73
  -6   7  12   50.33    5.76
  -6   7  11    1.58    5.67
   6  -7 -11   -0.43    3.25
  -6   7  11    3.18    3.02
  -6   7  11   -0.07    3.05
   6   7 -10    4.72    2.89
   6   7 -10    2.66    2.71
  -6   7  10    8.53    5.69
   6  -7 -10    4.99    3.52
  -6   7  10    3.21    2.91
  -6   7  10    1.51    3.27
   6   7  -9   10.70    3.88
   6   7  -9   -3.43    3.48
  -6   7   9    8.17    5.55
   6  -7  -9   12.12    3.23
  -6   7   9   16.77    3.86
  -6   7   9   11.71    3.41
   6   7  -8   -5.01    4.04
   6   7  -8    0.77    4.47
  -6   7   8   -0.79    5.26
   6  -7  -8    2.08    2.89
  -6   7   8    2.48    2.93
   6   7  -7    3.97    4.31
  -6   7   7    5.19    5.01
   6  -7  -7    2.44    2.91
  -6   7   7    5.21    3.05
   6   7  -6   -3.11    4.27
  -6   7   6    3.57    5.17
   6  -7  -6    4.22    3.18
  -6   7   6   -0.54    2.89
   6   7  -5   10.56    4.47
  -6   7   5    5.60    5.08
   6  -7  -5    2.19    3.25
  -6   7   5    1.67    2.91
   6   7  -4    9.30    4.51
  -6   7   4    4.15    4.94
   6  -7  -4   -0.61    3.32
  -6   7   4   -3.68    2.93
   6   7  -3   16.52    4.97
  -6   7   3   10.25    4.97
   6  -7  -3    9.53    3.45
  -6   7   3   17.88    3.79
   6   7  -2    7.49    4.74
  -6   7   2    6.59    5.26
   6  -7  -2    2.19    3.14
  -6   7   2    9.39    3.25
   6   7  -1   -1.13    4.31
  -6   7   1   -3.52    5.21
   6  -7  -1    4.42    3.30
  -6   7   1    2.89    3.23
   6   7   0   55.50    5.35
  -6   7   0   54.49    6.75
   6  -7   0   60.49    6.43
  -6   7   0   62.75    6.48
   6   7   1    1.17    3.52
  -6   7  -1    7.99    6.12
   6  -7   1   -1.22    3.63
  -6   7  -1   -1.87    3.09
   6   7   2   82.43    6.00
  -6   7  -2   87.12    8.44
   6  -7   2   82.66    8.19
  -6   7  -2   98.12    9.07
   6   7   3    2.66    3.54
  -6   7  -3    1.72    6.64
   6  -7   3   -4.20    3.66
  -6   7  -3   -1.13    3.21
   6   7   4   35.55    4.67
  -6   7  -4   29.77    6.95
   6  -7   4   41.46    5.78
  -6   7  -4   27.74    4.22
   6   7   5   -0.99    3.66
  -6   7  -5   -1.29    6.16
   6  -7   5    9.37    4.00
  -6   7  -5    2.71    3.34
   6   7   6   34.65    4.60
  -6   7  -6   28.73    6.93
   6  -7   6   25.89    5.21
   6   7   6   11.51    1.96
   6   7   6   15.08    2.14
   6   7   7    5.19    4.13
  -6   7  -7    2.69    6.64
   6  -7   7    7.25    4.31
   6   7   7   -0.59    2.39
   6   7   7   -0.93    2.82
  -6   7  -7    0.59    3.39
   6   7   8   -7.58    4.29
  -6   7  -8    0.77    6.55
   6  -7   8    7.43    4.38
   6   7   8    2.44    3.05
   6   7   8    4.69    3.39
  -6   7  -8    6.97    3.34
  -7   0  26   -0.47    5.76
  -7   0  26    1.33    3.02
  -7   0  26    5.15    3.72
  -7   0  25    2.55    6.50
  -7   0  25   -1.02    3.27
  -7   0  25   -0.65    2.66
  -7   0  24   -6.70    5.80
  -7   0  24   -1.78    3.14
  -7   0  24    2.17    2.64
  -7   0  23    6.27    5.15
  -7   0  23    0.86    2.91
  -7   0  23    1.96    2.80
  -7   0  22    0.11    4.49
  -7   0  22   -0.45    2.35
  -7   0  22    2.82    1.85
  -7   0  21    5.98    4.04
  -7   0  21   -1.08    2.30
  -7   0  21    2.69    2.39
  -7   0  20    0.99    3.75
  -7   0  20   -2.21    1.94
  -7   0  20    3.97    2.53
  -7   0  19    8.01    3.66
  -7   0  19    7.49    2.19
  -7   0  19   13.36    2.73
  -7   0  18    4.06    3.45
   7   0 -18   -0.74    2.19
  -7   0  18   -0.88    2.08
  -7   0  18    2.71    1.99
  -7   0  17  596.10   27.69
   7   0 -17  660.43   52.82
  -7   0  17  622.74   49.81
  -7   0  17  569.69   45.66
  -7   0  16    2.55    3.05
   7   0 -16    4.40    1.99
  -7   0  16   -0.20    1.53
  -7   0  16    1.92    2.05
   7   0 -15  509.66   23.56
  -7   0  15  496.34   23.09
   7   0 -15  482.80   38.80
  -7   0  15  465.19   37.38
  -7   0  15  489.57   39.27
   7   0 -14    0.11    2.08
  -7   0  14   -0.54    2.75
   7   0 -14   -2.21    1.92
  -7   0  14    2.55    1.96
   7   0 -13   14.49    2.82
  -7   0  13   15.66    3.16
   7   0 -13   22.55    3.09
  -7   0  13   17.76    2.62
   7   0 -12   -0.36    2.39
  -7   0  12    4.11    2.53
   7   0 -12   -0.68    1.90
  -7   0  12    0.45    1.74
   7   0 -11  202.44   10.41
  -7   0  11  214.29   11.01
   7   0 -11  202.46   16.59
  -7   0  11  187.02   15.42
   7   0 -10   -2.80    2.48
  -7   0  10    0.72    2.46
   7   0 -10   -1.44    1.53
  -7   0  10   -0.88    1.38
   7   0  -9   48.35    4.11
  -7   0   9   38.66    3.95
   7   0  -8    0.74    2.26
  -7   0   8    0.72    2.55
   7   0  -8    0.56    1.42
  -7   0   8   -0.61    1.51
   7   0  -7   74.30    5.10
  -7   0   7   75.48    5.24
   7   0  -7   66.92    6.12
  -7   0   7   69.38    6.21
   7   0  -6    0.63    2.37
  -7   0   6   -2.30    2.35
   7   0  -6    1.31    1.49
  -7   0   6   -0.81    1.47
   7   0  -5   25.26    3.30
  -7   0   5   22.05    3.11
   7   0  -5   27.45    3.21
  -7   0   5   17.67    2.37
   7   0  -4    0.20    2.26
  -7   0   4    1.85    2.39
   7   0  -4    0.14    1.08
  -7   0   4    2.03    1.49
   7   0  -3    2.42    2.12
  -7   0   3    3.54    2.44
   7   0  -3    4.02    1.74
  -7   0   3    5.03    1.60
   7   0  -2    0.34    2.28
  -7   0   2    1.13    2.37
   7   0  -2   -0.36    1.38
  -7   0   2   -0.43    1.29
   7   0  -1  180.30    9.43
  -7   0   1  185.76    9.73
   7   0  -1  200.66   16.50
  -7   0   1  179.76   14.74
   7   0   0   -2.37    2.39
  -7   0   0   -0.07    2.17
   7   0   0   -0.56    1.58
  -7   0   0    0.07    1.26
   7   0   1   11.53    2.64
  -7   0  -1    8.37    2.64
   7   0   1    5.80    1.65
  -7   0  -1   11.51    1.94
   7   0   2   -0.68    2.35
  -7   0  -2   -0.63    2.48
   7   0   2   -0.72    1.38
  -7   0  -2   -0.32    1.58
   7   0   3  100.51    6.27
  -7   0  -3   99.15    6.34
   7   0   3   97.42    8.44
  -7   0  -3   84.98    7.36
   7   0   4    1.85    2.48
  -7   0  -4    2.62    2.28
   7   0   4    0.65    1.69
  -7   0  -4    0.90    1.49
   7   0   5  280.78   13.90
  -7   0  -5  274.24   13.68
   7   0   5  272.88   22.30
  -7   0  -5  255.96   20.88
   7   0   6    2.87    2.55
  -7   0  -6    6.03    2.96
   7   0   6   -3.84    1.60
  -7   0  -6   -2.23    1.49
   7   0   7  565.63   26.27
  -7   0  -7  568.57   26.52
   7   0   7  591.81   47.44
  -7   0  -7  549.61   44.06
   7   0   8   -0.02    2.42
   7   0   8    1.56    1.40
  -7   0  -8    1.85    1.67
   7   0   9  173.12    9.30
   7   0  10    1.31    2.57
   7   0  10   -1.83    1.87
  -7   0 -10    0.27    1.74
   7   0  11    3.63    3.07
   7   0  11   -0.72    1.92
  -7   0 -11    6.16    2.05
   7   0  12    0.11    2.87
   7   0  12   -1.63    2.12
  -7   0 -12    2.80    1.85
   7   0  13  122.40    7.38
   7   0  13   90.67    8.13
  -7   0 -13  116.69    9.91
   7   0  14    1.02    3.05
   7   0  14   -1.96    2.12
  -7   0 -14   -0.93    1.90
   7   0  15  132.40    7.95
   7   0  15  146.42   12.46
  -7   0 -15  136.01   11.47
   7   0  16    2.51    3.86
   7   0  16    5.26    2.89
  -7   0 -16   -0.54    1.96
   7   0  17   88.05    6.46
   7   0  17   96.40    8.92
  -7   0 -17   79.86    7.47
   7   0  18   -2.12    4.60
   7   0  18    1.42    3.25
  -7   0 -18    5.21    2.78
   7   0  19   23.23    5.12
   7   0  19   22.19    3.97
  -7   0 -19   23.88    3.66
   7   0  20    1.76    5.10
   7   0  20   -6.09    3.21
  -7   0 -20   -4.15    2.64
  -7  -1  26   -1.69    6.86
  -7   1  26    4.33    6.39
  -7  -1  26    3.70    3.34
  -7  -1  26    2.57    3.93
  -7   1  26   -3.39    2.98
  -7   1  26    0.79    3.34
  -7  -1  25    6.27    6.30
  -7   1  25    5.42    5.58
  -7  -1  25   13.38    3.97
  -7  -1  25   11.38    3.90
  -7   1  25    8.35    3.32
  -7   1  25   12.17    3.36
  -7  -1  24    2.93    6.05
  -7   1  24    4.09    4.94
  -7  -1  24    7.95    3.48
  -7  -1  24    8.92    2.96
  -7   1  24    2.55    2.62
  -7   1  24    3.54    2.98
  -7  -1  23   -0.68    5.28
  -7   1  23    9.01    4.88
  -7  -1  23    8.44    3.02
  -7  -1  23    7.16    3.07
  -7   1  23   11.29    2.93
  -7   1  23   10.00    3.02
  -7  -1  22   29.23    5.46
  -7   1  22   32.30    5.15
  -7  -1  22   27.09    3.59
  -7  -1  22   26.72    3.90
  -7   1  22   28.82    3.66
  -7   1  22   25.80    3.57
  -7  -1  21    1.85    4.04
  -7   1  21    3.43    3.88
  -7  -1  21    8.69    2.32
  -7  -1  21    9.48    2.82
  -7   1  21    5.53    2.37
  -7   1  21   10.72    2.78
  -7  -1  20    6.79    3.84
  -7   1  20   25.42    4.36
  -7  -1  20   19.61    3.02
  -7  -1  20   21.33    3.25
  -7   1  20   26.54    3.07
  -7   1  20   26.30    3.50
  -7  -1  19   12.62    3.63
  -7   1  19   13.86    3.86
   7  -1 -19   23.25    3.36
  -7  -1  19   14.04    2.66
  -7  -1  19   21.56    3.27
  -7   1  19   20.86    3.05
  -7   1  19   14.83    2.78
  -7  -1  18    2.75    3.21
  -7   1  18    3.41    3.43
   7  -1 -18    0.36    2.21
  -7  -1  18    4.54    1.96
  -7  -1  18    0.38    2.14
  -7   1  18   -1.40    2.05
  -7   1  18    2.19    1.96
  -7  -1  17   -2.60    3.16
  -7   1  17   -3.32    3.16
   7  -1 -17    1.11    2.14
  -7  -1  17    0.90    1.81
  -7  -1  17   -0.34    1.99
  -7   1  17    0.47    1.72
  -7   1  17   -1.65    1.99
  -7  -1  16   21.01    3.30
  -7   1  16   27.31    3.97
   7  -1 -16   27.85    3.52
  -7  -1  16   24.31    3.09
  -7  -1  16   22.57    2.91
   7   1 -16   27.04    3.25
  -7   1  16   24.51    3.23
  -7   1  16   25.19    3.14
  -7  -1  15   -2.05    2.48
   7   1 -15    2.71    2.30
  -7   1  15    1.47    2.93
   7  -1 -15   -2.19    1.90
  -7  -1  15    0.77    1.69
  -7  -1  15    0.05    1.81
   7   1 -15    1.85    1.94
  -7   1  15    0.63    1.72
   7   1 -14    5.73    2.17
  -7   1  14    9.62    3.50
   7  -1 -14    9.53    2.17
  -7  -1  14   11.40    2.17
  -7  -1  14    5.21    1.92
   7   1 -14    8.15    1.94
  -7   1  14    9.03    2.14
   7  -1 -13  458.87   21.53
  -7  -1  13  430.66   20.31
   7   1 -13  401.54   18.67
  -7   1  13  420.27   20.00
   7  -1 -13  391.61   31.60
  -7  -1  13  405.83   32.68
   7   1 -13  376.71   30.29
  -7   1  13  398.83   32.19
   7  -1 -12   86.54    5.73
  -7  -1  12   76.18    5.28
   7   1 -12   70.76    4.72
  -7   1  12   86.61    5.91
   7  -1 -12   80.67    7.31
  -7  -1  12   92.47    8.04
   7  -1 -11  883.88   39.95
  -7  -1  11  924.29   41.60
   7   1 -11  847.32   38.21
  -7   1  11  948.44   42.91
   7  -1 -11 1003.96   79.95
  -7  -1  11  833.33   66.36
   7   1 -11 1030.15   81.87
  -7   1  11  828.59   66.09
   7  -1 -10  160.03    8.64
  -7  -1  10  136.98    7.54
   7   1 -10  136.67    7.56
  -7   1  10  137.44    7.90
   7  -1 -10  135.81   11.49
  -7  -1  10  158.36   13.09
   7   1 -10  135.72   11.31
  -7   1  10  145.52   12.19
   7  -1  -9  231.35   11.65
  -7  -1   9  216.59   10.99
   7  -1  -9  219.50   18.03
  -7  -1   9  246.93   20.07
   7   1  -9  235.19   19.16
  -7   1   9  213.73   17.52
   7  -1  -8    0.56    2.21
  -7  -1   8    0.70    2.19
   7   1  -8    1.78    2.05
  -7   1   8   -1.22    2.37
   7  -1  -8    3.68    1.87
  -7  -1   8    2.08    1.53
   7   1  -8    0.50    1.47
  -7   1   8    5.12    1.81
   7  -1  -7   -2.73    2.53
  -7  -1   7   -1.22    2.42
   7   1  -7    1.99    2.17
  -7   1   7    6.34    2.75
   7  -1  -7    1.06    1.72
  -7  -1   7    0.29    1.31
   7   1  -7   -0.43    1.58
  -7   1   7    0.14    1.56
   7  -1  -6   -2.08    2.42
  -7  -1   6    2.08    2.55
   7   1  -6   -2.01    2.42
  -7   1   6    0.52    2.53
   7  -1  -6   -1.42    1.60
  -7  -1   6    0.50    1.31
   7   1  -6    0.90    1.49
  -7   1   6    0.25    1.53
   7  -1  -5   94.23    5.91
  -7  -1   5   76.47    5.17
   7   1  -5   90.33    5.64
  -7   1   5   83.11    5.60
   7  -1  -5   72.52    6.50
  -7  -1   5   72.30    6.34
   7   1  -5   87.85    7.67
  -7   1   5   87.42    7.56
   7  -1  -4    6.23    2.64
  -7  -1   4    7.52    2.46
   7   1  -4    7.76    2.48
  -7   1   4    2.23    2.53
   7  -1  -4    8.44    1.85
  -7  -1   4    7.38    1.67
   7   1  -4    4.60    1.69
  -7   1   4    5.98    1.72
   7  -1  -3   32.43    3.52
  -7  -1   3   36.27    3.61
   7   1  -3   37.29    3.68
  -7   1   3   30.47    3.32
   7  -1  -3   27.00    2.98
  -7  -1   3   29.30    3.07
   7   1  -3   28.82    3.18
  -7   1   3   32.64    3.36
   7  -1  -2   72.66    4.97
  -7  -1   2   80.17    5.35
   7   1  -2   83.90    5.48
  -7   1   2   79.77    5.28
   7  -1  -2   66.56    6.03
  -7  -1   2   80.01    6.93
   7   1  -2   79.79    7.00
  -7   1   2   72.27    6.39
   7  -1  -1   39.82    3.66
  -7  -1   1   36.07    3.63
   7   1  -1   38.10    3.66
  -7   1   1   37.76    3.63
   7  -1  -1   33.09    3.61
  -7  -1   1   38.51    3.77
   7   1  -1   30.63    3.16
  -7   1   1   41.69    4.09
   7   1   0    8.80    2.66
  -7   1   0   14.85    3.00
   7  -1   0   13.36    2.19
  -7  -1   0   13.72    2.12
   7   1   0   12.50    2.03
  -7   1   0   16.63    2.39
   7  -1   1  718.44   32.71
  -7  -1  -1  766.29   34.99
   7   1   1  729.27   33.25
  -7   1  -1  756.13   34.26
   7  -1   1  662.46   52.93
  -7  -1  -1  763.35   60.85
   7   1   1  731.08   58.35
  -7   1  -1  733.34   58.55
   7  -1   2   69.23    4.97
  -7  -1  -2   80.53    5.48
   7  -1   2   71.87    6.50
  -7  -1  -2   71.51    6.34
   7   1   2   71.71    6.55
  -7   1  -2   60.13    5.53
   7  -1   3  651.18   29.82
  -7  -1  -3  699.48   31.89
   7   1   3  681.20   31.19
  -7   1  -3  686.16   31.55
   7  -1   3  619.80   49.57
  -7  -1  -3  648.02   51.73
   7   1   3  627.25   50.18
  -7   1  -3  668.10   53.40
   7  -1   4   -3.86    2.60
  -7  -1  -4    4.02    2.60
   7   1   4   -2.21    2.32
  -7   1  -4   -0.74    2.53
   7  -1   4   -0.29    1.69
  -7  -1  -4   -0.16    1.33
   7   1   4   -0.65    1.58
  -7   1  -4   -0.32    1.63
   7  -1   5  249.19   12.41
  -7  -1  -5  239.71   12.32
   7   1   5  232.03   11.87
  -7   1  -5  237.22   12.01
   7  -1   5  239.25   19.59
  -7  -1  -5  222.12   18.19
   7  -1   6   -1.15    2.44
   7   1   6    3.05    2.71
  -7   1  -6   -0.65    2.39
   7  -1   6   -0.27    1.92
  -7  -1  -6    0.05    1.60
   7   1   6    4.24    2.08
  -7   1  -6    0.77    1.85
   7  -1   7   21.01    2.89
   7   1   7   23.52    3.43
  -7   1  -7   27.18    3.52
   7  -1   7   34.49    3.88
  -7  -1  -7   32.71    3.66
   7   1   7   19.41    2.82
  -7   1  -7   19.14    2.35
   7  -1   8   60.76    4.56
   7   1   8   57.99    4.58
  -7   1  -8   59.00    4.97
   7  -1   8   69.63    6.50
  -7  -1  -8   80.31    7.20
   7   1   8   69.09    6.43
  -7   1  -8   58.62    5.46
   7  -1   9   35.35    3.48
   7   1   9   37.15    3.84
  -7   1  -9   36.95    4.33
   7  -1   9   25.71    3.07
  -7  -1  -9   32.10    3.61
   7   1   9   31.42    3.52
  -7   1  -9   24.69    2.93
   7  -1  10   40.15    3.81
   7   1  10   41.87    4.15
   7  -1  10   42.70    4.56
  -7  -1 -10   39.91    4.00
   7   1  10   40.72    4.20
  -7   1 -10   43.52    4.29
   7  -1  11  208.56   10.86
   7   1  11  217.22   11.31
   7  -1  11  275.37   22.59
  -7  -1 -11  236.32   19.37
   7   1  11  225.53   18.53
  -7   1 -11  241.51   19.68
   7  -1  12  119.69    7.09
   7   1  12  112.58    6.91
   7   1  12  112.65    9.75
  -7   1 -12  125.02   10.56
   7  -1  13   39.36    4.04
   7   1  13   43.95    4.27
   7  -1  13   26.09    3.52
  -7  -1 -13   39.70    4.27
   7   1  13   34.94    4.09
  -7   1 -13   46.34    4.60
   7  -1  14   23.99    3.77
   7   1  14   25.84    3.81
   7  -1  14   23.72    3.34
  -7  -1 -14   20.18    2.93
   7   1  14   22.53    3.43
  -7   1 -14   24.40    2.96
   7  -1  15    0.09    3.27
   7   1  15    2.51    3.34
   7  -1  15   -0.70    2.71
  -7  -1 -15    4.18    2.12
   7   1  15   -1.33    1.94
  -7   1 -15    0.36    1.90
   7  -1  16   17.58    3.95
   7   1  16   17.36    3.81
   7  -1  16   11.78    3.30
  -7  -1 -16   16.23    2.62
   7   1  16   22.75    3.36
  -7   1 -16   16.66    2.91
   7  -1  17   18.28    4.45
   7   1  17   14.26    4.00
   7  -1  17   19.64    3.57
  -7  -1 -17   16.18    2.89
   7   1  17   19.98    3.30
  -7   1 -17   22.55    3.59
   7  -1  18    9.82    5.12
   7   1  18   11.85    4.15
   7  -1  18   24.40    3.90
  -7  -1 -18   19.93    3.43
   7   1  18   14.31    2.91
  -7   1 -18   17.94    2.82
   7  -1  19    4.02    4.90
   7   1  19    4.20    4.15
   7  -1  19    6.57    3.32
  -7  -1 -19    6.14    2.73
   7   1  19    6.09    3.18
  -7   1 -19    4.83    2.62
   7  -1  20   10.07    4.94
   7   1  20    6.30    4.94
   7  -1  20   13.16    4.24
  -7  -1 -20   14.24    2.93
   7   1  20   17.27    4.54
  -7   1 -20    7.61    2.80
  -7  -2  25    3.43    5.19
  -7   2  25    0.27    5.96
  -7  -2  25    2.35    3.52
  -7  -2  25   -1.02    3.16
  -7   2  25    0.93    2.93
  -7   2  25    3.63    3.00
  -7  -2  24   -2.51    5.26
  -7   2  24   -1.76    5.15
  -7  -2  24    1.92    3.16
  -7  -2  24   -3.18    3.32
  -7   2  24   -2.21    2.89
  -7   2  24    0.63    2.82
  -7  -2  23   13.07    5.37
  -7   2  23   16.70    4.88
  -7  -2  23   17.36    3.41
  -7  -2  23   17.76    3.34
  -7   2  23   22.28    3.57
  -7   2  23   19.89    3.54
  -7  -2  22    7.29    4.72
  -7   2  22    7.16    4.81
  -7  -2  22    9.19    3.18
  -7  -2  22    5.26    3.00
  -7   2  22    7.36    2.91
  -7   2  22    4.60    2.60
  -7  -2  21   19.43    4.54
  -7   2  21   25.60    5.17
  -7  -2  21   30.47    4.15
  -7  -2  21   26.00    3.90
  -7   2  21   30.22    3.72
  -7   2  21   25.39    3.39
  -7  -2  20   18.33    4.18
  -7   2  20   17.38    4.36
  -7  -2  20   27.13    3.70
  -7  -2  20   17.72    3.14
  -7   2  20   21.10    3.34
  -7   2  20   17.13    2.87
  -7  -2  19   11.85    3.68
  -7   2  19    8.98    4.09
   7  -2 -19    5.55    2.35
  -7  -2  19   10.77    2.64
  -7  -2  19   10.11    2.80
  -7   2  19   11.17    2.37
  -7   2  19   10.16    2.57
  -7  -2  18  116.76    7.13
  -7   2  18  141.99    8.53
   7  -2 -18  124.75   10.70
  -7  -2  18  120.46   10.27
  -7  -2  18  141.77   11.99
  -7   2  18  122.72   10.43
  -7   2  18  121.27   10.34
  -7  -2  17  198.85   10.25
  -7   2  17  173.77    9.75
   7  -2 -17  167.88   14.11
  -7  -2  17  158.11   13.29
  -7  -2  17  159.67   13.32
  -7   2  17  168.40   14.13
  -7   2  17  166.89   13.86
  -7  -2  16  105.45    6.48
   7   2 -16   99.67    5.85
  -7   2  16   82.45    6.32
   7  -2 -16   85.59    7.72
  -7  -2  16   78.32    7.02
  -7  -2  16  101.55    8.83
  -7   2  16   89.99    8.04
  -7   2  16   95.36    8.37
  -7  -2  15   55.82    4.54
   7   2 -15   60.40    3.97
  -7   2  15   58.55    4.97
   7  -2 -15   61.48    5.82
  -7  -2  15   67.94    6.14
  -7  -2  15   68.59    6.18
  -7   2  15   61.84    5.78
  -7  -2  14   -1.11    2.71
   7   2 -14   -1.94    2.14
  -7   2  14    0.68    3.30
   7  -2 -14   -0.32    1.49
  -7  -2  14    2.28    1.65
  -7  -2  14   -0.27    1.56
   7   2 -14    2.89    1.72
  -7   2  14    1.56    1.94
  -7  -2  13    2.55    2.46
   7   2 -13    2.73    2.19
  -7   2  13    2.87    3.36
   7  -2 -13    2.21    2.05
  -7  -2  13    0.93    1.49
  -7  -2  13    4.45    1.72
   7   2 -13    1.69    1.83
  -7   2  13    3.45    1.87
   7  -2 -12    9.71    2.75
  -7  -2  12   11.65    2.60
   7   2 -12   14.17    2.37
  -7   2  12   17.52    3.70
   7  -2 -12   16.84    2.55
  -7  -2  12   13.77    2.05
  -7  -2  12   14.92    2.28
   7   2 -12   13.20    2.10
  -7   2  12   14.65    2.46
   7  -2 -11   42.57    4.04
  -7  -2  11   36.66    3.52
   7   2 -11   44.26    3.54
  -7   2  11   32.73    3.79
   7  -2 -11   40.29    4.27
  -7  -2  11   37.65    3.70
   7   2 -11   31.10    3.34
  -7   2  11   37.76    4.09
   7  -2 -10  144.91    8.10
  -7  -2  10  134.98    7.52
   7   2 -10  155.02    8.13
  -7   2  10  156.58    8.87
   7  -2 -10  134.30   11.40
  -7  -2  10  127.35   10.61
   7   2 -10  129.85   10.83
  -7   2  10  147.10   12.35
   7  -2  -9   -2.03    2.57
  -7  -2   9   -0.72    2.12
   7   2  -9   -1.06    1.94
  -7   2   9   -0.99    2.73
   7  -2  -9    2.42    1.94
  -7  -2   9    0.52    1.44
   7   2  -9   -0.23    1.40
  -7   2   9   -0.68    1.44
   7  -2  -8  381.68   18.24
  -7  -2   8  375.13   17.72
   7   2  -8  346.69   16.50
  -7   2   8  359.11   17.54
   7  -2  -8  444.65   35.78
  -7  -2   8  378.07   30.34
   7   2  -8  397.48   31.89
  -7   2   8  339.92   27.42
   7  -2  -7   66.31    4.99
  -7  -2   7   57.94    4.29
   7   2  -7   68.53    4.81
  -7   2   7   64.71    5.10
   7  -2  -7   63.56    5.94
  -7  -2   7   64.08    5.67
   7   2  -7   61.84    5.53
  -7   2   7   51.76    4.83
   7  -2  -6  501.76   23.45
  -7  -2   6  495.89   23.02
   7   2  -6  518.68   23.77
  -7   2   6  533.58   24.78
   7  -2  -6  558.41   44.78
  -7  -2   6  605.58   48.30
   7   2  -6  528.84   42.30
  -7   2   6  683.00   54.53
   7  -2  -5   21.85    3.34
  -7  -2   5   22.01    3.05
   7   2  -5   14.38    2.53
  -7   2   5   18.51    3.32
   7  -2  -5   17.06    2.69
  -7  -2   5   19.05    2.35
   7   2  -5   15.51    2.19
  -7   2   5   22.41    2.82
   7  -2  -4  641.02   29.46
  -7  -2   4  666.30   30.49
   7   2  -4  669.23   30.58
  -7   2   4  682.55   31.53
   7  -2  -4  662.91   53.02
  -7  -2   4  666.98   53.11
   7   2  -4  701.28   55.93
  -7   2   4  730.18   58.28
   7  -2  -3   10.11    2.82
  -7  -2   3    8.19    2.62
   7   2  -3    7.63    2.51
  -7   2   3    6.12    2.93
   7  -2  -3    7.61    2.03
  -7  -2   3    9.57    1.58
   7   2  -3    7.31    1.69
  -7   2   3    5.91    1.49
   7  -2  -2  153.26    8.44
  -7  -2   2  136.76    7.85
   7   2  -2  133.10    7.36
  -7   2   2  135.72    7.72
   7   2  -2  162.49   13.38
  -7   2   2  134.68   11.38
   7  -2  -1   99.13    6.27
  -7  -2   1   98.43    6.23
   7   2  -1   86.45    5.53
  -7   2   1   99.31    6.23
   7  -2  -1   93.35    8.15
  -7  -2   1   99.70    8.42
   7   2  -1   94.01    7.97
  -7   2   1  100.35    8.67
   7  -2   0    3.45    2.53
  -7  -2   0    1.69    2.62
   7   2   0    7.43    2.55
  -7   2   0    3.75    2.69
   7  -2   0    2.80    1.74
  -7  -2   0    3.77    1.51
   7   2   0    4.92    1.49
  -7   2   0    6.37    1.96
   7  -2   1   20.99    3.14
  -7  -2  -1   22.59    3.36
   7   2   1   16.68    3.09
  -7   2  -1   11.08    3.00
   7  -2   1   17.36    2.62
  -7  -2  -1   18.87    2.44
   7   2   1   18.24    2.44
  -7   2  -1   20.18    2.62
   7  -2   2   15.84    2.89
   7   2   2   12.82    2.89
  -7   2  -2    9.89    2.84
   7  -2   2   11.87    2.14
  -7  -2  -2    9.14    1.85
   7   2   2   16.61    2.44
  -7   2  -2   14.11    2.35
   7  -2   3   34.38    3.61
   7   2   3   28.03    3.57
  -7   2  -3   30.94    3.48
   7  -2   3   41.96    4.36
  -7  -2  -3   36.07    3.66
   7   2   3   33.50    3.54
  -7   2  -3   43.04    4.42
   7  -2   4   15.26    3.09
   7   2   4   10.70    2.98
  -7   2  -4   15.75    3.07
   7  -2   4   19.52    2.87
  -7  -2  -4   10.77    2.01
   7   2   4   12.68    2.17
  -7   2  -4   12.32    2.35
   7  -2   5  636.05   29.18
   7   2   5  620.03   28.60
  -7   2  -5  660.20   30.54
   7   2   5  622.74   49.81
  -7   2  -5  593.62   47.53
   7  -2   6   12.57    2.57
   7  -2   6   11.40    2.46
  -7  -2  -6   17.90    2.57
   7   2   6   12.01    2.28
  -7   2  -6   15.62    2.37
   7  -2   7   62.45    4.47
   7   2   7   64.44    4.94
  -7   2  -7   63.92    4.69
   7  -2   7   53.25    5.21
  -7  -2  -7   55.34    5.28
   7   2   7   55.77    5.30
  -7   2  -7   64.64    5.87
   7  -2   8  334.50   16.00
   7   2   8  339.47   16.54
  -7   2  -8  337.21   16.03
   7  -2   8  329.09   26.72
  -7  -2  -8  335.41   27.13
   7   2   8  370.62   29.88
  -7   2  -8  311.26   25.19
   7  -2   9   78.98    5.35
   7   2   9   72.48    5.28
  -7   2  -9   68.23    5.33
   7  -2   9   75.32    6.97
  -7  -2  -9   71.62    6.55
   7   2   9   71.60    6.64
  -7   2  -9   57.31    5.28
   7  -2  10   57.92    4.56
   7   2  10   56.38    4.69
  -7   2 -10   54.92    5.03
   7  -2  10   61.64    5.82
  -7  -2 -10   54.46    5.26
   7   2  10   49.99    4.88
  -7   2 -10   67.44    6.18
   7  -2  11   -0.88    2.55
   7   2  11    4.04    2.89
   7  -2  11    0.32    2.26
  -7  -2 -11    0.43    1.69
   7   2  11    2.23    1.85
  -7   2 -11   -0.41    1.78
   7  -2  12   -1.40    2.89
   7   2  12    2.10    3.05
   7  -2  12    0.07    2.35
  -7  -2 -12    2.71    1.90
   7   2  12    1.67    2.17
  -7   2 -12    1.42    1.92
   7  -2  13   -2.03    3.09
   7   2  13    1.31    3.00
   7  -2  13   -2.28    2.28
  -7  -2 -13    1.22    1.90
   7   2  13   -1.06    2.10
  -7   2 -13    0.18    1.74
   7  -2  14    2.98    3.21
   7   2  14    2.28    3.32
   7  -2  14    0.56    1.81
  -7  -2 -14    0.18    1.94
   7   2  14    1.99    2.62
  -7   2 -14   -1.90    1.35
   7  -2  15    6.95    3.77
   7   2  15    1.78    3.27
   7  -2  15    6.21    2.98
  -7  -2 -15    5.87    2.30
   7   2  15    4.51    2.73
  -7   2 -15    2.80    2.26
   7  -2  16   23.34    4.65
   7   2  16   13.77    4.11
   7  -2  16   20.63    3.09
  -7  -2 -16   14.72    2.53
   7   2  16   17.24    3.18
  -7   2 -16   14.56    3.09
   7  -2  17   12.55    4.56
   7   2  17    4.76    4.15
   7  -2  17    8.69    3.27
  -7  -2 -17    3.72    2.32
   7   2  17    4.83    3.05
  -7   2 -17    6.66    2.73
   7  -2  18   21.42    5.48
   7   2  18   27.63    4.60
   7  -2  18   26.02    4.40
  -7  -2 -18   32.14    4.38
   7   2  18   25.19    4.36
  -7   2 -18   28.30    3.50
   7  -2  19   15.94    5.87
   7   2  19   16.21    4.60
   7  -2  19   16.41    4.18
  -7  -2 -19   23.79    3.77
   7   2  19   19.37    4.51
  -7   2 -19   21.49    3.72
  -7   3  24   41.42    7.74
  -7  -3  24   34.49    5.35
  -7  -3  24   38.96    5.58
  -7   3  24   42.14    4.85
  -7   3  24   35.08    4.36
  -7   3  23    8.17    5.64
  -7  -3  23    3.25    3.66
  -7  -3  23   -1.22    3.61
  -7   3  23    7.61    3.09
  -7   3  23    1.60    2.78
  -7   3  22   71.57    6.77
  -7  -3  22   67.69    6.95
  -7  -3  22   52.41    5.85
  -7   3  22   51.82    5.39
  -7   3  22   61.96    5.94
  -7   3  21   -1.04    4.29
  -7  -3  21    4.13    3.05
  -7  -3  21    2.75    3.27
  -7   3  21   -1.11    2.53
  -7   3  21   -0.88    2.26
  -7   3  20   48.37    5.44
   7  -3 -20   50.97    5.10
  -7  -3  20   32.71    4.47
  -7  -3  20   40.15    4.83
  -7   3  20   45.21    4.76
  -7   3  20   43.86    4.54
  -7  -3  19    6.88    2.89
  -7   3  19   10.29    3.88
   7  -3 -19    2.39    2.51
  -7  -3  19    2.62    2.73
  -7  -3  19    4.42    2.78
  -7   3  19    3.48    2.39
  -7   3  19    5.03    2.35
  -7  -3  18    7.85    3.09
  -7   3  18    9.23    3.84
   7  -3 -18    2.64    1.81
  -7  -3  18    8.49    2.78
  -7  -3  18    9.30    2.53
  -7   3  18    8.51    1.85
  -7   3  18    5.73    1.96
  -7  -3  17   -2.82    2.98
  -7   3  17    4.18    3.54
   7  -3 -17   -3.32    2.14
  -7  -3  17    0.54    1.94
  -7  -3  17   -1.26    2.14
  -7   3  17   -1.87    1.92
  -7   3  17    0.74    1.67
  -7  -3  16    2.35    2.82
  -7   3  16   -5.60    3.79
   7  -3 -16    1.58    2.21
  -7  -3  16    0.63    1.74
  -7  -3  16    2.10    2.14
  -7   3  16    1.11    1.96
  -7   3  16    1.94    1.90
  -7  -3  15   32.84    3.45
   7   3 -15   38.01    3.16
  -7   3  15   33.43    4.33
   7  -3 -15   42.59    4.65
  -7  -3  15   35.68    3.81
  -7  -3  15   34.04    3.70
  -7   3  15   41.64    4.29
  -7  -3  14   -2.96    2.57
   7   3 -14    0.20    1.99
  -7   3  14    6.16    3.68
   7  -3 -14   -0.41    2.21
  -7  -3  14    1.06    1.69
  -7  -3  14    1.02    1.78
  -7   3  14   -0.43    1.92
  -7  -3  13    7.49    2.87
   7   3 -13    5.78    2.28
  -7   3  13    5.78    3.70
   7  -3 -13    7.65    2.39
  -7  -3  13    7.58    1.96
  -7  -3  13    9.59    2.05
  -7   3  13    7.81    2.08
  -7  -3  12  190.64    9.71
   7   3 -12  166.60    8.31
  -7   3  12  191.56   10.38
   7  -3 -12  165.56   13.86
  -7  -3  12  173.46   14.24
  -7  -3  12  172.92   14.15
  -7   3  12  166.28   13.84
  -7  -3  11   43.61    3.77
   7   3 -11   39.32    3.27
  -7   3  11   48.39    5.10
   7  -3 -11   42.52    4.49
  -7  -3  11   38.71    3.81
  -7  -3  11   38.51    3.70
   7   3 -11   45.89    4.22
  -7   3  11   42.77    4.33
   7  -3 -10   94.44    6.09
  -7  -3  10   89.09    5.53
   7   3 -10   80.17    4.97
  -7   3  10   97.96    6.75
   7  -3 -10   93.53    8.33
  -7  -3  10   88.93    7.52
  -7  -3  10   79.86    6.79
   7   3 -10   84.28    7.13
  -7   3  10   94.84    8.26
   7  -3  -9    3.57    2.51
  -7  -3   9    3.43    2.44
   7   3  -9    5.85    2.05
  -7   3   9    6.14    3.27
   7  -3  -9   -0.25    1.96
  -7  -3   9    5.12    1.49
  -7  -3   9    4.54    1.33
   7   3  -9    2.73    1.24
  -7   3   9    4.54    1.81
   7  -3  -8    4.60    2.53
  -7  -3   8   -0.27    2.53
   7   3  -8    3.48    2.14
  -7   3   8    1.96    2.73
   7  -3  -8    1.83    1.47
  -7  -3   8    3.84    1.33
   7   3  -8    1.20    1.17
  -7   3   8    3.27    1.83
   7  -3  -7   -0.50    2.48
  -7  -3   7    3.93    2.71
   7   3  -7    0.05    2.01
  -7   3   7    1.65    3.14
   7  -3  -7   -0.32    1.63
  -7  -3   7    2.03    1.17
   7   3  -7    2.39    1.20
  -7   3   7   -0.36    1.63
   7  -3  -6   15.05    3.00
  -7  -3   6   18.91    3.23
   7   3  -6   23.86    3.18
  -7   3   6   16.18    3.41
   7  -3  -6   21.53    3.00
  -7  -3   6   30.85    2.96
   7   3  -6   27.54    2.69
  -7   3   6   22.01    2.69
   7  -3  -5   53.65    4.38
  -7  -3   5   49.70    4.18
   7   3  -5   41.15    3.61
  -7   3   5   45.32    4.24
   7  -3  -5   60.47    5.82
  -7  -3   5   50.76    4.45
   7   3  -5   51.08    4.51
  -7   3   5   45.48    4.36
   7  -3  -4   12.78    2.84
   7   3  -4    9.37    2.44
  -7   3   4   11.26    2.98
   7  -3  -4    6.73    2.32
  -7  -3   4    7.63    1.40
   7   3  -4    5.42    1.47
  -7   3   4   11.94    2.14
   7  -3  -3   33.81    3.75
   7   3  -3   34.56    3.68
  -7   3   3   35.39    3.84
   7  -3  -3   49.32    5.06
  -7  -3   3   40.04    3.70
   7   3  -3   40.79    3.90
  -7   3   3   37.58    3.88
   7  -3  -2   11.04    2.78
   7   3  -2   10.90    2.75
  -7   3   2    9.10    3.00
   7  -3  -2    9.23    2.39
  -7  -3   2   12.55    1.78
   7   3  -2    6.70    1.63
  -7   3   2    8.64    1.99
   7  -3  -1   26.11    3.36
   7   3  -1   22.30    3.18
  -7   3   1   18.60    3.27
   7  -3  -1   17.85    2.78
  -7  -3   1   27.83    2.89
   7   3  -1   27.79    2.93
  -7   3   1   27.74    3.14
   7  -3   0  719.12   32.75
   7   3   0  725.21   33.16
  -7   3   0  756.13   34.24
   7  -3   0  723.40   57.80
  -7  -3   0  717.08   57.06
   7   3   0  771.48   61.37
  -7   3   0  774.41   61.82
   7  -3   1  152.13    8.42
   7   3   1  159.40    8.64
  -7   3  -1  151.90    8.37
   7  -3   1  198.56   16.45
  -7  -3  -1  182.76   14.96
   7   3   1  157.82   12.98
  -7   3  -1  136.96   11.62
   7  -3   2   85.21    5.44
   7   3   2   89.04    5.94
  -7   3  -2   72.93    5.46
   7  -3   2   82.47    7.34
  -7  -3  -2   86.88    7.45
   7   3   2  108.07    9.14
  -7   3  -2  121.64   10.45
   7  -3   3   10.65    2.62
   7   3   3    7.63    2.75
  -7   3  -3    9.57    3.30
   7  -3   3    8.87    2.17
  -7  -3  -3   10.63    1.94
   7   3   3    6.75    1.99
  -7   3  -3   11.04    2.35
   7  -3   4    0.16    2.19
   7   3   4    0.09    2.53
  -7   3  -4    2.66    2.78
   7  -3   4    1.92    1.47
  -7  -3  -4    2.37    1.69
   7   3   4    1.49    1.53
  -7   3  -4   -3.39    1.63
   7  -3   5   26.21    3.39
   7   3   5   26.39    3.36
  -7   3  -5   26.00    3.41
   7  -3   5   27.06    3.41
  -7  -3  -5   28.73    3.21
   7   3   5   32.16    3.48
  -7   3  -5   32.84    3.63
   7  -3   6    5.64    2.48
   7   3   6    2.96    2.80
  -7   3  -6    4.83    3.23
   7  -3   6    6.00    2.10
  -7  -3  -6    7.70    1.90
   7   3   6    6.48    2.14
  -7   3  -6    7.88    2.12
   7  -3   7    0.41    2.60
   7   3   7   -2.87    2.46
  -7   3  -7   -2.05    3.05
   7  -3   7   -0.65    2.05
  -7  -3  -7    0.95    1.72
   7   3   7    2.21    1.96
  -7   3  -7   -0.29    1.29
   7  -3   8    3.02    2.75
   7   3   8    4.60    3.05
  -7   3  -8    3.39    3.09
   7  -3   8    0.45    2.12
  -7  -3  -8   -0.95    1.78
   7   3   8    3.61    2.10
  -7   3  -8    2.14    1.90
   7  -3   9   10.27    3.09
   7   3   9   12.75    3.02
  -7   3  -9   11.87    3.11
   7  -3   9    7.00    2.42
  -7  -3  -9   13.68    2.30
   7   3   9   11.20    2.48
  -7   3  -9    9.91    2.17
   7  -3  10  112.45    6.73
   7   3  10  127.23    7.36
  -7   3 -10  117.71    7.13
   7  -3  10  122.81   10.59
  -7  -3 -10  104.91    9.12
   7   3  10  121.84   10.45
  -7   3 -10  120.26   10.13
   7  -3  11   22.46    3.57
   7   3  11   15.10    2.78
  -7   3 -11   19.28    3.59
   7  -3  11   19.91    3.18
  -7  -3 -11   22.73    3.23
   7   3  11   20.92    3.16
  -7   3 -11   19.84    2.80
   7  -3  12  176.80    9.50
   7   3  12  167.34    9.14
   7  -3  12  185.76   15.51
  -7  -3 -12  165.69   13.88
   7   3  12  209.93   17.40
  -7   3 -12  161.86   13.41
   7  -3  13   -1.24    3.16
   7   3  13    0.52    3.09
   7  -3  13   -0.63    2.62
  -7  -3 -13    1.69    2.19
   7   3  13    2.10    2.28
  -7   3 -13    0.02    1.83
   7  -3  14  166.98    9.43
   7   3  14  162.69    9.37
   7  -3  14  155.33   13.27
  -7  -3 -14  143.60   12.21
   7   3  14  167.14   14.17
  -7   3 -14  146.28   12.28
   7  -3  15   12.64    4.27
   7   3  15   16.82    4.02
   7  -3  15   18.53    3.36
  -7  -3 -15   20.88    3.52
[truncated: 283,595 more chars]
