# Supplementary material for: Crystal structure and Hirshfeld surface analysis of (E)-4-({2,2-di­chloro-1-[4-(di­methyl­amino)­phen­yl]ethenyl}diazen­yl)benzo­nitrile
Source: Acta Crystallogr E Crystallogr Commun. 2021 Sep 7;77(Pt 10):994–8. doi: 10.1107/S2056989021009154 (PMC8491520; doi:10.1107/S2056989021009154)
Supplement: Supplementary file 2 [file e-77-00994-Isup2.hkl]

data_I                                                                          
_shelx_title ' 173_1 in P2(1)/n'                                                
_shelx_refln_list_code          4                                               
_shelx_F_calc_maximum      228.77                                               
_exptl_crystal_F_000       712.00                                               
_reflns_d_resolution_high  0.7712                                               
                                                                                
loop_                                                                           
 _space_group_symop_operation_xyz                                               
 'x, y, z'                                                                      
 '-x+1/2, y+1/2, -z+1/2'                                                        
 '-x, -y, -z'                                                                   
 'x-1/2, -y-1/2, z-1/2'                                                         
                                                                                
_cell_length_a    12.3961                                                       
_cell_length_b     6.5280                                                       
_cell_length_c    20.7582                                                       
_cell_angle_alpha  90.000                                                       
_cell_angle_beta  104.385                                                       
_cell_angle_gamma  90.000                                                       
                                                                                
_shelx_F_squared_multiplier     1.000                                           
                                                                                
loop_                                                                           
 _refln_index_h                                                                 
 _refln_index_k                                                                 
 _refln_index_l                                                                 
 _refln_F_squared_calc                                                          
 _refln_F_squared_meas                                                          
 _refln_F_squared_sigma                                                         
 _refln_observed_status                                                         
   2   0   0      14232.20      15587.17       421.82 o                         
   4   0   0      23025.40      24906.14       674.44 o                         
   6   0   0       4316.53       4398.73       122.18 o                         
   8   0   0          0.01          5.41         5.15 o                         
  10   0   0        164.24        164.71         9.48 o                         
  12   0   0          5.13          4.21         7.78 o                         
  14   0   0         96.38         91.67        12.07 o                         
   1   1   0       4298.09       3856.01        94.69 o                         
   2   1   0        408.94        370.14         8.77 o                         
   3   1   0        133.86        107.14         4.20 o                         
   4   1   0       2284.52       2157.26        57.07 o                         
   5   1   0        626.76        623.99        14.51 o                         
   6   1   0       1157.86       1096.36        23.63 o                         
   7   1   0         76.98         67.73         4.72 o                         
   8   1   0        604.58        613.24        14.76 o                         
   9   1   0        214.21        200.71         7.14 o                         
  10   1   0        585.64        603.79        14.76 o                         
  11   1   0         61.98         56.15         7.20 o                         
  12   1   0        717.22        725.56        17.34 o                         
  13   1   0         70.39         83.44         5.96 o                         
  14   1   0          0.72          0.76         6.13 o                         
  15   1   0        177.07        190.04         8.80 o                         
   0   2   0       4431.47       4042.16       226.59 o                         
   1   2   0       2451.72       2169.19        65.09 o                         
   2   2   0       1951.20       1749.36        44.33 o                         
   3   2   0       1022.26        827.55        19.59 o                         
   4   2   0        587.28        554.62        23.81 o                         
   5   2   0         32.00         29.34         2.95 o                         
   6   2   0        547.65        482.38        12.06 o                         
   7   2   0         40.64         21.37         3.44 o                         
   8   2   0        338.29        357.73        10.21 o                         
   9   2   0         80.35         78.75         4.78 o                         
  10   2   0          0.05          2.96         3.86 o                         
  11   2   0        186.05        183.58         8.49 o                         
  12   2   0        236.60        253.19         8.66 o                         
  13   2   0         98.97         97.85         6.20 o                         
  14   2   0         14.68         10.53         5.57 o                         
  15   2   0        115.19         95.90         8.77 o                         
   1   3   0         37.85         42.63         2.77 o                         
   2   3   0        312.79        371.30        12.99 o                         
   3   3   0       3202.92       3286.41        69.27 o                         
   4   3   0        922.50       1030.94        24.27 o                         
   5   3   0          2.58          5.31         2.89 o                         
   6   3   0        171.80        170.24         6.49 o                         
   7   3   0       3720.49       3694.66        81.03 o                         
   8   3   0       2393.46       2561.11        57.05 o                         
   9   3   0        909.26        898.63        40.38 o                         
  10   3   0        605.42        641.44        18.88 o                         
  11   3   0        195.52        212.20        10.02 o                         
  12   3   0        135.96        144.30         9.05 o                         
  13   3   0        405.32        417.76        13.42 o                         
  14   3   0        113.55        121.38         8.01 o                         
   0   4   0         88.87         84.71         5.49 o                         
   1   4   0        871.03        838.69        26.56 o                         
   2   4   0        635.95        692.08        24.58 o                         
   3   4   0       3629.18       3882.80        96.92 o                         
   4   4   0         22.59         21.24         2.26 o                         
   5   4   0        165.48        162.54         5.75 o                         
   6   4   0        118.98        127.59         5.77 o                         
   7   4   0        467.83        480.07        13.51 o                         
   8   4   0        117.51        142.85         6.37 o                         
   9   4   0        302.01        300.46        10.70 o                         
  10   4   0         56.32         49.23         5.06 o                         
  11   4   0          5.55          5.54         5.03 o                         
  12   4   0         25.09         23.93         6.22 o                         
  13   4   0        272.59        252.73        15.03 o                         
   1   5   0        615.98        616.18        19.96 o                         
   2   5   0          2.65         -2.70         6.96 o                         
   3   5   0        211.09        248.23        10.80 o                         
   4   5   0          0.60          6.79         9.70 o                         
   5   5   0          8.87         10.13         5.47 o                         
   6   5   0        258.86        235.67        14.76 o                         
   7   5   0         13.50         24.66         5.56 o                         
   8   5   0          1.28          1.37         3.59 o                         
   9   5   0        710.42        722.60        18.84 o                         
  10   5   0        212.10        224.69        13.00 o                         
  11   5   0        133.09        121.74         7.56 o                         
  12   5   0         13.99         14.10         6.96 o                         
   0   6   0         87.69        108.22        15.64 o                         
   1   6   0        251.35        249.75         9.79 o                         
   2   6   0         32.74         35.54         6.06 o                         
   3   6   0         14.77         22.15         5.61 o                         
   4   6   0        203.43        226.22        11.10 o                         
   5   6   0         36.51         58.54         7.08 o                         
   6   6   0         61.01         81.01         8.23 o                         
   7   6   0          8.22          9.03         9.58 o                         
   8   6   0         41.31         45.82         7.61 o                         
   9   6   0         11.64          1.71         8.06 o                         
  10   6   0         53.21         50.16         9.96 o                         
   1   7   0        326.80        348.96        14.40 o                         
   2   7   0         79.39         84.77         7.26 o                         
   3   7   0         23.23         30.78         7.19 o                         
   4   7   0        116.45        108.44         9.98 o                         
   5   7   0         15.94         31.97         8.81 o                         
   6   7   0        263.42        288.49        15.28 o                         
   7   7   0          0.04          3.18         8.63 o                         
   8   7   0         20.69         24.15        10.11 o                         
   0   8   0         39.28        -14.30        26.91 o                         
   1   8   0          0.67        -15.81        20.30 o                         
   2   8   0         15.38          9.53         6.17 o                         
   3   8   0          0.01          0.69         7.86 o                         
   4   8   0          0.31         -0.35         9.93 o                         
   5   8   0          0.78         -5.05        19.99 o                         
 -15   0   1        809.12        803.33        27.11 o                         
 -13   0   1         79.35         75.21         7.97 o                         
 -11   0   1       1341.55       1192.34        36.61 o                         
  -9   0   1        165.95        172.89         9.29 o                         
  -7   0   1        903.13        918.26        28.64 o                         
  -5   0   1      10112.79      10180.97       277.75 o                         
  -3   0   1         35.40         38.75         4.08 o                         
  -1   0   1       8545.65       9405.19       379.30 o                         
   1   0   1        405.83        338.45        10.40 o                         
   3   0   1       1199.03       1259.64        39.23 o                         
   5   0   1       2979.08       2918.66       108.60 o                         
   7   0   1         25.64         47.17         6.33 o                         
   9   0   1         88.77        111.01         9.64 o                         
  11   0   1        125.38        134.73         8.55 o                         
  13   0   1          0.22          5.46         7.01 o                         
  15   0   1         26.73          7.67         8.37 o                         
 -15   1   1         92.99         98.23         7.06 o                         
 -14   1   1         86.36         85.47         6.28 o                         
 -13   1   1         42.25         41.42         4.92 o                         
 -12   1   1        923.76        967.17        21.82 o                         
 -11   1   1        507.15        565.63        14.22 o                         
 -10   1   1        325.07        371.48        10.43 o                         
  -9   1   1        204.26        197.21        10.06 o                         
  -8   1   1        825.45        785.52        19.64 o                         
  -7   1   1        176.45        182.62         6.35 o                         
  -6   1   1         26.68         23.07         3.08 o                         
  -5   1   1       1057.67        907.86        20.62 o                         
  -4   1   1        923.34        876.80        23.86 o                         
  -3   1   1          0.04          0.76         1.98 o                         
  -2   1   1        433.74        430.40         9.86 o                         
  -1   1   1       2420.48       2163.21        48.82 o                         
   0   1   1       7720.37       7899.08       312.26 o                         
   1   1   1       4213.30       3979.31        97.51 o                         
   2   1   1        886.03        829.78        19.24 o                         
   3   1   1       1162.17       1091.29        24.45 o                         
   4   1   1        480.41        443.28        11.91 o                         
   5   1   1       6450.65       6553.37       127.17 o                         
   6   1   1        167.06        165.99         6.04 o                         
   7   1   1       3672.86       3701.51        73.13 o                         
   8   1   1        284.98        293.96        10.25 o                         
   9   1   1        894.84        855.68        19.28 o                         
  10   1   1          6.89          2.56         4.51 o                         
  11   1   1        782.66        814.00        18.67 o                         
  12   1   1          0.04         -3.52         4.55 o                         
  13   1   1         23.51         25.73         5.23 o                         
  14   1   1          2.15         -5.31         5.57 o                         
  15   1   1          8.79          0.65         6.26 o                         
 -15   2   1         71.36         61.77         7.22 o                         
 -14   2   1        233.10        227.00         8.75 o                         
 -13   2   1          2.67         -4.68         5.01 o                         
 -12   2   1          6.09         -2.18         4.35 o                         
 -11   2   1         72.74         85.30         5.31 o                         
 -10   2   1         89.08         91.09         5.95 o                         
  -9   2   1        467.40        445.12        11.69 o                         
  -8   2   1        765.15        759.53        17.45 o                         
  -7   2   1        458.33        475.77        12.10 o                         
  -6   2   1        156.35        162.05         5.88 o                         
  -5   2   1       2064.60       1882.23        38.21 o                         
  -4   2   1       2689.21       2548.48        56.12 o                         
  -3   2   1       1069.98       1091.35        32.28 o                         
  -2   2   1       6359.69       5983.80       124.16 o                         
  -1   2   1       4979.00       4694.76       139.10 o                         
   0   2   1        844.30        715.27        28.79 o                         
   1   2   1        147.41        101.72         5.00 o                         
   2   2   1       1736.28       1515.72        38.61 o                         
   3   2   1          6.37          1.74         2.06 o                         
   4   2   1       1786.95       1765.79        39.63 o                         
   5   2   1        179.61        204.05         9.04 o                         
   6   2   1        140.86        150.09         6.11 o                         
   7   2   1        106.82         92.51         4.87 o                         
   8   2   1        617.72        649.27        17.60 o                         
   9   2   1         93.09        100.62         5.18 o                         
  10   2   1        510.56        499.70        14.37 o                         
  11   2   1        191.97        209.19         9.54 o                         
  12   2   1         44.89         36.26         5.07 o                         
  13   2   1         92.67         96.24         8.32 o                         
  14   2   1        197.32        189.31         8.89 o                         
 -14   3   1        242.30        228.09        10.14 o                         
 -13   3   1        126.87        132.72         7.83 o                         
 -12   3   1        462.29        465.91        13.73 o                         
 -11   3   1         41.05         40.66         4.99 o                         
 -10   3   1          3.31          3.84         4.04 o                         
  -9   3   1        712.72        760.60        21.42 o                         
  -8   3   1       3629.45       3715.03        81.59 o                         
  -7   3   1        125.25        122.39         7.50 o                         
  -6   3   1        439.69        438.79        12.36 o                         
  -5   3   1        531.76        562.65        14.60 o                         
  -4   3   1        814.18        766.72        18.82 o                         
  -3   3   1       1579.90       1709.35        52.17 o                         
  -2   3   1        313.82        332.88        15.02 o                         
  -1   3   1       1002.09        987.98        28.74 o                         
   0   3   1         15.33         11.60         2.21 o                         
   1   3   1        324.79        303.84        10.62 o                         
   2   3   1       3199.23       3297.91        98.25 o                         
   3   3   1         24.33         22.03         2.10 o                         
   4   3   1        497.99        449.75        14.98 o                         
   5   3   1         71.68         58.55         3.80 o                         
   6   3   1        336.93        342.20        10.26 o                         
   7   3   1        728.85        786.48        29.06 o                         
   8   3   1       2794.99       2851.74        63.35 o                         
   9   3   1        136.76        142.79         7.22 o                         
  10   3   1        274.75        304.94        10.28 o                         
  11   3   1         15.30         24.91         4.93 o                         
  12   3   1         46.02         48.36         7.51 o                         
  13   3   1          3.75          7.35         5.53 o                         
  14   3   1         46.63         39.13         7.08 o                         
 -13   4   1         35.71         28.99         6.63 o                         
 -12   4   1          5.40         -1.36         5.72 o                         
 -11   4   1          5.68          3.80         5.17 o                         
 -10   4   1         49.46         53.26         5.27 o                         
  -9   4   1        266.96        297.68        10.02 o                         
  -8   4   1         41.21         35.25         4.38 o                         
  -7   4   1         23.82         21.72         3.45 o                         
  -6   4   1          9.24         13.09         2.87 o                         
  -5   4   1        188.54        168.74         6.29 o                         
  -4   4   1        224.27        209.49         9.75 o                         
  -3   4   1         14.19         14.08         4.41 o                         
  -2   4   1       1071.90        960.38        36.47 o                         
  -1   4   1         51.87         46.78         2.84 o                         
   0   4   1        263.67        236.49         7.27 o                         
   1   4   1         16.60         16.76         2.40 o                         
   2   4   1       1073.67       1018.45        31.88 o                         
   3   4   1         40.35         40.42         3.06 o                         
   4   4   1       1298.21       1300.43        30.31 o                         
   5   4   1         29.61         28.39         5.44 o                         
   6   4   1          0.02          3.50         3.34 o                         
   7   4   1        406.40        377.78        11.45 o                         
   8   4   1        101.38        101.43         5.53 o                         
   9   4   1         10.74         13.88         4.19 o                         
  10   4   1        115.27        125.28         7.59 o                         
  11   4   1         27.64         25.47         5.42 o                         
  12   4   1          9.98          5.78         5.83 o                         
  13   4   1         16.20         13.09         6.94 o                         
 -12   5   1         24.81         14.57         6.71 o                         
 -11   5   1        119.59        103.96         9.67 o                         
 -10   5   1        167.82        177.63         8.33 o                         
  -9   5   1         24.54         15.08         4.83 o                         
  -8   5   1        570.38        618.86        16.48 o                         
  -7   5   1        203.23        218.52         9.43 o                         
  -6   5   1        124.91        147.92         8.83 o                         
  -5   5   1         90.69         90.04         8.17 o                         
  -4   5   1        527.53        539.46        18.47 o                         
  -3   5   1        213.16        232.16        10.17 o                         
  -2   5   1         19.72         18.18         4.92 o                         
  -1   5   1        769.22        814.93        21.96 o                         
   0   5   1         24.08         21.71         3.95 o                         
   1   5   1        233.43        248.39         9.40 o                         
   2   5   1        110.69        119.95         5.50 o                         
   3   5   1         27.26         24.48         4.05 o                         
   4   5   1        603.31        674.60        23.29 o                         
   5   5   1        107.90        103.12         5.07 o                         
   6   5   1         79.29         68.05         4.65 o                         
   7   5   1         66.89         83.01         5.11 o                         
   8   5   1        777.89        771.25        18.88 o                         
   9   5   1          1.96          2.70         4.69 o                         
  10   5   1        116.38        106.25         7.02 o                         
  11   5   1          4.54         -0.41         6.75 o                         
  12   5   1          0.30         11.85         7.41 o                         
 -11   6   1          8.58         16.85        10.49 o                         
 -10   6   1          7.37          7.24         8.18 o                         
  -9   6   1         23.71         22.45         7.89 o                         
  -8   6   1          1.33          3.06         7.28 o                         
  -7   6   1          1.26          2.21         7.04 o                         
  -6   6   1          3.88          3.84         6.64 o                         
  -5   6   1        393.34        425.97        16.28 o                         
  -4   6   1         65.88         75.33        10.02 o                         
  -3   6   1        220.79        239.85        11.25 o                         
  -2   6   1         44.16         55.22         6.75 o                         
  -1   6   1        901.64        989.53        28.30 o                         
   0   6   1         84.34         89.05         4.43 o                         
   1   6   1       1321.68       1518.70        70.14 o                         
   2   6   1          3.37         -1.97         7.04 o                         
   3   6   1         11.37          9.18         7.60 o                         
   4   6   1        313.64        340.92        26.24 o                         
   5   6   1        238.23        234.01        11.61 o                         
   6   6   1          0.63         -4.83         8.36 o                         
   7   6   1          6.17          3.65         8.18 o                         
   8   6   1          2.79          0.05         7.72 o                         
   9   6   1          0.21          2.49         7.50 o                         
  10   6   1          5.28          3.89         8.79 o                         
  -8   7   1          1.76         -0.35         9.74 o                         
  -7   7   1         64.66         70.49        10.46 o                         
  -6   7   1         12.34          6.19         9.38 o                         
  -5   7   1        371.10        423.33        26.96 o                         
  -4   7   1         23.97         15.92         8.20 o                         
  -3   7   1         13.95         11.70         6.85 o                         
  -2   7   1         23.90         32.53         6.03 o                         
  -1   7   1         25.12         14.23         7.09 o                         
   0   7   1          3.94         11.12         5.58 o                         
   1   7   1          7.21          2.92         5.68 o                         
   2   7   1        126.69        126.33         9.54 o                         
   3   7   1         62.47         59.09         8.95 o                         
   4   7   1        179.63        186.53        14.11 o                         
   5   7   1        158.93        164.75        12.11 o                         
   6   7   1          0.98          3.29         9.22 o                         
   7   7   1        344.98        324.00        16.63 o                         
   8   7   1         67.56         55.30        11.54 o                         
  -5   8   1        181.36        121.37        13.15 o                         
  -4   8   1          1.31         -0.39         8.40 o                         
  -3   8   1         36.34         21.15         8.16 o                         
  -2   8   1         38.66         32.77         7.31 o                         
  -1   8   1         90.80         81.48        16.12 o                         
   0   8   1         18.78        -18.56        18.56 o                         
   1   8   1        279.28        369.41        29.01 o                         
   2   8   1         46.22         25.95        11.34 o                         
   3   8   1          6.76         14.19         7.57 o                         
   4   8   1         32.86         27.95        10.46 o                         
 -14   0   2          8.86         -5.47         7.98 o                         
 -12   0   2        115.28         92.09        19.00 o                         
 -10   0   2         24.57         31.51         5.49 o                         
  -8   0   2         78.91         87.14         6.60 o                         
  -6   0   2      12619.93      13454.09       526.40 o                         
  -4   0   2       2609.32       2414.46        67.88 o                         
  -2   0   2       1964.63       1849.64        51.58 o                         
   0   0   2        880.57        766.32        43.40 o                         
   2   0   2       7256.90       7024.30       191.30 o                         
   4   0   2        736.03        788.86        31.74 o                         
   6   0   2       5088.31       5279.92       167.63 o                         
   8   0   2        366.59        441.55        16.59 o                         
  10   0   2          9.11         14.04         6.39 o                         
  12   0   2        478.28        531.45        24.60 o                         
  14   0   2         84.35         70.66         8.93 o                         
 -15   1   2        115.25        115.16         7.19 o                         
 -14   1   2         12.84         20.06         4.97 o                         
 -13   1   2        136.76        138.15         6.90 o                         
 -12   1   2        746.45        728.14        18.72 o                         
 -11   1   2          6.42          0.23         3.81 o                         
 -10   1   2       2065.56       2042.26        44.96 o                         
  -9   1   2         30.46         35.01         4.01 o                         
  -8   1   2        219.14        253.44         9.19 o                         
  -7   1   2        398.10        383.07        10.16 o                         
  -6   1   2       1325.92       1302.18        29.50 o                         
  -5   1   2        217.51        205.68         6.51 o                         
  -4   1   2        840.66        743.14        16.39 o                         
  -3   1   2       1307.94       1302.15        33.62 o                         
  -2   1   2        322.74        309.92         7.54 o                         
  -1   1   2       2719.41       2421.41        59.80 o                         
   0   1   2        566.69        555.06        18.80 o                         
   1   1   2        104.89        117.38         4.13 o                         
   2   1   2       2738.34       2529.03        60.35 o                         
   3   1   2        220.49        190.91         6.37 o                         
   4   1   2         81.79         86.35         4.09 o                         
   5   1   2         47.67         75.65         5.39 o                         
   6   1   2        594.48        484.16        12.07 o                         
   7   1   2        327.25        352.82        11.73 o                         
   8   1   2       1791.64       1844.48        39.34 o                         
   9   1   2       1511.21       1494.15        31.32 o                         
  10   1   2         28.39         30.08         4.26 o                         
  11   1   2          2.18          5.02         4.08 o                         
  12   1   2        271.73        296.58         9.34 o                         
  13   1   2         29.73         27.44         7.23 o                         
  14   1   2          7.36          1.98         5.77 o                         
  15   1   2         23.35         22.32         6.83 o                         
 -15   2   2         25.14         13.50         6.43 o                         
 -14   2   2        147.98        167.20         7.80 o                         
 -13   2   2         47.85         48.85         5.68 o                         
 -12   2   2         87.97         84.28         5.71 o                         
 -11   2   2         20.10         13.89         3.88 o                         
 -10   2   2        370.44        379.97        14.07 o                         
  -9   2   2         91.38         96.32         4.94 o                         
  -8   2   2         42.56         48.83         5.25 o                         
  -7   2   2        764.93        699.04        21.16 o                         
  -6   2   2       1326.85       1237.51        32.88 o                         
  -5   2   2         63.19         65.78         4.74 o                         
  -4   2   2       3992.89       4019.66        78.76 o                         
  -3   2   2       5027.17       4794.21       103.55 o                         
  -2   2   2        602.63        612.33        16.53 o                         
  -1   2   2       2431.01       2157.75        65.17 o                         
   0   2   2       6237.21       5814.05       171.05 o                         
   1   2   2         91.23         71.02         4.38 o                         
   2   2   2       1284.68       1182.94        30.37 o                         
   3   2   2        164.18        172.19         5.84 o                         
   4   2   2       1580.09       1646.64        37.25 o                         
   5   2   2         20.97         19.31         3.09 o                         
   6   2   2         19.74         21.45         3.64 o                         
   7   2   2         58.59         64.64         4.59 o                         
   8   2   2          1.67          4.07         3.53 o                         
   9   2   2         13.36          5.95         4.40 o                         
  10   2   2        201.19        208.72         8.24 o                         
  11   2   2        116.43        133.49         6.68 o                         
  12   2   2        235.74        255.33         9.32 o                         
  13   2   2        129.08        130.10         7.60 o                         
  14   2   2         18.55         14.57         6.49 o                         
 -14   3   2         37.00         36.31         6.41 o                         
 -13   3   2        601.82        604.61        24.33 o                         
 -12   3   2          0.71         -5.52         5.52 o                         
 -11   3   2         28.65         26.01         4.71 o                         
 -10   3   2        311.36        306.13        12.57 o                         
  -9   3   2       2557.26       2587.54        57.92 o                         
  -8   3   2        301.08        300.94         9.53 o                         
  -7   3   2         46.04         49.28         4.05 o                         
  -6   3   2        194.58        186.57         8.57 o                         
  -5   3   2        368.61        368.18        11.62 o                         
  -4   3   2       2598.01       2824.13        62.22 o                         
  -3   3   2        368.97        431.11        15.21 o                         
  -2   3   2       1418.63       1475.89        54.02 o                         
  -1   3   2         93.06         89.22         4.46 o                         
   0   3   2         15.51         12.85         1.74 o                         
   1   3   2        390.33        373.72        12.50 o                         
   2   3   2       1159.76       1167.28        35.78 o                         
   3   3   2       1821.68       1728.14        41.78 o                         
   4   3   2          0.02          2.68         2.46 o                         
   5   3   2        513.55        471.71        12.78 o                         
   6   3   2        902.89        908.51        22.16 o                         
   7   3   2        434.27        440.06        23.14 o                         
   8   3   2        410.62        387.85        11.59 o                         
   9   3   2        189.93        194.60         9.30 o                         
  10   3   2        837.54        821.24        20.80 o                         
  11   3   2        282.73        288.54         9.89 o                         
  12   3   2         76.32         92.40         6.76 o                         
  13   3   2          2.04         10.24         6.30 o                         
  14   3   2         60.25         51.59         7.47 o                         
 -13   4   2        238.63        254.76        10.69 o                         
 -12   4   2         75.00         76.80         6.60 o                         
 -11   4   2         39.50         28.30         5.57 o                         
 -10   4   2         82.67         74.94         5.53 o                         
  -9   4   2         74.80         78.85         5.32 o                         
  -8   4   2       1012.83        998.01        27.14 o                         
  -7   4   2        456.29        470.55        14.89 o                         
  -6   4   2          1.15          0.10         2.27 o                         
  -5   4   2         24.81         27.25         4.85 o                         
  -4   4   2        101.79        150.24         8.12 o                         
  -3   4   2        764.45        647.70        20.52 o                         
  -2   4   2        180.61        185.22        10.04 o                         
  -1   4   2       1828.95       1916.17        58.26 o                         
   0   4   2         67.82         58.29         3.19 o                         
   1   4   2        211.47        183.40         7.42 o                         
   2   4   2         25.76         27.95         2.86 o                         
   3   4   2       1372.74       1421.82        43.90 o                         
   4   4   2        656.61        663.95        16.67 o                         
   5   4   2         34.33         44.24         4.09 o                         
   6   4   2         14.64         18.77         3.66 o                         
   7   4   2        250.57        273.70         9.22 o                         
   8   4   2       1253.99       1246.68        29.65 o                         
   9   4   2       1500.34       1611.31        49.24 o                         
  10   4   2        154.07        154.10         8.51 o                         
  11   4   2        274.40        278.45        10.17 o                         
  12   4   2         74.25         70.95         7.08 o                         
  13   4   2        208.56        166.75         9.23 o                         
 -12   5   2          0.04         -5.85         6.41 o                         
 -11   5   2        103.46         85.15         6.94 o                         
 -10   5   2        203.19        219.00         8.89 o                         
  -9   5   2        463.28        507.14        19.54 o                         
  -8   5   2         34.92         37.65         7.62 o                         
  -7   5   2       1046.06       1066.70        28.26 o                         
  -6   5   2        274.21        244.27        11.55 o                         
  -5   5   2        214.99        207.85        10.83 o                         
  -4   5   2          2.48         -1.29         4.75 o                         
  -3   5   2          8.34          2.19         6.74 o                         
  -2   5   2         93.26         85.55         7.19 o                         
  -1   5   2         71.84         72.97         5.76 o                         
   0   5   2        351.20        363.05        10.67 o                         
   1   5   2          0.57          0.82         3.21 o                         
   2   5   2        215.56        256.77         9.89 o                         
   3   5   2       1383.55       1506.41        46.93 o                         
   4   5   2          0.07         -1.23         5.38 o                         
   5   5   2        563.35        570.80        17.12 o                         
   6   5   2        420.69        441.29        12.66 o                         
   7   5   2         13.47         10.95         4.35 o                         
   8   5   2         14.03          5.26         4.30 o                         
   9   5   2        178.26        171.42         8.75 o                         
  10   5   2          1.01         -1.37         5.71 o                         
  11   5   2         13.73         10.24         6.99 o                         
  12   5   2          1.86         -7.67         7.67 o                         
 -11   6   2         19.15         14.20        10.89 o                         
 -10   6   2         20.09         20.52        10.46 o                         
  -9   6   2         49.10         30.89         7.68 o                         
  -8   6   2         15.00         10.01         7.21 o                         
  -7   6   2        115.48        112.36        10.55 o                         
  -6   6   2        313.92        318.31        13.92 o                         
  -5   6   2         33.67         34.33         6.82 o                         
  -4   6   2        216.97        246.17        11.74 o                         
  -3   6   2        515.64        561.33        19.58 o                         
  -2   6   2        165.52        195.36         9.92 o                         
  -1   6   2       1430.40       1525.66        42.18 o                         
   0   6   2       1210.46       1306.61        34.53 o                         
   1   6   2         85.11         89.08         6.03 o                         
   2   6   2         88.71         91.68         6.76 o                         
   3   6   2        725.93        792.63        31.97 o                         
   4   6   2        258.11        268.15        17.77 o                         
   5   6   2         30.94         23.57         6.53 o                         
   6   6   2         66.30         50.04         9.63 o                         
   7   6   2         33.29         29.54         7.98 o                         
   8   6   2          0.18         24.20         7.66 o                         
   9   6   2        101.53         91.57        10.09 o                         
  10   6   2         87.32         50.66        11.63 o                         
  -8   7   2          2.10         24.56         9.87 o                         
  -7   7   2          0.13          3.50         9.32 o                         
  -6   7   2         26.18         30.92         9.40 o                         
  -5   7   2         18.92         32.27         8.63 o                         
  -4   7   2         14.32          5.03         7.76 o                         
  -3   7   2        106.25        125.83         9.09 o                         
  -2   7   2          4.18         11.70         5.68 o                         
  -1   7   2          0.46         -1.63         6.76 o                         
   0   7   2        215.52        249.94        11.84 o                         
   1   7   2        456.65        501.55        18.76 o                         
   2   7   2        596.01        668.26        23.13 o                         
   3   7   2         96.86        106.07         9.29 o                         
   4   7   2         97.02        103.17         9.93 o                         
   5   7   2         74.36         88.39        10.08 o                         
   6   7   2        409.48        428.82        18.87 o                         
   7   7   2          0.42         -0.55         9.59 o                         
   8   7   2         75.37         69.03        12.47 o                         
  -5   8   2          9.27          2.67        11.50 o                         
  -4   8   2        183.59        132.59        10.22 o                         
  -3   8   2         25.04         28.01         8.69 o                         
  -2   8   2          1.72          2.99         9.85 o                         
  -1   8   2          4.95          7.99         4.71 o                         
   0   8   2        231.02        221.46        21.98 o                         
   1   8   2         84.47         67.67        20.03 o                         
   2   8   2         87.56        104.20        16.28 o                         
   3   8   2          2.65          1.50        10.10 o                         
   4   8   2          4.94          9.24        10.18 o                         
 -15   0   3        276.19        284.82        13.87 o                         
 -13   0   3         10.07          0.04         6.43 o                         
 -11   0   3        163.37        207.10        10.62 o                         
  -9   0   3        699.68        703.18        30.10 o                         
  -7   0   3          8.65         19.21         4.69 o                         
  -5   0   3          8.82          3.35         3.17 o                         
  -3   0   3        553.58        492.52        17.70 o                         
  -1   0   3       4628.71       4472.12       121.57 o                         
   1   0   3       1578.12       1526.02        69.68 o                         
   3   0   3        564.18        557.68        18.11 o                         
   5   0   3         88.56         90.05         6.23 o                         
   7   0   3        473.64        478.32        17.22 o                         
   9   0   3          3.66          0.90         4.55 o                         
  11   0   3        519.72        519.99        27.52 o                         
  13   0   3       1166.88       1179.13        39.71 o                         
  15   0   3        133.34         81.79        12.15 o                         
 -15   1   3        300.01        308.23        13.96 o                         
 -14   1   3        135.48        160.38         7.57 o                         
 -13   1   3          3.95          1.72         4.50 o                         
 -12   1   3         15.57         18.07         4.34 o                         
 -11   1   3        614.92        726.15        17.19 o                         
 -10   1   3        160.01        152.24         6.41 o                         
  -9   1   3        101.16         99.39         5.15 o                         
  -8   1   3        386.45        407.83        10.95 o                         
  -7   1   3        167.73        156.81         5.80 o                         
  -6   1   3       2775.92       2960.12        85.05 o                         
  -5   1   3        624.08        598.89        13.93 o                         
  -4   1   3        296.50        310.27         8.35 o                         
  -3   1   3       1453.74       1374.63        28.04 o                         
  -2   1   3       4317.74       4083.39        79.17 o                         
  -1   1   3          1.72          2.06         1.15 o                         
   0   1   3          0.85          2.06         1.03 o                         
   1   1   3       8284.41       7799.07       211.44 o                         
   2   1   3        242.31        264.85         7.54 o                         
   3   1   3       1718.50       1522.58        34.37 o                         
   4   1   3        306.69        249.10         7.26 o                         
   5   1   3       3333.30       3179.20        62.96 o                         
   6   1   3       1061.28       1175.79        27.01 o                         
   7   1   3       3440.62       3355.85        66.62 o                         
   8   1   3          0.14         -1.81         3.52 o                         
   9   1   3         55.48         67.91         5.79 o                         
  10   1   3          3.05          0.49         3.65 o                         
  11   1   3         11.11         14.73         4.52 o                         
  12   1   3          0.00          5.18         4.60 o                         
  13   1   3         18.29         15.77         5.03 o                         
  14   1   3         21.76         20.10         6.46 o                         
 -15   2   3          4.10          1.40         6.36 o                         
 -14   2   3          0.42         -5.26         5.31 o                         
 -13   2   3         68.14         70.59         5.44 o                         
 -12   2   3          6.74          6.85         3.94 o                         
 -11   2   3        511.68        511.00        15.93 o                         
 -10   2   3        950.74        936.37        21.06 o                         
  -9   2   3         57.77         64.92         5.28 o                         
  -8   2   3       1740.57       1692.86        35.20 o                         
  -7   2   3         34.52         39.11         3.51 o                         
  -6   2   3        156.66        130.88         7.09 o                         
  -5   2   3       1221.84       1172.20        29.37 o                         
  -4   2   3         44.31         65.04         3.28 o                         
  -3   2   3        444.91        358.89        12.59 o                         
  -2   2   3        687.08        588.49        20.04 o                         
  -1   2   3         36.35         39.02         4.85 o                         
   0   2   3       1035.45        914.93        25.96 o                         
   1   2   3       1398.43       1299.14        39.85 o                         
   2   2   3        262.62        251.34         8.01 o                         
   3   2   3       1574.01       1486.98        34.93 o                         
   4   2   3          6.20          9.80         2.63 o                         
   5   2   3         15.27         10.00         2.97 o                         
   6   2   3       1044.54       1037.55        33.40 o                         
   7   2   3        173.48        174.59         8.51 o                         
   8   2   3        255.24        250.15         8.54 o                         
   9   2   3        338.51        315.19        13.19 o                         
  10   2   3       1577.19       1536.03        35.67 o                         
  11   2   3        333.66        347.14        12.29 o                         
  12   2   3         75.21         93.72         8.32 o                         
  13   2   3        328.56        342.67        11.77 o                         
  14   2   3        190.15        164.74         8.75 o                         
 -14   3   3        797.96        797.74        24.82 o                         
 -13   3   3         28.33         37.74         5.88 o                         
 -12   3   3        520.39        512.27        14.54 o                         
 -11   3   3        157.99        163.23         8.43 o                         
 -10   3   3        491.45        521.43        14.50 o                         
  -9   3   3       1663.49       1612.13        54.91 o                         
  -8   3   3       2947.57       2957.34        71.34 o                         
  -7   3   3        186.51        190.70         7.89 o                         
  -6   3   3          0.09          4.93         2.66 o                         
  -5   3   3         53.09         55.31         3.38 o                         
  -4   3   3       1819.02       1878.21        46.03 o                         
  -3   3   3       1692.23       1777.63        50.74 o                         
  -2   3   3       1834.26       1857.13        52.60 o                         
  -1   3   3         54.25         32.38         2.10 o                         
   0   3   3       1166.18       1070.42        30.47 o                         
   1   3   3        397.58        344.18        11.57 o                         
   2   3   3       1417.33       1278.69        32.73 o                         
   3   3   3        793.03        892.77        22.43 o                         
   4   3   3       1540.24       1425.89        41.53 o                         
   5   3   3        530.35        619.96        17.11 o                         
   6   3   3        231.86        231.37         7.98 o                         
   7   3   3         39.93         47.09         4.37 o                         
   8   3   3         15.89         15.41         3.85 o                         
   9   3   3         53.27         55.76         4.92 o                         
  10   3   3         38.12         43.03         6.26 o                         
  11   3   3          6.84          7.91         4.98 o                         
  12   3   3         31.79         42.02         6.00 o                         
  13   3   3         56.51         62.38         6.99 o                         
  14   3   3        161.19        105.66        17.52 o                         
 -14   4   3         77.22         42.84         7.77 o                         
 -13   4   3          3.50         10.37         6.20 o                         
 -12   4   3          1.04          0.14         5.15 o                         
 -11   4   3         55.06         53.57         5.49 o                         
 -10   4   3         26.19         27.69         4.53 o                         
  -9   4   3        121.89        130.00         6.31 o                         
  -8   4   3         15.71         12.53         3.51 o                         
  -7   4   3        190.96        192.70         6.86 o                         
  -6   4   3       1335.75       1328.70        33.98 o                         
  -5   4   3         53.71         62.15         5.46 o                         
  -4   4   3        639.59        657.61        27.89 o                         
  -3   4   3          0.57         -4.10         4.10 o                         
  -2   4   3       3766.15       3959.31       139.21 o                         
  -1   4   3          4.32          5.86         3.31 o                         
   0   4   3        708.29        720.55        21.36 o                         
   1   4   3        343.21        347.13        12.18 o                         
   2   4   3         54.48         67.94         4.11 o                         
   3   4   3        659.74        699.14        22.54 o                         
   4   4   3        243.90        270.32         8.50 o                         
   5   4   3        356.14        374.35        10.26 o                         
   6   4   3          7.95          8.25         4.35 o                         
   7   4   3          5.51          8.05         3.80 o                         
   8   4   3        464.34        475.61        13.64 o                         
   9   4   3        148.75        137.31         9.58 o                         
  10   4   3       1311.22       1344.90        31.75 o                         
  11   4   3         54.12         51.95         7.27 o                         
  12   4   3         36.85         26.96         6.79 o                         
  13   4   3          5.20         -2.06         7.22 o                         
 -12   5   3         98.33         72.74         6.80 o                         
 -11   5   3         91.85         91.07         7.01 o                         
 -10   5   3          1.33         -3.77         4.08 o                         
  -9   5   3         55.71         52.66         6.92 o                         
  -8   5   3          0.88          9.66         5.64 o                         
  -7   5   3         14.03         21.41         8.41 o                         
  -6   5   3         23.51         26.13         5.81 o                         
  -5   5   3         17.62          9.39         6.60 o                         
  -4   5   3        138.73        166.84         8.83 o                         
  -3   5   3          1.59          0.50         4.51 o                         
  -2   5   3        821.18        805.88        32.27 o                         
  -1   5   3         89.75        106.14         6.52 o                         
   0   5   3         30.74         23.30         2.92 o                         
   1   5   3         75.63         81.71         5.60 o                         
   2   5   3        746.00        772.13        25.04 o                         
   3   5   3        129.37        132.97         8.62 o                         
   4   5   3        770.59        834.78        23.33 o                         
   5   5   3         92.09         84.08         7.27 o                         
   6   5   3        189.32        202.64         8.53 o                         
   7   5   3        348.14        359.01        10.58 o                         
   8   5   3        747.99        771.24        19.74 o                         
   9   5   3         43.54         37.02         5.66 o                         
  10   5   3        141.68        129.04         8.05 o                         
  11   5   3         64.50         34.26         7.50 o                         
 -11   6   3         53.57         46.57        11.11 o                         
 -10   6   3          1.97          2.90         9.03 o                         
  -9   6   3         77.81         55.90        13.39 o                         
  -8   6   3         16.85         21.77         8.36 o                         
  -7   6   3        115.45        108.63         8.91 o                         
  -6   6   3        124.54        117.79         8.77 o                         
  -5   6   3       1266.05       1399.18        41.97 o                         
  -4   6   3          0.02          4.57         5.83 o                         
  -3   6   3        103.30        111.10         7.85 o                         
  -2   6   3       1658.78       1777.20        42.02 o                         
  -1   6   3       1047.81       1089.94        31.10 o                         
   0   6   3        263.22        281.81         9.45 o                         
   1   6   3         54.58         62.03         5.52 o                         
   2   6   3          1.51          4.50         3.54 o                         
   3   6   3         75.97         76.09         5.11 o                         
   4   6   3        219.35        223.08        18.33 o                         
   5   6   3         10.60          9.16         3.53 o                         
   6   6   3         52.10         61.26         4.93 o                         
   7   6   3        311.65        274.73        16.06 o                         
   8   6   3         67.64         60.39         8.01 o                         
   9   6   3         18.25          9.70         6.13 o                         
  10   6   3          3.63         -2.95         7.65 o                         
  -9   7   3        188.48        167.68        26.23 o                         
  -8   7   3          1.87         -4.11         9.81 o                         
  -7   7   3          0.35         12.59        11.77 o                         
  -6   7   3         77.99         69.80        10.44 o                         
  -5   7   3          4.41          3.02         8.72 o                         
  -4   7   3        278.34        304.27        14.49 o                         
  -3   7   3        146.38        169.54         9.56 o                         
  -2   7   3        125.37        131.56         7.67 o                         
  -1   7   3          4.36          2.55         7.04 o                         
   0   7   3        126.43        142.16         9.27 o                         
   1   7   3        782.08        887.29        23.33 o                         
   2   7   3        223.59        263.52        12.92 o                         
   3   7   3        148.85        171.05        15.91 o                         
   4   7   3         28.56         20.66         8.66 o                         
   5   7   3        125.93        134.79        12.46 o                         
   6   7   3          2.49         -2.38         9.45 o                         
   7   7   3        221.45        233.18        15.00 o                         
   8   7   3          3.39         19.45        11.36 o                         
  -5   8   3         82.90         36.74        11.87 o                         
  -4   8   3          0.00         18.11         8.86 o                         
  -3   8   3        137.52        101.44        14.19 o                         
  -2   8   3         13.10          3.81         8.22 o                         
  -1   8   3          0.92          3.30         8.31 o                         
   0   8   3          0.00         -0.63        14.47 o                         
   1   8   3        185.93        246.58        24.05 o                         
   2   8   3          0.80          6.88        14.97 o                         
   3   8   3         67.20         33.68        10.49 o                         
   4   8   3          7.12          6.82        10.56 o                         
 -14   0   4         17.13         15.05         7.76 o                         
 -12   0   4         13.22         27.69         6.36 o                         
 -10   0   4       1254.30       1280.50        38.71 o                         
  -8   0   4       1143.64       1139.75        66.67 o                         
  -6   0   4       4336.97       4341.93       120.46 o                         
  -4   0   4       5675.56       5468.97       150.23 o                         
  -2   0   4         14.71         13.02         4.87 o                         
   0   0   4       1039.01        890.31        50.88 o                         
   2   0   4       3479.59       3201.05       112.32 o                         
   4   0   4        564.47        605.52        23.19 o                         
   6   0   4        182.89        132.14        10.97 o                         
   8   0   4        909.94        891.56        52.61 o                         
  10   0   4          0.07         -4.25         5.38 o                         
  12   0   4       1800.28       1824.03        53.30 o                         
  14   0   4        115.22         96.02        14.48 o                         
 -15   1   4          0.87         -2.11         5.64 o                         
 -14   1   4        292.23        286.83         9.89 o                         
 -13   1   4         15.44         20.71         4.52 o                         
 -12   1   4         23.09         18.70         4.52 o                         
 -11   1   4          2.72          8.03         3.98 o                         
 -10   1   4       1372.64       1390.43        29.49 o                         
  -9   1   4         18.28         16.08         3.74 o                         
  -8   1   4        425.47        380.94        10.36 o                         
  -7   1   4         24.92         32.22         3.53 o                         
  -6   1   4        668.92        671.93        15.57 o                         
  -5   1   4        609.96        628.36        14.50 o                         
  -4   1   4        590.29        548.91        12.78 o                         
  -3   1   4       1121.15       1083.53        22.49 o                         
  -2   1   4       1167.99       1046.84        21.35 o                         
  -1   1   4        169.61        150.25         4.15 o                         
   0   1   4       1644.68       1488.16        41.44 o                         
   1   1   4         30.85         22.09         2.35 o                         
   2   1   4      21009.34      22421.76       545.06 o                         
   3   1   4       1424.80       1316.44        29.97 o                         
   4   1   4         50.17         43.41         3.50 o                         
   5   1   4       1425.48       1356.36        28.46 o                         
   6   1   4       3672.20       3605.37       108.22 o                         
   7   1   4          0.20         -2.46         3.24 o                         
   8   1   4       1133.01       1128.53        25.78 o                         
   9   1   4        193.32        196.36         7.44 o                         
  10   1   4        360.18        343.34        10.04 o                         
  11   1   4        132.91        124.32         7.50 o                         
  12   1   4         94.08         91.08         5.72 o                         
  13   1   4          9.66          9.50         5.34 o                         
  14   1   4         13.75          4.94         6.53 o                         
 -15   2   4          0.16          4.73         6.26 o                         
 -14   2   4         41.03         39.93         5.86 o                         
 -13   2   4         11.62          7.79         5.00 o                         
 -12   2   4          7.20         10.07         4.29 o                         
 -11   2   4        260.53        284.11         8.93 o                         
 -10   2   4        521.82        569.10        16.07 o                         
  -9   2   4         23.66         23.08         4.42 o                         
  -8   2   4        230.63        233.46         7.74 o                         
  -7   2   4       3199.78       3360.12        66.81 o                         
  -6   2   4       1110.56       1100.73        23.52 o                         
  -5   2   4       1663.73       1659.03        34.01 o                         
  -4   2   4        228.47        167.48         5.51 o                         
  -3   2   4       2866.92       2827.35        55.71 o                         
  -2   2   4        229.87        217.18         6.99 o                         
  -1   2   4       3874.07       3678.49       108.49 o                         
   0   2   4       1756.49       1690.26        47.05 o                         
   1   2   4          0.01         -1.76         1.76 o                         
   2   2   4        838.60        852.36        32.86 o                         
   3   2   4        390.34        443.84        14.93 o                         
   4   2   4        526.55        533.60        17.00 o                         
   5   2   4        320.97        297.77        10.32 o                         
   6   2   4        400.42        381.85        10.91 o                         
   7   2   4         72.27         68.64         5.17 o                         
   8   2   4        139.72        145.96         6.49 o                         
   9   2   4        338.15        332.71        10.58 o                         
  10   2   4        213.58        207.65         8.35 o                         
  11   2   4          9.82         13.43         4.80 o                         
  12   2   4         69.89         79.78         5.85 o                         
  13   2   4        229.47        227.86        11.40 o                         
  14   2   4        162.65        156.74         9.94 o                         
 -14   3   4          0.11          5.34         5.63 o                         
 -13   3   4        370.64        379.72        12.48 o                         
 -12   3   4         21.86         23.31         4.72 o                         
 -11   3   4        228.68        234.72         8.07 o                         
 -10   3   4         13.17         10.72         5.16 o                         
  -9   3   4        510.43        517.19        13.06 o                         
  -8   3   4        420.11        426.04        17.56 o                         
  -7   3   4         37.16         44.48         4.78 o                         
  -6   3   4         68.01         56.02         3.63 o                         
  -5   3   4        233.98        265.89         9.35 o                         
  -4   3   4          4.31          8.44         3.84 o                         
  -3   3   4        307.61        293.02        11.04 o                         
  -2   3   4          1.31          0.04         3.38 o                         
  -1   3   4        632.03        553.14        18.32 o                         
   0   3   4          1.96          0.94         1.79 o                         
   1   3   4        359.68        355.06        12.57 o                         
   2   3   4          3.41          1.98         2.20 o                         
   3   3   4        584.92        454.21        12.46 o                         
   4   3   4         92.58         91.09         4.51 o                         
   5   3   4       2408.77       2269.34        50.76 o                         
   6   3   4          0.48         -1.40         4.01 o                         
   7   3   4          2.97          3.52         3.41 o                         
   8   3   4          5.11          2.04         3.90 o                         
   9   3   4        136.82        141.56         6.66 o                         
  10   3   4        196.24        209.38         8.15 o                         
  11   3   4          0.54         -2.53         5.28 o                         
  12   3   4          0.02         -5.73         5.73 o                         
  13   3   4         23.13         21.72         6.33 o                         
 -14   4   4          1.48         11.57         7.38 o                         
 -13   4   4         31.36         25.07         6.46 o                         
 -12   4   4         10.04         12.57         5.61 o                         
 -11   4   4         38.18         39.09         4.92 o                         
 -10   4   4          3.65         -0.66         4.81 o                         
  -9   4   4        489.73        502.07        14.06 o                         
  -8   4   4         87.05         90.25         6.09 o                         
  -7   4   4       3174.17       3364.28        73.98 o                         
  -6   4   4         32.86         28.91         4.79 o                         
  -5   4   4        436.04        411.34        19.59 o                         
  -4   4   4         17.87         20.22         4.71 o                         
  -3   4   4        974.81        970.57        46.94 o                         
  -2   4   4        130.43        154.67         8.90 o                         
  -1   4   4       1843.42       1841.53        46.80 o                         
   0   4   4        187.53        185.25         7.75 o                         
   1   4   4          9.65          5.07         2.55 o                         
   2   4   4        977.44       1027.81        31.72 o                         
   3   4   4        177.90        194.31         8.12 o                         
   4   4   4         59.76         65.34         5.33 o                         
   5   4   4        561.86        590.58        14.75 o                         
   6   4   4          1.64          1.98         3.65 o                         
   7   4   4        312.20        315.30        10.26 o                         
   8   4   4        374.30        382.56        11.58 o                         
   9   4   4       1011.48       1067.22        28.62 o                         
  10   4   4         18.75          9.56         5.27 o                         
  11   4   4         93.03         96.11         7.06 o                         
  12   4   4         86.16         92.56         7.51 o                         
 -12   5   4         27.16         20.66         6.01 o                         
 -11   5   4         89.97         91.01         6.56 o                         
 -10   5   4          8.78          9.11         4.13 o                         
  -9   5   4          0.34          5.02         5.92 o                         
  -8   5   4          2.38         -1.54         5.60 o                         
  -7   5   4         59.13         62.42        10.29 o                         
  -6   5   4         90.71         86.35         7.21 o                         
  -5   5   4         10.85         15.60         5.45 o                         
  -4   5   4        132.16        137.53         8.17 o                         
  -3   5   4        393.74        418.80        15.45 o                         
  -2   5   4        168.47        167.22         7.40 o                         
  -1   5   4        752.32        738.50        21.94 o                         
   0   5   4       1095.87       1131.44        30.18 o                         
   1   5   4        833.90        936.57        29.73 o                         
   2   5   4        978.12       1016.02        31.81 o                         
   3   5   4        368.57        382.14        13.62 o                         
   4   5   4         14.70         29.63         4.03 o                         
   5   5   4        577.69        627.43        18.43 o                         
   6   5   4        212.19        251.92         8.83 o                         
   7   5   4          7.51          7.00         3.95 o                         
   8   5   4          8.71          1.11         4.73 o                         
   9   5   4         18.71         20.65         5.26 o                         
  10   5   4         15.79          8.04         6.45 o                         
  11   5   4         78.24         60.85         7.71 o                         
 -11   6   4          2.03          7.47         9.99 o                         
 -10   6   4         68.57         69.77        10.07 o                         
  -9   6   4         60.56         39.84         8.40 o                         
  -8   6   4         21.63         22.37        10.74 o                         
  -7   6   4        609.21        612.97        21.79 o                         
  -6   6   4         89.03         92.93         8.40 o                         
  -5   6   4          0.06         -2.70         6.09 o                         
  -4   6   4        167.32        210.99        10.69 o                         
  -3   6   4        146.62        140.42         9.29 o                         
  -2   6   4         64.40         60.84         5.02 o                         
  -1   6   4          0.91         -0.24         4.73 o                         
   0   6   4         79.80         82.64         4.99 o                         
   1   6   4        253.86        277.63         9.61 o                         
   2   6   4         16.70         18.52         4.10 o                         
   3   6   4        167.96        178.32         8.25 o                         
   4   6   4         21.28         28.79         4.57 o                         
   5   6   4        224.48        211.73         8.85 o                         
   6   6   4        271.52        256.76        10.26 o                         
   7   6   4         47.10         35.91         6.84 o                         
   8   6   4        204.81        177.63        14.95 o                         
   9   6   4         62.31         34.86         7.17 o                         
  10   6   4         15.14         23.14         7.64 o                         
  -9   7   4          7.00         -7.47        17.66 o                         
  -8   7   4         18.58         16.62         9.82 o                         
  -7   7   4         10.44         18.19         9.65 o                         
  -6   7   4         22.81          6.78        12.67 o                         
  -5   7   4         60.18         68.60         9.63 o                         
  -4   7   4         64.93         49.67         8.05 o                         
  -3   7   4          6.14         20.28         6.29 o                         
  -2   7   4         11.28         13.03         5.83 o                         
  -1   7   4         26.25         19.13         6.76 o                         
   0   7   4        111.38        129.87         9.42 o                         
   1   7   4         13.62         13.80         4.71 o                         
   2   7   4        165.11        170.82         8.21 o                         
   3   7   4          1.59         -3.36         7.61 o                         
   4   7   4         30.93         35.51         8.89 o                         
   5   7   4         69.44         78.03         9.89 o                         
   6   7   4        204.43        167.72        13.93 o                         
   7   7   4         22.15          9.58        10.33 o                         
  -5   8   4          9.64          5.04        12.35 o                         
  -4   8   4        304.88        261.67        13.18 o                         
  -3   8   4          1.83         -0.62         9.13 o                         
  -2   8   4         17.72          5.55         8.59 o                         
  -1   8   4          3.29          2.31         7.09 o                         
   0   8   4         88.48         90.39        16.02 o                         
   1   8   4         17.98         11.37        20.93 o                         
   2   8   4          5.42         31.64        14.75 o                         
   3   8   4         13.65         21.83         8.48 o                         
 -15   0   5        192.32        188.94        13.04 o                         
 -13   0   5          3.89          6.52         6.46 o                         
 -11   0   5       1021.55       1002.45        39.61 o                         
  -9   0   5        632.73        728.65        46.25 o                         
  -7   0   5         56.12        112.94         9.28 o                         
  -5   0   5        454.90        396.06        14.30 o                         
  -3   0   5      12001.20      12106.69       349.40 o                         
  -1   0   5       9907.52       9826.04       288.58 o                         
   1   0   5      14359.79      14253.04      1117.53 o                         
   3   0   5         72.33         73.25         7.04 o                         
   5   0   5        308.76        317.57        12.50 o                         
   7   0   5       1470.04       1361.98        40.86 o                         
   9   0   5       1357.38       1387.44        41.82 o                         
  11   0   5        138.63        138.46         9.39 o                         
  13   0   5        502.10        516.84        20.00 o                         
 -15   1   5        436.06        419.82        12.39 o                         
 -14   1   5         32.28         29.52         5.54 o                         
 -13   1   5        158.93        175.95         7.05 o                         
 -12   1   5          9.39          8.09         4.33 o                         
 -11   1   5        463.16        455.16        17.37 o                         
 -10   1   5          0.09          1.96         3.73 o                         
  -9   1   5        222.63        200.17         7.16 o                         
  -8   1   5         79.44         88.48         4.85 o                         
  -7   1   5        348.34        413.91        12.98 o                         
  -6   1   5        542.41        614.00        16.03 o                         
  -5   1   5       4317.54       4203.65        82.22 o                         
  -4   1   5       2458.41       2429.19        48.35 o                         
  -3   1   5       3985.61       3564.00        74.23 o                         
  -2   1   5       4187.98       3947.96        82.05 o                         
  -1   1   5      19870.83      22227.14       807.44 o                         
   0   1   5      52336.11      68700.03      5430.87 o                         
   2   1   5         26.15         16.20         2.54 o                         
   3   1   5        153.77        117.43         4.81 o                         
   4   1   5       2497.56       2390.68        53.10 o                         
   5   1   5        868.79        872.12        42.01 o                         
   6   1   5        125.03        124.86         5.79 o                         
   7   1   5       1138.99       1182.36        27.46 o                         
   8   1   5        160.13        168.30         6.65 o                         
   9   1   5        132.93        137.53         6.18 o                         
  10   1   5         75.91         87.25         5.40 o                         
  11   1   5         24.84         19.12         4.57 o                         
  12   1   5         18.56         17.98         5.22 o                         
  13   1   5          5.83         10.38         5.70 o                         
  14   1   5         39.33         27.78         6.16 o                         
 -15   2   5        137.49        141.09         8.83 o                         
 -14   2   5          0.54          1.92         4.99 o                         
 -13   2   5          0.80          2.24         4.59 o                         
 -12   2   5        552.47        558.61        14.02 o                         
 -11   2   5          3.77          8.05         3.61 o                         
 -10   2   5       1272.02       1319.22        28.27 o                         
  -9   2   5         12.57         12.47         5.96 o                         
  -8   2   5        149.95        146.73         5.84 o                         
  -7   2   5         79.07         92.90         4.72 o                         
  -6   2   5       3839.45       3725.74        73.31 o                         
  -5   2   5        441.90        402.37        11.30 o                         
  -4   2   5       1439.13       1443.70        34.84 o                         
  -3   2   5       2693.55       2562.03        52.26 o                         
  -2   2   5        503.60        408.72        11.70 o                         
  -1   2   5         32.19         33.08         2.19 o                         
   0   2   5         31.28         34.55         2.20 o                         
   1   2   5         24.14         20.78         2.15 o                         
   2   2   5        784.93        808.93        21.23 o                         
   3   2   5       1883.62       1987.44        44.06 o                         
   4   2   5       1639.65       1736.57        39.20 o                         
   5   2   5         94.93        103.94         5.46 o                         
   6   2   5        183.45        205.08         8.66 o                         
   7   2   5       3113.40       3163.95        76.15 o                         
   8   2   5       1051.43       1058.22        25.70 o                         
   9   2   5       1461.58       1520.94        35.52 o                         
  10   2   5       1055.81       1079.99        26.09 o                         
  11   2   5        325.73        327.65        12.22 o                         
  12   2   5          0.28          0.46         7.16 o                         
  13   2   5        376.78        369.04        16.01 o                         
  14   2   5        223.24        188.11        13.04 o                         
 -15   3   5         64.88         31.17        24.89 o                         
 -14   3   5        192.80        206.24         9.13 o                         
 -13   3   5          2.83          3.55         5.59 o                         
 -12   3   5        198.84        198.27         7.83 o                         
 -11   3   5         21.65         23.32         4.17 o                         
 -10   3   5         10.02         17.04         3.95 o                         
  -9   3   5        444.35        436.60        11.56 o                         
  -8   3   5        713.64        721.50        16.60 o                         
  -7   3   5        242.74        243.27         8.29 o                         
  -6   3   5        233.42        226.51         7.49 o                         
  -5   3   5         94.24         72.89         3.66 o                         
  -4   3   5         21.19         13.96         4.16 o                         
  -3   3   5       1375.51       1468.98        42.33 o                         
  -2   3   5       4620.10       4716.27       116.51 o                         
  -1   3   5         10.26          6.11         1.56 o                         
   0   3   5       2533.58       2357.40        69.82 o                         
   1   3   5        544.15        541.70        17.17 o                         
   2   3   5          3.88          4.24         2.20 o                         
   3   3   5        867.13        893.58        22.51 o                         
   4   3   5       2403.86       2371.64        52.55 o                         
   5   3   5         51.80         66.35         4.31 o                         
   6   3   5        456.43        463.10        12.67 o                         
   7   3   5        148.05        141.66         6.37 o                         
   8   3   5         23.64         22.52         5.64 o                         
   9   3   5        390.28        405.50        12.19 o                         
  10   3   5         67.12         62.92         5.50 o                         
  11   3   5        124.54        120.44        13.32 o                         
  12   3   5         44.62         40.59         6.43 o                         
  13   3   5         31.56         19.86         6.66 o                         
 -14   4   5         19.78          9.08         7.24 o                         
 -13   4   5        211.13        224.22         9.73 o                         
 -12   4   5        285.11        279.64        10.39 o                         
 -11   4   5         32.80         42.35         6.65 o                         
 -10   4   5         49.02         38.36         4.60 o                         
  -9   4   5        393.73        403.60        12.15 o                         
  -8   4   5       2167.09       2253.90        52.50 o                         
  -7   4   5        816.83        860.54        21.38 o                         
  -6   4   5       2061.09       2136.48        52.57 o                         
  -5   4   5        217.90        211.91        11.39 o                         
  -4   4   5         66.57         79.94         6.07 o                         
  -3   4   5        177.08        179.19        10.50 o                         
  -2   4   5       1351.01       1464.82        42.60 o                         
  -1   4   5        397.13        387.40        10.77 o                         
   0   4   5        411.79        364.92        12.10 o                         
   1   4   5        388.88        380.67        12.69 o                         
   2   4   5          0.00         -1.82         2.71 o                         
   3   4   5         14.67         16.53         3.30 o                         
   4   4   5          1.45          7.46         2.96 o                         
   5   4   5         99.51        110.62         5.02 o                         
   6   4   5        124.04        113.36         5.81 o                         
   7   4   5        198.72        191.96        10.19 o                         
   8   4   5          2.08          2.03         4.41 o                         
   9   4   5        512.50        518.94        14.64 o                         
  10   4   5        339.86        366.23        13.87 o                         
  11   4   5        281.92        274.70        13.06 o                         
  12   4   5         34.79         26.74         6.75 o                         
 -12   5   5        352.97        292.59        28.88 o                         
 -11   5   5         64.03         53.15         7.57 o                         
 -10   5   5        122.68        126.97         8.87 o                         
  -9   5   5          3.32         10.30         6.24 o                         
  -8   5   5          8.03         -2.34         8.00 o                         
  -7   5   5         63.88         52.05         6.60 o                         
  -6   5   5          5.91          2.53         5.34 o                         
  -5   5   5         48.39         62.99         6.24 o                         
  -4   5   5          0.60         -4.70         4.70 o                         
  -3   5   5        488.27        477.18        16.27 o                         
  -2   5   5         15.19         13.63         4.16 o                         
  -1   5   5          1.14          2.10         3.45 o                         
   0   5   5        167.92        188.22         7.01 o                         
   1   5   5         89.73         81.15         4.80 o                         
   2   5   5        589.52        631.58        20.61 o                         
   3   5   5        551.96        604.14        20.00 o                         
   4   5   5        556.11        652.45        36.94 o                         
   5   5   5         89.51        103.50         6.10 o                         
   6   5   5        144.08        149.71         6.74 o                         
   7   5   5        272.63        269.48        10.41 o                         
   8   5   5        159.50        175.63         8.03 o                         
   9   5   5         10.62         14.85         5.44 o                         
  10   5   5          0.05         -1.44         6.03 o                         
  11   5   5         15.80          8.13         7.50 o                         
 -11   6   5         44.63         26.96        10.82 o                         
 -10   6   5         64.96         51.53        11.82 o                         
  -9   6   5        348.64        404.54        25.88 o                         
  -8   6   5        115.46        117.42         9.63 o                         
  -7   6   5          0.02          4.22         6.96 o                         
  -6   6   5         32.21         44.15         9.05 o                         
  -5   6   5        101.72        130.00         8.47 o                         
  -4   6   5          9.52          9.20         5.87 o                         
  -3   6   5        154.25        162.69         7.87 o                         
  -2   6   5        218.58        224.16         9.24 o                         
  -1   6   5        427.43        474.02        16.50 o                         
   0   6   5         83.42         78.97         7.57 o                         
   1   6   5        344.50        370.49        11.91 o                         
   2   6   5         78.62         78.38         7.45 o                         
   3   6   5          6.52          5.48         4.67 o                         
   4   6   5        254.37        269.98        13.49 o                         
   5   6   5         28.43         27.20         5.54 o                         
   6   6   5        115.46        100.19         7.06 o                         
   7   6   5        111.95        108.39         7.63 o                         
   8   6   5          0.10         -1.85         6.83 o                         
   9   6   5         42.85         32.28         8.61 o                         
  -8   7   5         40.48         17.62         9.87 o                         
  -7   7   5          1.75         -9.52         9.52 o                         
  -6   7   5         20.63         21.75         9.01 o                         
  -5   7   5          5.53         10.94         8.69 o                         
  -4   7   5         36.29         36.45         6.66 o                         
  -3   7   5         36.79         46.12         6.72 o                         
  -2   7   5         82.50        107.29        11.77 o                         
  -1   7   5         92.74        108.94         7.94 o                         
   0   7   5         13.73         15.53         7.25 o                         
   1   7   5        190.19        182.67        11.90 o                         
   2   7   5          7.51          4.44         5.45 o                         
   3   7   5         60.72         55.78         5.60 o                         
   4   7   5         49.46         64.63         9.66 o                         
   5   7   5          0.24          5.74         9.41 o                         
   6   7   5         15.08         13.43        10.26 o                         
   7   7   5         56.12         38.53        17.88 o                         
  -4   8   5         17.18         12.60         8.83 o                         
  -3   8   5        205.05        154.48        11.53 o                         
  -2   8   5         58.40         54.22         9.25 o                         
  -1   8   5         33.64          9.47         9.80 o                         
   0   8   5         65.69         29.27         6.86 o                         
   1   8   5         14.94         11.60        15.43 o                         
   2   8   5          0.13         -1.70        19.01 o                         
   3   8   5         10.44         10.00        12.18 o                         
 -16   0   6         10.57         -8.82         9.32 o                         
 -14   0   6        298.27        342.47        38.65 o                         
 -12   0   6        701.75        712.80        37.29 o                         
 -10   0   6       1303.73       1432.94       100.28 o                         
  -8   0   6       2578.79       2386.99        68.14 o                         
  -6   0   6         51.48         40.21         6.66 o                         
  -4   0   6       2600.24       2359.39        66.38 o                         
  -2   0   6        167.82        132.55         5.75 o                         
   0   0   6      22990.49      26517.23      2661.72 o                         
   2   0   6       2719.65       2630.99        93.20 o                         
   4   0   6          2.20          7.63         5.46 o                         
   6   0   6       3918.92       3864.70       107.92 o                         
   8   0   6        813.01        853.07        46.19 o                         
  10   0   6        123.74        116.76         9.06 o                         
  12   0   6        107.70        114.98         9.42 o                         
  14   0   6         42.42         53.58        13.68 o                         
 -15   1   6         54.78         74.75         7.43 o                         
 -14   1   6        674.75        776.24        22.64 o                         
 -13   1   6        176.53        187.38         8.11 o                         
 -12   1   6         14.80         14.61         4.40 o                         
 -11   1   6        467.56        387.40        10.91 o                         
 -10   1   6        397.99        378.83        10.64 o                         
  -9   1   6          0.34         -0.87         3.75 o                         
  -8   1   6         65.22         56.97         5.14 o                         
  -7   1   6          1.18         -0.47         3.13 o                         
  -6   1   6        790.69        851.71        18.75 o                         
  -5   1   6        571.03        564.90        13.16 o                         
  -4   1   6       4869.72       4573.97        90.04 o                         
  -3   1   6         10.18         15.48         2.45 o                         
  -2   1   6          8.05          2.72         2.02 o                         
  -1   1   6       1368.70       1245.78        35.00 o                         
   0   1   6        702.51        618.86        17.95 o                         
   1   1   6        585.42        537.85        17.26 o                         
   2   1   6       2994.98       2660.83        66.31 o                         
   3   1   6        222.68        205.28         9.71 o                         
   4   1   6        393.48        419.81        13.47 o                         
   5   1   6       1569.32       1518.85        34.66 o                         
   6   1   6        506.13        496.05        13.39 o                         
   7   1   6          4.44          4.01         3.83 o                         
   8   1   6        260.91        276.24         9.12 o                         
   9   1   6        247.03        283.93         9.62 o                         
  10   1   6        204.47        238.58        10.57 o                         
  11   1   6          3.76         10.92         4.82 o                         
  12   1   6         29.35         24.06         5.51 o                         
  13   1   6         36.30         21.92         9.00 o                         
  14   1   6        133.77        131.82         8.73 o                         
 -15   2   6         40.73         46.70         6.69 o                         
 -14   2   6          1.42          3.07         5.55 o                         
 -13   2   6        286.70        317.16        11.97 o                         
 -12   2   6         73.44         75.28         5.35 o                         
 -11   2   6        509.80        543.94        13.65 o                         
 -10   2   6          0.48          3.65         3.66 o                         
  -9   2   6        973.97        968.51        21.40 o                         
  -8   2   6       2226.41       2291.76        52.65 o                         
  -7   2   6       2661.68       2647.16        79.23 o                         
  -6   2   6        105.86        105.35         6.64 o                         
  -5   2   6          2.05         -1.59         2.31 o                         
  -4   2   6       2158.58       2103.01        42.18 o                         
  -3   2   6       1323.38       1427.23        52.54 o                         
  -2   2   6       1739.70       1811.11        48.39 o                         
  -1   2   6        521.57        477.57        19.92 o                         
   0   2   6         34.43         26.43         2.98 o                         
   1   2   6        638.24        626.02        22.24 o                         
   2   2   6       1256.64       1320.53        35.64 o                         
   3   2   6         16.99         18.32         2.99 o                         
   4   2   6         80.69         71.27         4.23 o                         
   5   2   6        755.69        733.22        18.36 o                         
   6   2   6       1325.20       1345.76        31.46 o                         
   7   2   6         56.75         70.49         5.83 o                         
   8   2   6       2043.73       2080.55        47.12 o                         
   9   2   6       1483.69       1495.45        34.75 o                         
  10   2   6          1.10          6.46         4.51 o                         
  11   2   6        267.98        291.90        10.17 o                         
  12   2   6        156.88        182.20        11.05 o                         
  13   2   6          0.27         -4.42         5.61 o                         
 -15   3   6          0.02         14.65        10.17 o                         
 -14   3   6          1.97          0.05         6.28 o                         
 -13   3   6        112.53        102.89         6.71 o                         
 -12   3   6         29.03         33.45         5.14 o                         
 -11   3   6        253.51        237.87         8.20 o                         
 -10   3   6        524.58        505.72        13.10 o                         
  -9   3   6          1.41          0.51         3.46 o                         
  -8   3   6       1440.15       1444.16        30.36 o                         
  -7   3   6        115.58        116.36         8.32 o                         
  -6   3   6         12.60         12.57         4.20 o                         
  -5   3   6       1164.07       1068.20        24.32 o                         
  -4   3   6        108.88        104.42         8.47 o                         
  -3   3   6       1001.84        983.23        39.76 o                         
  -2   3   6        406.18        452.87        18.76 o                         
  -1   3   6       4936.47       4731.91       110.65 o                         
   0   3   6          3.71          1.87         2.58 o                         
   1   3   6        320.89        268.77         9.21 o                         
   2   3   6          7.39          7.39         2.33 o                         
   3   3   6       1078.88       1019.50        26.25 o                         
   4   3   6        150.33        151.79         5.80 o                         
   5   3   6        574.27        581.24        15.13 o                         
   6   3   6        129.53        118.68         5.71 o                         
   7   3   6         42.00         31.09         4.29 o                         
   8   3   6         23.00         24.60         5.04 o                         
   9   3   6          0.02          2.75         4.51 o                         
  10   3   6         14.91         17.86         4.95 o                         
  11   3   6         51.55         55.07         7.33 o                         
  12   3   6         56.65         33.73         9.24 o                         
  13   3   6          8.27          9.73         6.82 o                         
 -14   4   6          7.13         -2.45         6.40 o                         
 -13   4   6        585.44        579.81        17.74 o                         
 -12   4   6         57.64         59.96         6.06 o                         
 -11   4   6        435.21        437.25        20.39 o                         
 -10   4   6         57.56         60.96         6.23 o                         
  -9   4   6         18.23         19.08         3.99 o                         
  -8   4   6         42.27         36.79         3.62 o                         
  -7   4   6       1589.49       1624.47        41.04 o                         
  -6   4   6          6.78         11.79         5.01 o                         
  -5   4   6        313.10        327.77        12.79 o                         
  -4   4   6         16.06          9.59         4.55 o                         
  -3   4   6        121.17        100.61         7.92 o                         
  -2   4   6        101.81        113.78         6.75 o                         
  -1   4   6         69.66         53.33         3.10 o                         
   0   4   6        323.22        325.58        12.35 o                         
   1   4   6          1.24         -1.97         2.69 o                         
   2   4   6        145.56        137.99         8.59 o                         
   3   4   6        284.05        300.81        11.00 o                         
   4   4   6          7.41         13.61         3.06 o                         
   5   4   6        247.19        269.20         8.38 o                         
   6   4   6         22.70         29.41         4.14 o                         
   7   4   6          9.54         16.00         4.24 o                         
   8   4   6          2.32         -4.76         4.76 o                         
   9   4   6        233.88        234.32         9.08 o                         
  10   4   6          7.10         12.20         5.50 o                         
  11   4   6        117.23        107.41         7.95 o                         
  12   4   6          1.17          3.70         7.13 o                         
 -12   5   6          2.25         -1.44         6.16 o                         
 -11   5   6        162.59        138.72         9.34 o                         
 -10   5   6         11.30         13.53         6.48 o                         
  -9   5   6         24.52         24.82         6.37 o                         
  -8   5   6          5.26          2.32         6.13 o                         
  -7   5   6        132.85        111.65        11.47 o                         
  -6   5   6          4.53         11.99         5.45 o                         
  -5   5   6        107.11         92.10         6.79 o                         
  -4   5   6        220.46        213.52         9.72 o                         
  -3   5   6         98.50        117.83         7.19 o                         
  -2   5   6        498.99        503.03        14.22 o                         
  -1   5   6        669.56        664.31        16.83 o                         
   0   5   6        102.85         89.33         5.14 o                         
   1   5   6        848.50        883.57        27.49 o                         
   2   5   6       1034.99       1136.37        35.15 o                         
   3   5   6        261.19        254.78        10.74 o                         
   4   5   6          1.24          3.17         4.11 o                         
   5   5   6        694.52        757.36        24.15 o                         
   6   5   6        255.51        270.61        10.59 o                         
   7   5   6        235.21        201.81         9.72 o                         
   8   5   6        144.32        170.71         9.10 o                         
   9   5   6          0.30         -4.92         5.54 o                         
  10   5   6         32.41         25.63         6.76 o                         
  11   5   6        163.62        130.99         9.76 o                         
 -11   6   6         90.74         87.75        11.38 o                         
 -10   6   6        482.99        442.99        22.22 o                         
  -9   6   6          9.71         16.66         8.18 o                         
  -8   6   6        174.32        166.73        13.89 o                         
  -7   6   6         80.77         90.27        12.94 o                         
  -6   6   6         52.83         68.44         7.84 o                         
  -5   6   6         58.28         51.71         6.92 o                         
  -4   6   6        383.33        384.54        14.71 o                         
  -3   6   6         23.30         27.21         4.84 o                         
  -2   6   6         10.07          6.07         4.93 o                         
  -1   6   6        344.13        368.24        12.03 o                         
   0   6   6         57.48         60.87         4.03 o                         
   1   6   6         80.20         78.97         6.89 o                         
   2   6   6          0.59          3.18         4.28 o                         
   3   6   6         41.31         38.67         7.70 o                         
   4   6   6         25.66         24.23         5.45 o                         
   5   6   6        115.49        123.10         7.51 o                         
   6   6   6         87.09         93.43         7.92 o                         
   7   6   6          6.94          0.70         6.18 o                         
   8   6   6        237.92        229.81        12.27 o                         
   9   6   6         19.32         15.77         7.41 o                         
  -8   7   6          0.05         -0.44         9.70 o                         
  -7   7   6          0.49         -8.65        10.79 o                         
  -6   7   6          1.24          5.01         8.87 o                         
  -5   7   6          4.50         -7.88         7.88 o                         
  -4   7   6        251.32        280.66        11.32 o                         
  -3   7   6          2.85         12.98         6.29 o                         
  -2   7   6         52.90         66.41         8.23 o                         
  -1   7   6         73.67         65.63         7.36 o                         
   0   7   6        425.55        450.16        15.14 o                         
   1   7   6          1.76          8.10         4.29 o                         
   2   7   6        524.67        562.99        17.78 o                         
   3   7   6          6.43         10.87         5.99 o                         
   4   7   6         26.82         21.96         6.25 o                         
   5   7   6         75.37         69.28        12.92 o                         
   6   7   6        161.68         95.42        21.48 o                         
   7   7   6          0.02          5.52        10.93 o                         
  -4   8   6        178.25        135.51        13.29 o                         
  -3   8   6         27.09         12.44         9.42 o                         
  -2   8   6         20.91         14.29         8.98 o                         
  -1   8   6         38.00         25.26         8.44 o                         
   0   8   6         38.41         26.08         7.52 o                         
   1   8   6         53.52         19.91         6.37 o                         
   2   8   6          3.48          9.60        18.90 o                         
 -15   0   7        113.67        106.17        10.19 o                         
 -13   0   7         75.44         98.65         8.48 o                         
 -11   0   7        603.94        585.03        23.80 o                         
  -9   0   7       2894.59       2982.08        84.39 o                         
  -7   0   7        400.29        358.08        13.88 o                         
  -5   0   7       3367.63       3120.36        87.26 o                         
  -3   0   7       3160.08       3019.63        83.87 o                         
  -1   0   7          0.24          3.76         2.90 o                         
   1   0   7          5.29         13.78         9.42 o                         
   3   0   7       5811.67       5977.03       208.37 o                         
   5   0   7          0.76          0.99         5.00 o                         
   7   0   7       2862.05       2837.72        80.75 o                         
   9   0   7       3865.38       3821.85       107.14 o                         
  11   0   7         40.45         36.83         7.46 o                         
  13   0   7        211.95        221.40        14.55 o                         
 -15   1   7        535.86        569.02        17.38 o                         
 -14   1   7         35.75         40.18         5.67 o                         
 -13   1   7         26.22         35.72         4.96 o                         
 -12   1   7          6.88          9.10         4.16 o                         
 -11   1   7        107.85        107.49         5.66 o                         
 -10   1   7         65.67         70.21         5.93 o                         
  -9   1   7         10.35         12.46         3.62 o                         
  -8   1   7        148.62        142.43         5.85 o                         
  -7   1   7          2.63          2.67         3.37 o                         
  -6   1   7       1225.01       1278.76        26.83 o                         
  -5   1   7       1564.81       1584.67        32.54 o                         
  -4   1   7        402.68        432.78        10.50 o                         
  -3   1   7       3730.40       3506.37        68.11 o                         
  -2   1   7        960.73        890.34        19.65 o                         
  -1   1   7       2526.83       2455.82        64.47 o                         
   0   1   7        408.67        419.83        16.64 o                         
   1   1   7        121.46         79.92         4.50 o                         
   2   1   7        584.46        583.74        19.04 o                         
   3   1   7         86.05         53.09         4.17 o                         
   4   1   7        536.85        564.10        14.52 o                         
   5   1   7        536.85        552.24        14.38 o                         
   6   1   7        376.57        442.78        12.51 o                         
   7   1   7         98.79        123.26        10.45 o                         
   8   1   7         92.84         79.71         5.12 o                         
   9   1   7         52.54         54.97         4.80 o                         
  10   1   7          8.63          3.94         4.25 o                         
  11   1   7          0.03          2.86         4.89 o                         
  12   1   7         53.50         59.69         6.33 o                         
  13   1   7        224.30        187.46         9.02 o                         
 -15   2   7         23.88         16.37         8.80 o                         
 -14   2   7        274.11        295.93         9.93 o                         
 -13   2   7        124.28        147.51         7.98 o                         
 -12   2   7        578.49        581.04        14.57 o                         
 -11   2   7        329.36        373.83        14.68 o                         
 -10   2   7         49.63         59.32         4.64 o                         
  -9   2   7       3890.71       3942.44        77.93 o                         
  -8   2   7        782.11        808.59        25.36 o                         
  -7   2   7        305.44        309.32         8.88 o                         
  -6   2   7       1425.33       1397.71        29.35 o                         
  -5   2   7        773.53        757.65        16.84 o                         
  -4   2   7        760.22        885.73        18.35 o                         
  -3   2   7       3060.16       3214.21        69.71 o                         
  -2   2   7       3711.73       3828.76        94.72 o                         
  -1   2   7        720.78        775.49        28.42 o                         
   0   2   7        398.43        398.68        16.98 o                         
   1   2   7          2.18          3.88         2.28 o                         
   2   2   7         29.17         24.69         2.94 o                         
   3   2   7       1759.34       1751.54        58.13 o                         
   4   2   7        118.79        106.86         5.10 o                         
   5   2   7         75.33         84.93         5.23 o                         
   6   2   7         45.97         37.96         5.86 o                         
   7   2   7        292.81        299.69         9.46 o                         
   8   2   7        453.57        461.18        17.01 o                         
   9   2   7         56.86         48.34         5.01 o                         
  10   2   7          0.43         -1.26         4.38 o                         
  11   2   7          1.19         -5.13         5.13 o                         
  12   2   7         88.28         94.72         7.20 o                         
  13   2   7          0.63         -2.60         6.52 o                         
 -15   3   7         23.60         22.13        13.57 o                         
 -14   3   7          0.06          8.19         5.50 o                         
 -13   3   7          5.90         12.08         5.71 o                         
 -12   3   7        103.81        104.45         6.20 o                         
 -11   3   7          1.38         -1.77         5.57 o                         
 -10   3   7        151.79        151.05         6.38 o                         
  -9   3   7       1009.99       1016.72        22.42 o                         
  -8   3   7        359.45        376.54        12.22 o                         
  -7   3   7          2.07          5.61         2.94 o                         
  -6   3   7       1014.73       1026.08        22.17 o                         
  -5   3   7        507.76        469.21        12.66 o                         
  -4   3   7        424.49        418.62        24.37 o                         
  -3   3   7         93.22         83.88         4.71 o                         
  -2   3   7        989.66        917.54        23.47 o                         
  -1   3   7        117.07        119.64         6.65 o                         
   0   3   7       3507.36       3561.88       141.42 o                         
   1   3   7        341.11        333.59        10.96 o                         
   2   3   7         96.48         93.11         3.99 o                         
   3   3   7        808.86        823.72        20.74 o                         
   4   3   7       1229.72       1233.78        28.37 o                         
   5   3   7         29.23         33.10         3.64 o                         
   6   3   7         46.91         44.14         4.24 o                         
   7   3   7          0.19         -0.77         3.63 o                         
   8   3   7          5.04          0.86         3.95 o                         
   9   3   7         19.74         15.75         4.69 o                         
  10   3   7        200.31        190.29         8.19 o                         
  11   3   7         13.33         13.96         5.47 o                         
  12   3   7        213.72        224.25         9.74 o                         
 -14   4   7          7.77         -1.43         6.84 o                         
 -13   4   7          0.57         -0.47         6.49 o                         
 -12   4   7        320.87        302.84        10.76 o                         
 -11   4   7         78.36         90.17         5.86 o                         
 -10   4   7        231.44        230.70         9.27 o                         
  -9   4   7         38.80         39.01         5.75 o                         
  -8   4   7        638.28        615.42        15.43 o                         
  -7   4   7       1126.01       1156.83        44.39 o                         
  -6   4   7        777.91        747.52        23.98 o                         
  -5   4   7         87.94         73.08         9.27 o                         
  -4   4   7        509.56        508.97        16.92 o                         
  -3   4   7        400.60        397.70        27.66 o                         
  -2   4   7        129.05        121.40         3.85 o                         
  -1   4   7         28.42         24.74         2.10 o                         
   0   4   7         69.68         59.46         3.57 o                         
   1   4   7        181.15        166.06         8.42 o                         
   2   4   7        207.91        224.60         8.74 o                         
   3   4   7         26.81         32.26         4.95 o                         
   4   4   7        842.11        862.85        20.15 o                         
   5   4   7         12.20         12.46         3.60 o                         
   6   4   7       1149.57       1203.20        31.14 o                         
   7   4   7        336.15        325.79        13.12 o                         
   8   4   7        108.61        122.54         6.57 o                         
   9   4   7        229.50        236.82        12.33 o                         
  10   4   7        582.57        551.28        16.12 o                         
  11   4   7         89.89         69.60         8.19 o                         
  12   4   7        135.66        114.52         9.14 o                         
 -12   5   7         92.95         83.85         9.49 o                         
 -11   5   7         18.96         25.74         7.23 o                         
 -10   5   7         21.90         24.77         6.11 o                         
  -9   5   7        122.68        129.18         8.99 o                         
  -8   5   7         63.19         51.13         7.17 o                         
  -7   5   7         46.19         39.09         8.14 o                         
  -6   5   7        304.08        328.53        20.71 o                         
  -5   5   7          7.17         -0.84         4.94 o                         
  -4   5   7        104.84        139.86         7.84 o                         
  -3   5   7          4.21          7.74         4.31 o                         
  -2   5   7        910.60        953.95        23.19 o                         
  -1   5   7        452.78        468.00        11.75 o                         
   0   5   7       2295.36       2487.44        73.90 o                         
   1   5   7        420.59        432.14        14.31 o                         
   2   5   7         67.52         69.75         4.93 o                         
   3   5   7         12.92         15.64         4.35 o                         
   4   5   7        278.03        245.52         9.44 o                         
   5   5   7        434.24        440.75        13.97 o                         
   6   5   7        121.84        116.91         7.41 o                         
   7   5   7          7.84          2.93         4.75 o                         
   8   5   7        698.67        707.52        19.01 o                         
   9   5   7        253.43        232.33        10.16 o                         
  10   5   7        387.95        365.55        13.41 o                         
 -11   6   7         15.44          6.39        10.24 o                         
 -10   6   7         14.35         -1.92         8.55 o                         
  -9   6   7        276.72        274.39        18.13 o                         
  -8   6   7         53.23         53.13         8.25 o                         
  -7   6   7        145.66        129.76         9.75 o                         
  -6   6   7         60.23         72.00         9.54 o                         
  -5   6   7         10.59         18.86         6.33 o                         
  -4   6   7         83.45         93.75         9.69 o                         
  -3   6   7         42.99         51.22         5.10 o                         
  -2   6   7         10.79         12.44         4.53 o                         
  -1   6   7          1.80         -3.46         4.54 o                         
   0   6   7         85.67         81.23         5.13 o                         
   1   6   7          0.03         -4.04         4.15 o                         
   2   6   7          5.47          4.71         4.53 o                         
   3   6   7        349.28        399.53        14.89 o                         
   4   6   7        206.38        229.20         9.58 o                         
   5   6   7         40.38         48.11         6.14 o                         
   6   6   7         71.03         84.32         8.40 o                         
   7   6   7        161.69        176.49        14.77 o                         
   8   6   7         21.46         16.11         7.65 o                         
   9   6   7         71.10         40.29        10.41 o                         
  -8   7   7          3.50         -5.04         9.57 o                         
  -7   7   7         61.20         57.48        10.10 o                         
  -6   7   7          9.88         20.20         8.76 o                         
  -5   7   7        149.36        153.97        15.41 o                         
  -4   7   7          0.11         -8.50         8.50 o                         
  -3   7   7        405.43        432.26        13.90 o                         
  -2   7   7         16.43         19.25         7.18 o                         
  -1   7   7          4.80         -3.05         6.65 o                         
   0   7   7         51.64         42.67        13.83 o                         
   1   7   7        800.93        813.37        26.16 o                         
   2   7   7          1.35         -1.71         6.01 o                         
   3   7   7        227.50        222.14        12.48 o                         
   4   7   7          2.06          7.05         6.35 o                         
   5   7   7         44.95         24.23         6.55 o                         
   6   7   7          8.78          8.60         6.84 o                         
  -4   8   7         56.17         29.40        13.74 o                         
  -3   8   7          2.31          8.57         9.21 o                         
  -2   8   7          0.21         14.80         7.98 o                         
  -1   8   7          6.33         -3.83         7.62 o                         
   0   8   7         76.54         28.99         7.33 o                         
   1   8   7        187.70         68.91         9.48 o                         
 -16   0   8        172.66        145.95        16.35 o                         
 -14   0   8        552.57        640.81        28.10 o                         
 -12   0   8         21.01         17.09         6.27 o                         
 -10   0   8        813.40        774.97        66.91 o                         
  -8   0   8       1207.65       1297.70        39.07 o                         
  -6   0   8       2106.26       2259.61        64.33 o                         
  -4   0   8         35.04         32.66         4.04 o                         
  -2   0   8         26.77         21.58         5.90 o                         
   0   0   8          0.44          6.17         4.30 o                         
   2   0   8       1093.45        944.57        35.74 o                         
   4   0   8       1646.53       1592.66        58.57 o                         
   6   0   8          5.64          2.65         4.82 o                         
   8   0   8       1122.66       1179.83        67.58 o                         
  10   0   8         78.91         69.89         8.03 o                         
  12   0   8          0.05          1.91         9.49 o                         
 -15   1   8         76.72         87.01         6.71 o                         
 -14   1   8        182.52        186.75        10.72 o                         
 -13   1   8         27.91         22.25         4.76 o                         
 -12   1   8        254.77        240.85         8.79 o                         
 -11   1   8         94.06         93.33         5.42 o                         
 -10   1   8        510.29        511.64        15.24 o                         
  -9   1   8         61.86         63.48         4.46 o                         
  -8   1   8        391.28        411.02        11.65 o                         
  -7   1   8         13.94          8.66         3.25 o                         
  -6   1   8        189.14        185.93         6.27 o                         
  -5   1   8         22.49         15.89         2.91 o                         
  -4   1   8        335.40        265.63         7.35 o                         
  -3   1   8         12.35         15.73         3.04 o                         
  -2   1   8        935.08        749.88        19.17 o                         
  -1   1   8       3508.29       3273.47        90.84 o                         
   0   1   8         24.29         24.36         2.78 o                         
   1   1   8        210.68        264.20         9.59 o                         
   2   1   8        491.90        402.64        13.87 o                         
   3   1   8        644.47        596.52        16.97 o                         
   4   1   8         37.53         35.88         4.52 o                         
   5   1   8         28.47         28.49         3.75 o                         
   6   1   8        899.02        967.12        23.59 o                         
   7   1   8        301.35        315.09        13.37 o                         
   8   1   8        200.05        204.40         7.96 o                         
   9   1   8        431.36        414.17        12.67 o                         
  10   1   8        673.06        690.16        34.84 o                         
  11   1   8        118.12        127.91         6.92 o                         
  12   1   8        214.95        214.17         9.49 o                         
  13   1   8         36.45         29.09         6.08 o                         
 -15   2   8         26.49         24.39         6.44 o                         
 -14   2   8        495.87        572.57        15.11 o                         
 -13   2   8        422.88        472.06        12.69 o                         
 -12   2   8         63.64         70.66         5.80 o                         
 -11   2   8         47.29         63.35         6.85 o                         
 -10   2   8        656.45        688.40        16.39 o                         
  -9   2   8       1276.07       1259.82        27.02 o                         
  -8   2   8       1442.10       1413.72        29.81 o                         
  -7   2   8       1787.76       1845.79        44.76 o                         
  -6   2   8        703.93        791.50        17.71 o                         
  -5   2   8        202.42        194.51         6.22 o                         
  -4   2   8        279.09        268.94         9.46 o                         
  -3   2   8          0.74         -1.53         2.08 o                         
  -2   2   8       4899.19       4937.34       137.47 o                         
  -1   2   8         23.74         13.10         2.86 o                         
   0   2   8        219.21        181.96         8.70 o                         
   1   2   8        662.07        602.18        20.31 o                         
   2   2   8       1928.92       1903.56        57.13 o                         
   3   2   8        436.38        489.44        13.99 o                         
   4   2   8         15.46         10.48         3.16 o                         
   5   2   8        783.28        743.51        18.48 o                         
   6   2   8        501.83        532.37        14.25 o                         
   7   2   8       1627.73       1673.34        38.25 o                         
   8   2   8        108.78        108.96         9.98 o                         
   9   2   8          0.09         -4.59         4.59 o                         
  10   2   8         13.62         13.66         6.84 o                         
  11   2   8         60.30         74.01         9.87 o                         
  12   2   8         31.42         29.38         5.88 o                         
  13   2   8         21.87         21.40         6.50 o                         
 -14   3   8         36.60         23.84         6.32 o                         
 -13   3   8          7.03          0.98         5.53 o                         
 -12   3   8         48.68         55.25         5.63 o                         
 -11   3   8          8.76          8.27         3.87 o                         
 -10   3   8          5.53          6.93         3.62 o                         
  -9   3   8        161.19        160.43         6.47 o                         
  -8   3   8        165.40        174.80         6.55 o                         
  -7   3   8         18.04         12.21         3.00 o                         
  -6   3   8         37.91         40.11         4.91 o                         
  -5   3   8       1537.19       1501.61        38.70 o                         
  -4   3   8       1452.42       1426.86        36.82 o                         
  -3   3   8          0.71          2.25         2.33 o                         
  -2   3   8       1419.92       1463.32        42.35 o                         
  -1   3   8       1871.16       1824.62        65.42 o                         
   0   3   8         18.09         24.02         3.45 o                         
   1   3   8       2301.53       2138.61        85.60 o                         
   2   3   8        101.88        102.42         4.15 o                         
   3   3   8          0.03         -2.71         2.71 o                         
   4   3   8        120.86        112.49         5.22 o                         
   5   3   8         88.84         89.74         5.05 o                         
   6   3   8          5.80          6.12         3.68 o                         
   7   3   8         11.03         10.10         4.20 o                         
   8   3   8          0.13          1.76         4.20 o                         
   9   3   8         49.19         56.08         5.57 o                         
  10   3   8          0.00          2.28         5.21 o                         
  11   3   8        543.38        541.56        15.71 o                         
  12   3   8        166.32        134.50         8.37 o                         
 -14   4   8         40.69         22.56         7.20 o                         
 -13   4   8        215.14        181.72        10.66 o                         
 -12   4   8         13.60         15.89         5.49 o                         
 -11   4   8        321.60        329.00        14.97 o                         
 -10   4   8         48.34         29.97         5.26 o                         
  -9   4   8        156.13        148.16         6.60 o                         
  -8   4   8        317.85        311.30        10.69 o                         
  -7   4   8        202.74        239.89        17.06 o                         
  -6   4   8         19.61         25.96         5.48 o                         
  -5   4   8         29.52         19.50         4.81 o                         
  -4   4   8        802.47        825.00        25.35 o                         
  -3   4   8         46.31         56.87         9.11 o                         
  -2   4   8        124.72        116.23         5.26 o                         
  -1   4   8        509.47        474.98        16.63 o                         
   0   4   8        293.52        304.70        13.37 o                         
   1   4   8         54.40         56.39         5.10 o                         
   2   4   8         17.74         15.71         3.71 o                         
   3   4   8        218.15        207.15         9.71 o                         
   4   4   8        157.36        192.47         6.64 o                         
   5   4   8       1175.03       1239.54        27.86 o                         
   6   4   8         10.20          4.98         3.57 o                         
   7   4   8        748.89        778.61        25.81 o                         
   8   4   8         63.15         66.18         5.71 o                         
   9   4   8         82.16         89.45         6.67 o                         
  10   4   8          0.85         -1.50         6.74 o                         
  11   4   8        161.90        146.66         8.78 o                         
 -12   5   8         79.71         81.40         8.58 o                         
 -11   5   8         11.11         -0.65         8.02 o                         
 -10   5   8        140.72        150.01         9.82 o                         
  -9   5   8        111.73        100.30         8.36 o                         
  -8   5   8         12.45         17.81         6.95 o                         
  -7   5   8        542.60        501.83        18.29 o                         
  -6   5   8          5.26         10.36         8.20 o                         
  -5   5   8       1853.51       1777.49        51.35 o                         
  -4   5   8        416.01        394.29        14.41 o                         
  -3   5   8        278.97        274.14         9.63 o                         
  -2   5   8         57.59         44.54         4.29 o                         
  -1   5   8       3155.08       3428.83        96.25 o                         
   0   5   8         99.95         92.22         5.76 o                         
   1   5   8         61.45         65.13         4.36 o                         
   2   5   8         24.59         31.22         4.13 o                         
   3   5   8          9.94         11.54         4.28 o                         
   4   5   8        378.86        397.04        17.76 o                         
   5   5   8          3.35         -4.73         4.73 o                         
   6   5   8          3.91          6.39         5.02 o                         
   7   5   8         39.33         23.93         6.59 o                         
   8   5   8         89.16         71.07         6.20 o                         
   9   5   8        156.54        172.46        11.33 o                         
  10   5   8        249.00        215.74        10.89 o                         
 -11   6   8         78.95         61.71        11.70 o                         
 -10   6   8         89.23        102.44        11.12 o                         
  -9   6   8         59.93         60.96        11.69 o                         
  -8   6   8         96.00        123.44        11.32 o                         
  -7   6   8          0.09         -1.73         6.37 o                         
  -6   6   8          6.45         10.45         6.73 o                         
  -5   6   8        317.54        304.41        13.14 o                         
  -4   6   8         75.16         72.50         5.93 o                         
  -3   6   8         66.27         72.65         5.99 o                         
  -2   6   8          3.46         10.55         4.69 o                         
  -1   6   8         18.11         19.66         4.09 o                         
   0   6   8          0.02          0.83         2.70 o                         
   1   6   8          2.51          3.28         3.94 o                         
   2   6   8        197.77        215.00        15.59 o                         
   3   6   8         66.89         68.16         7.17 o                         
   4   6   8        190.55        188.67         9.81 o                         
   5   6   8        150.94        169.51        10.09 o                         
   6   6   8         32.54         33.52         6.95 o                         
   7   6   8         21.16         21.77         7.33 o                         
   8   6   8        401.89        379.90        21.86 o                         
  -8   7   8         43.41         39.07        10.27 o                         
  -7   7   8         11.74          4.91         8.99 o                         
  -6   7   8          1.96          1.28         7.99 o                         
  -5   7   8         10.69          4.50         6.56 o                         
  -4   7   8        210.92        187.48        15.73 o                         
  -3   7   8         12.14          1.90         6.46 o                         
  -2   7   8        696.76        826.28        49.32 o                         
  -1   7   8          0.26         -4.31         8.21 o                         
   0   7   8          1.56         -6.38         8.16 o                         
   1   7   8         54.01         42.32        10.12 o                         
   2   7   8        139.53        113.17        13.05 o                         
   3   7   8         41.49         29.23         7.34 o                         
   4   7   8        126.60         95.89         9.44 o                         
   5   7   8         11.72         11.10         7.15 o                         
   6   7   8         21.68         13.90         8.65 o                         
  -3   8   8        150.70        110.81        14.63 o                         
  -2   8   8         13.35          7.63        10.75 o                         
  -1   8   8          8.66          4.54        10.02 o                         
   0   8   8         64.73         37.66        10.32 o                         
 -15   0   9        187.65        193.55        12.53 o                         
 -13   0   9       1032.79       1061.53        33.15 o                         
 -11   0   9          1.95         -0.44         5.74 o                         
  -9   0   9       2313.99       2232.13        64.12 o                         
  -7   0   9        222.51        217.15        23.99 o                         
  -5   0   9        776.53        794.99        36.50 o                         
  -3   0   9       1835.27       1735.14        66.61 o                         
  -1   0   9        181.58        205.24        11.35 o                         
   1   0   9       3917.91       4172.98       234.95 o                         
   3   0   9       7332.83       7122.49       247.80 o                         
   5   0   9        100.35         90.45        14.69 o                         
   7   0   9        901.99        859.00        46.15 o                         
   9   0   9        982.46       1028.10        40.13 o                         
  11   0   9          3.23         20.65         7.01 o                         
  13   0   9          0.28          1.81         9.75 o                         
 -15   1   9          1.75          2.44         6.18 o                         
 -14   1   9         46.31         52.91         5.73 o                         
 -13   1   9          7.92         -0.09         4.53 o                         
 -12   1   9          4.14          1.18         4.12 o                         
 -11   1   9          0.05         -0.25         4.07 o                         
 -10   1   9        175.10        186.59         8.31 o                         
  -9   1   9        290.74        314.06         9.21 o                         
  -8   1   9         60.18         50.93         4.08 o                         
  -7   1   9       1114.39       1121.46        30.14 o                         
  -6   1   9       1572.83       1604.85        33.00 o                         
  -5   1   9          8.07          9.97         2.77 o                         
  -4   1   9       1325.56       1256.29        29.61 o                         
  -3   1   9       1892.21       1658.06        37.01 o                         
  -2   1   9        471.15        459.06        12.59 o                         
  -1   1   9       4102.38       4026.75       163.14 o                         
   0   1   9          2.46          2.50         2.43 o                         
   1   1   9        824.54        858.46        31.20 o                         
   2   1   9          3.40          1.31         3.22 o                         
   3   1   9       1781.25       1790.85        61.33 o                         
   4   1   9        463.76        457.34        14.01 o                         
   5   1   9         95.57        111.09        11.31 o                         
   6   1   9          0.04          0.09         3.67 o                         
   7   1   9        171.71        156.50         8.12 o                         
   8   1   9          0.17          2.60         3.71 o                         
   9   1   9        302.70        320.33        15.80 o                         
  10   1   9          2.82         -4.63         4.63 o                         
  11   1   9         14.09         13.90         5.42 o                         
  12   1   9        150.22        152.79         8.85 o                         
  13   1   9        434.13        401.74        14.45 o                         
 -15   2   9        108.75        110.07         7.71 o                         
 -14   2   9         35.85         45.31         5.95 o                         
 -13   2   9        520.54        511.07        13.64 o                         
 -12   2   9         94.36        113.07         5.96 o                         
 -11   2   9         91.99         92.72         5.48 o                         
 -10   2   9        617.81        654.56        19.23 o                         
  -9   2   9        982.81       1005.22        22.20 o                         
  -8   2   9         26.95         21.62         3.77 o                         
  -7   2   9          1.62         -1.21         3.12 o                         
  -6   2   9        308.89        301.87         8.53 o                         
  -5   2   9         27.96         23.25         3.55 o                         
  -4   2   9         10.57         10.00         2.50 o                         
  -3   2   9         35.97         31.42         2.62 o                         
  -2   2   9        221.86        235.73        12.39 o                         
  -1   2   9        699.27        638.12        26.47 o                         
   0   2   9       1121.54       1048.86        42.71 o                         
   1   2   9        345.03        318.63        16.00 o                         
   2   2   9       4011.65       4144.94       156.34 o                         
   3   2   9        935.37        851.29        26.87 o                         
   4   2   9        573.86        520.35        15.76 o                         
   5   2   9          2.26          6.86         3.54 o                         
   6   2   9       2372.10       2417.23        53.90 o                         
   7   2   9        340.02        351.54        10.85 o                         
   8   2   9         69.93         55.27         5.09 o                         
   9   2   9        196.50        196.96         9.21 o                         
  10   2   9         13.84         19.93         5.22 o                         
  11   2   9        227.65        232.40         9.43 o                         
  12   2   9         59.47         49.74         6.47 o                         
 -14   3   9          3.88         -0.50         6.30 o                         
 -13   3   9          0.09          2.30         5.32 o                         
 -12   3   9          5.92          4.76         4.76 o                         
 -11   3   9         51.30         50.53         5.12 o                         
 -10   3   9        215.79        239.08         8.13 o                         
  -9   3   9        191.33        188.94         6.97 o                         
  -8   3   9        111.27        112.84         5.46 o                         
  -7   3   9         22.56         19.38         2.91 o                         
  -6   3   9       2363.96       2448.84        47.46 o                         
  -5   3   9         53.63         57.60         7.44 o                         
  -4   3   9        171.74        140.35         6.12 o                         
  -3   3   9          9.45         18.95         2.20 o                         
  -2   3   9        220.79        200.30         7.83 o                         
  -1   3   9         48.69         45.68         5.30 o                         
   0   3   9        984.60       1011.47        41.18 o                         
   1   3   9        133.69        133.21         9.57 o                         
   2   3   9         30.08         31.52         3.22 o                         
   3   3   9         38.18         37.56         3.53 o                         
   4   3   9         76.71         79.91         4.85 o                         
   5   3   9         19.27         21.26         3.75 o                         
   6   3   9         43.29         56.90         4.69 o                         
   7   3   9         62.38         55.62         4.82 o                         
   8   3   9          0.14         -1.30         4.46 o                         
   9   3   9          9.19          0.05         4.81 o                         
  10   3   9        189.88        183.74        11.45 o                         
  11   3   9         16.37         18.50         6.49 o                         
  12   3   9        164.07        149.71         8.75 o                         
 -14   4   9         70.05         40.25        10.26 o                         
 -13   4   9          1.00         -6.56         6.56 o                         
 -12   4   9        440.39        448.98        13.99 o                         
 -11   4   9          6.33          2.89         4.99 o                         
 -10   4   9        264.81        257.87        10.25 o                         
  -9   4   9        168.66        162.85         7.61 o                         
  -8   4   9        241.10        255.24         8.67 o                         
  -7   4   9        101.19         91.55         5.53 o                         
  -6   4   9        118.73        144.55         8.13 o                         
  -5   4   9         57.05         49.43        10.08 o                         
  -4   4   9         56.55         48.19         5.04 o                         
  -3   4   9          0.87         -0.68         2.15 o                         
  -2   4   9          0.06          2.07         2.66 o                         
  -1   4   9         20.78         17.21         3.39 o                         
   0   4   9       1475.10       1481.10        59.63 o                         
   1   4   9        776.08        850.67        43.53 o                         
   2   4   9       1105.94       1071.88        32.59 o                         
   3   4   9         75.45         71.20         5.76 o                         
   4   4   9        593.93        631.12        15.37 o                         
   5   4   9          1.47         -3.57         3.57 o                         
   6   4   9        859.01        887.62        20.82 o                         
   7   4   9         64.30         57.42         6.59 o                         
   8   4   9          9.33          5.02         5.06 o                         
   9   4   9          0.30         10.16         5.77 o                         
  10   4   9          9.04          6.97         7.76 o                         
  11   4   9        150.34        118.93         8.67 o                         
 -12   5   9          8.51          6.10         7.63 o                         
 -11   5   9         18.56          8.12         7.80 o                         
 -10   5   9         14.62         22.80         8.88 o                         
  -9   5   9         88.10         89.71        10.88 o                         
  -8   5   9        281.60        291.95        13.05 o                         
  -7   5   9        193.02        239.95        11.36 o                         
  -6   5   9       1104.91       1152.39        34.82 o                         
  -5   5   9         36.06         37.56         7.73 o                         
  -4   5   9        153.19        155.20         8.71 o                         
  -3   5   9        301.19        330.82        14.24 o                         
  -2   5   9        288.40        290.87        13.00 o                         
  -1   5   9        352.56        361.32        14.46 o                         
   0   5   9        799.93        900.60        36.83 o                         
   1   5   9        110.98        118.85         7.51 o                         
   2   5   9        508.51        605.66        25.52 o                         
   3   5   9          5.30          4.69         4.39 o                         
   4   5   9         94.93         98.01         6.95 o                         
   5   5   9          0.51          1.30         5.01 o                         
   6   5   9        152.26        149.57         7.37 o                         
   7   5   9         99.49         82.56         6.32 o                         
   8   5   9         62.02         48.03         6.56 o                         
   9   5   9        229.12        213.49        11.75 o                         
  10   5   9          3.09          8.44         7.74 o                         
 -10   6   9        304.68        261.96        15.00 o                         
  -9   6   9         63.68         77.72        14.48 o                         
  -8   6   9          4.29          1.92         7.31 o                         
  -7   6   9         28.22         22.18         7.34 o                         
  -6   6   9        200.18        230.75        11.92 o                         
  -5   6   9          0.24         -4.16         5.81 o                         
  -4   6   9         44.60         62.02         6.41 o                         
  -3   6   9        104.51        104.40         9.82 o                         
  -2   6   9        170.08        186.43        11.30 o                         
  -1   6   9        105.65        117.37         9.10 o                         
   0   6   9         17.93         21.21         6.56 o                         
   1   6   9         15.94         19.14         7.71 o                         
   2   6   9         29.58         40.07         5.82 o                         
   3   6   9        326.06        334.95        16.10 o                         
   4   6   9        197.24        203.38        11.76 o                         
   5   6   9          2.32          5.36         6.60 o                         
   6   6   9        176.72        170.18        11.76 o                         
   7   6   9        126.33         97.89         9.24 o                         
   8   6   9          6.32         18.68         8.21 o                         
  -8   7   9         28.85          2.27        10.35 o                         
  -7   7   9        100.83         89.45        10.65 o                         
  -6   7   9         60.50         49.28         9.82 o                         
  -5   7   9         48.20         32.02         7.06 o                         
  -4   7   9          4.80          1.44        13.12 o                         
  -3   7   9        180.37        178.44        13.46 o                         
  -2   7   9         74.51         76.90        14.31 o                         
  -1   7   9          0.40         -4.31         8.54 o                         
   0   7   9          7.39          4.61         8.91 o                         
   1   7   9         22.03         11.04         6.11 o                         
   2   7   9         54.68         35.43         7.27 o                         
   3   7   9         29.53         29.87         7.18 o                         
   4   7   9         11.17          7.65         6.36 o                         
   5   7   9          4.81          8.75         7.43 o                         
 -14   0  10        942.01        977.06        44.92 o                         
 -12   0  10          7.95         22.55         6.56 o                         
 -10   0  10        289.67        330.68        22.03 o                         
  -8   0  10        369.53        383.86        14.73 o                         
  -6   0  10        208.01        202.28         9.86 o                         
  -4   0  10        153.10        129.09         7.73 o                         
  -2   0  10       1919.50       1628.76        59.02 o                         
   0   0  10       1999.12       1885.95       107.12 o                         
   2   0  10       4306.98       4083.18       143.50 o                         
   4   0  10       1914.08       1766.11        64.46 o                         
   6   0  10         23.06         25.99         8.25 o                         
   8   0  10       1673.88       1679.01        66.60 o                         
  10   0  10          3.40         -5.39         7.30 o                         
  12   0  10         12.94          0.81         8.83 o                         
 -15   1  10        164.96        181.82         8.59 o                         
 -14   1  10         17.79         19.61         5.60 o                         
 -13   1  10          5.24          7.51         6.65 o                         
 -12   1  10        191.84        200.86         7.37 o                         
 -11   1  10        997.36       1010.21        27.96 o                         
 -10   1  10        237.27        259.93         9.23 o                         
  -9   1  10        546.86        585.60        14.31 o                         
  -8   1  10        344.50        314.45         9.05 o                         
  -7   1  10        664.48        707.82        16.31 o                         
  -6   1  10       1612.85       1606.19        33.02 o                         
  -5   1  10       1161.82       1170.04        24.63 o                         
  -4   1  10        859.55        801.27        18.43 o                         
  -3   1  10        485.61        462.45        22.67 o                         
  -2   1  10       3137.30       2925.05        76.74 o                         
  -1   1  10       2189.92       2105.42        63.00 o                         
   0   1  10       2104.14       2092.48        58.68 o                         
   1   1  10       2081.66       2073.24        62.37 o                         
   2   1  10          0.65         -0.52         2.90 o                         
   3   1  10       1131.10       1234.04        32.52 o                         
   4   1  10        595.49        644.96        18.62 o                         
   5   1  10         55.15         66.10         7.92 o                         
   6   1  10        335.35        350.53        12.26 o                         
   7   1  10        188.49        204.96         8.38 o                         
   8   1  10       2004.08       1981.21        51.26 o                         
   9   1  10         76.77         81.16         6.35 o                         
  10   1  10        788.96        785.56        22.74 o                         
  11   1  10         11.26         19.77         7.61 o                         
  12   1  10        124.22        127.41        11.39 o                         
 -15   2  10         61.78         41.44         7.13 o                         
 -14   2  10        261.33        262.35        11.24 o                         
 -13   2  10          2.23          2.00         5.09 o                         
 -12   2  10         74.68         72.11         5.43 o                         
 -11   2  10        284.22        313.86         9.77 o                         
 -10   2  10          5.28         -3.10         3.79 o                         
  -9   2  10       1151.97       1203.96        26.05 o                         
  -8   2  10        410.15        422.86        11.19 o                         
  -7   2  10        670.57        710.29        18.07 o                         
  -6   2  10        396.36        424.20        10.39 o                         
  -5   2  10        489.67        553.10        13.37 o                         
  -4   2  10       1803.27       1705.64        37.94 o                         
  -3   2  10          5.04          6.61         2.85 o                         
  -2   2  10         88.76         73.01         3.93 o                         
  -1   2  10       7870.30       7849.63       278.01 o                         
   0   2  10       5352.02       5524.64       136.45 o                         
   1   2  10       7636.37       7683.15       211.94 o                         
   2   2  10       1065.61       1119.21        41.38 o                         
   3   2  10        422.46        495.77        16.79 o                         
   4   2  10        750.17        797.61        25.34 o                         
   5   2  10       1283.23       1341.69        41.76 o                         
   6   2  10         37.44         45.22         6.28 o                         
   7   2  10        271.23        283.39         9.58 o                         
   8   2  10        436.88        421.29        21.21 o                         
   9   2  10         72.14         82.02         9.06 o                         
  10   2  10        390.73        420.66        16.04 o                         
  11   2  10         89.38         87.63         7.09 o                         
  12   2  10         40.77         35.51         8.22 o                         
 -14   3  10         45.17         50.31         8.79 o                         
 -13   3  10         13.28         11.52         5.17 o                         
 -12   3  10         38.89         39.01         5.10 o                         
 -11   3  10        380.56        388.42        13.58 o                         
 -10   3  10        274.48        285.33        11.73 o                         
  -9   3  10        121.39        129.32         8.55 o                         
  -8   3  10         99.82         89.28         5.81 o                         
  -7   3  10        435.84        439.64        10.81 o                         
  -6   3  10         11.47          4.91         3.08 o                         
  -5   3  10       3732.10       3825.66        94.96 o                         
  -4   3  10        292.11        304.55         9.57 o                         
  -3   3  10        413.28        378.24        12.83 o                         
  -2   3  10        890.55        916.05        27.62 o                         
  -1   3  10       1417.85       1422.23        57.37 o                         
   0   3  10        120.56        114.54         6.56 o                         
   1   3  10        752.68        714.51        31.05 o                         
   2   3  10         59.09         66.51         4.06 o                         
   3   3  10         71.90         65.84         4.53 o                         
   4   3  10          0.02          1.51         3.22 o                         
   5   3  10          5.65          6.38         3.69 o                         
   6   3  10        132.61        145.30         6.92 o                         
   7   3  10        585.43        585.96        15.67 o                         
   8   3  10         62.94         60.91         6.09 o                         
   9   3  10         18.61         14.66         5.37 o                         
  10   3  10        189.54        194.18        10.59 o                         
  11   3  10        673.57        656.88        19.71 o                         
 -13   4  10         27.53         21.27         6.44 o                         
 -12   4  10          0.02          6.28         6.17 o                         
 -11   4  10        406.62        421.76        12.80 o                         
 -10   4  10        150.16        156.43         6.46 o                         
  -9   4  10         10.06         15.80         4.26 o                         
  -8   4  10          6.13          4.53         3.46 o                         
  -7   4  10         45.71         40.87         3.67 o                         
  -6   4  10         44.74         43.97         7.20 o                         
  -5   4  10          2.13          0.95         2.20 o                         
  -4   4  10          7.67          1.45         3.71 o                         
  -3   4  10        409.90        376.77        13.00 o                         
  -2   4  10        427.39        420.80        17.53 o                         
  -1   4  10        284.22        294.49        10.60 o                         
   0   4  10        172.38        171.62         8.89 o                         
   1   4  10        998.08       1050.06        42.84 o                         
   2   4  10         91.90        104.47         8.86 o                         
   3   4  10        207.51        197.36         8.23 o                         
   4   4  10         22.33         15.53         3.66 o                         
   5   4  10        536.34        567.09        14.23 o                         
   6   4  10        127.27        122.93         7.58 o                         
   7   4  10        528.33        549.71        15.32 o                         
   8   4  10          4.98          8.21         6.71 o                         
   9   4  10          6.92          7.48         5.89 o                         
  10   4  10         22.84          5.37         6.39 o                         
 -12   5  10        158.20        142.61        10.86 o                         
 -11   5  10         39.93         65.50        10.04 o                         
 -10   5  10          6.67          7.68        10.05 o                         
  -9   5  10         27.53         17.98         8.46 o                         
  -8   5  10        684.53        670.43        22.62 o                         
  -7   5  10        539.18        551.60        19.20 o                         
  -6   5  10        424.93        479.25        22.20 o                         
  -5   5  10        233.97        263.72        11.22 o                         
  -4   5  10        100.33        112.94         7.78 o                         
  -3   5  10         20.14         22.24         4.91 o                         
  -2   5  10        261.46        286.50        15.42 o                         
  -1   5  10         35.72         42.33         3.93 o                         
   0   5  10        509.18        553.16        23.34 o                         
   1   5  10        326.80        310.36        16.41 o                         
   2   5  10          8.72          8.51         4.79 o                         
   3   5  10          1.96          2.42         4.43 o                         
   4   5  10        158.42        152.16         7.96 o                         
   5   5  10         26.98         20.29         5.36 o                         
   6   5  10         48.70         31.84         5.86 o                         
   7   5  10         55.62         63.92         6.18 o                         
   8   5  10          1.68          8.71         6.37 o                         
   9   5  10         93.77         71.49        15.63 o                         
 -10   6  10          4.74         -0.94         9.77 o                         
  -9   6  10         52.24         32.36         9.54 o                         
  -8   6  10        130.08        134.98        10.47 o                         
  -7   6  10         13.62         27.96         7.52 o                         
  -6   6  10          0.26         13.43         6.84 o                         
  -5   6  10         58.13         62.61         5.72 o                         
  -4   6  10          4.29          7.59         6.72 o                         
  -3   6  10          7.86          9.26         6.00 o                         
  -2   6  10          8.40          1.73         6.57 o                         
  -1   6  10         10.32          8.96         6.75 o                         
   0   6  10         15.56         13.33         5.43 o                         
   1   6  10        142.29        152.95         9.02 o                         
   2   6  10        434.37        439.64        19.66 o                         
   3   6  10          1.22          4.59         6.74 o                         
   4   6  10        462.00        508.36        22.79 o                         
   5   6  10          6.77         11.72         6.65 o                         
   6   6  10          7.91         14.49         7.29 o                         
   7   6  10         56.55         52.56        10.27 o                         
  -8   7  10        360.92        235.82        27.92 o                         
  -7   7  10         12.14          8.11         8.21 o                         
  -6   7  10         30.29         19.24         6.50 o                         
  -5   7  10         52.82         56.34         8.90 o                         
  -4   7  10        145.98        180.48        11.94 o                         
  -3   7  10         27.28         26.96         9.60 o                         
  -2   7  10        481.24        508.10        25.35 o                         
  -1   7  10         45.25         43.28         9.37 o                         
   0   7  10         27.21         35.71         9.49 o                         
   1   7  10          2.09          1.55         5.36 o                         
   2   7  10          4.51          4.81         7.30 o                         
   3   7  10          9.72          7.26         7.50 o                         
   4   7  10         14.62         19.51         8.06 o                         
   5   7  10         41.94         -2.61         9.72 o                         
 -15   0  11        232.66        307.93        15.61 o                         
 -13   0  11       1191.26       1214.85        37.12 o                         
 -11   0  11        430.58        430.41        16.64 o                         
  -9   0  11        472.73        498.45        17.96 o                         
  -7   0  11        964.03       1013.70        31.21 o                         
  -5   0  11         64.52         63.82         5.73 o                         
  -3   0  11        508.53        458.47        17.20 o                         
  -1   0  11        410.42        366.79        18.88 o                         
   1   0  11         11.08         10.00         5.32 o                         
   3   0  11       2223.64       2184.97        78.73 o                         
   5   0  11        908.81        908.17        35.68 o                         
   7   0  11         22.23         14.14         8.92 o                         
   9   0  11        561.99        602.75        37.35 o                         
  11   0  11         45.75         51.51        15.66 o                         
 -15   1  11          8.95         10.57         6.61 o                         
 -14   1  11         57.22         69.75         6.80 o                         
 -13   1  11        205.77        211.02         8.10 o                         
 -12   1  11         50.15         48.66         4.87 o                         
 -11   1  11        259.58        279.81         8.95 o                         
 -10   1  11        292.99        309.59         9.33 o                         
  -9   1  11       1163.22       1217.86        34.42 o                         
  -8   1  11        177.07        188.75         6.77 o                         
  -7   1  11       4407.81       4540.93       122.05 o                         
  -6   1  11        364.30        347.43         9.34 o                         
  -5   1  11          6.87          6.48         2.62 o                         
  -4   1  11          4.14          8.57         2.40 o                         
  -3   1  11       2227.22       2140.30        51.58 o                         
  -2   1  11        257.08        249.25         9.37 o                         
  -1   1  11       2983.47       2828.65        79.05 o                         
   0   1  11        675.07        748.18        22.36 o                         
   1   1  11       2121.49       2215.73        62.30 o                         
   2   1  11         72.75         81.11         5.21 o                         
   3   1  11        102.23        105.58         5.52 o                         
   4   1  11         43.80         49.80         4.57 o                         
   5   1  11         29.58         38.56         4.32 o                         
   6   1  11         52.72         48.22         4.63 o                         
   7   1  11       1041.82       1118.85        37.75 o                         
   8   1  11        307.41        323.18        16.01 o                         
   9   1  11       1177.66       1224.81        37.52 o                         
  10   1  11         77.56         82.63         6.75 o                         
  11   1  11         39.21         49.07         6.89 o                         
  12   1  11          3.15          0.62         6.73 o                         
 -15   2  11        311.19        338.09        12.21 o                         
 -14   2  11        140.44        171.31         8.44 o                         
 -13   2  11        139.44        163.38         7.59 o                         
 -12   2  11        317.40        337.32        10.12 o                         
 -11   2  11         13.63         12.04         4.93 o                         
 -10   2  11         37.53         32.83         4.35 o                         
  -9   2  11        644.91        693.29        17.92 o                         
  -8   2  11        373.65        410.80        10.93 o                         
  -7   2  11        162.69        188.65         6.56 o                         
  -6   2  11        499.51        505.77        12.82 o                         
  -5   2  11          2.01          4.27         2.80 o                         
  -4   2  11       2062.45       2049.23        45.23 o                         
  -3   2  11        511.67        498.06        13.40 o                         
  -2   2  11        158.99        153.80         6.51 o                         
  -1   2  11        111.88         70.75         7.08 o                         
   0   2  11       1899.74       1748.69        43.46 o                         
   1   2  11         54.86         45.85         4.10 o                         
   2   2  11        642.36        594.20        19.19 o                         
   3   2  11        544.91        569.84        19.08 o                         
   4   2  11        300.27        272.44         9.76 o                         
   5   2  11         42.62         44.61         4.68 o                         
   6   2  11        922.02        967.10        26.72 o                         
   7   2  11          4.83          4.17         4.14 o                         
   8   2  11         14.17          8.76         4.59 o                         
   9   2  11          0.85          8.45         4.99 o                         
  10   2  11         29.53         32.87         6.36 o                         
  11   2  11          7.93         -6.22         6.22 o                         
  12   2  11         15.15          2.03         6.48 o                         
 -14   3  11         30.45         21.25         6.63 o                         
 -13   3  11          1.73          4.46         5.46 o                         
 -12   3  11        194.26        190.57         9.34 o                         
 -11   3  11          0.00          7.83         4.20 o                         
 -10   3  11         27.67         29.38         4.35 o                         
  -9   3  11        259.02        246.19        10.03 o                         
  -8   3  11        239.16        256.48         8.86 o                         
  -7   3  11        200.90        208.21         6.98 o                         
  -6   3  11        684.46        709.15        17.61 o                         
  -5   3  11         28.24         25.97         4.89 o                         
  -4   3  11        954.24        946.70        25.04 o                         
  -3   3  11         74.12         65.24         5.19 o                         
  -2   3  11          0.02          0.54         2.97 o                         
  -1   3  11        173.89        162.13         7.48 o                         
   0   3  11        940.69        905.96        40.51 o                         
   1   3  11         47.00         37.62         4.96 o                         
   2   3  11          4.74          9.69         3.19 o                         
   3   3  11        136.69        147.09         7.95 o                         
   4   3  11          8.55         10.67         3.55 o                         
   5   3  11         13.17          5.87         4.34 o                         
   6   3  11        251.72        275.89        10.16 o                         
   7   3  11        105.08         99.32         5.88 o                         
   8   3  11        151.33        165.99         7.54 o                         
   9   3  11          0.90          7.37         5.66 o                         
  10   3  11        122.84        131.58        15.37 o                         
  11   3  11         17.08         18.02         6.74 o                         
 -13   4  11         16.32          6.99         8.46 o                         
 -12   4  11         47.97         29.63         5.86 o                         
 -11   4  11          0.59          4.51         4.64 o                         
 -10   4  11        840.97        862.56        20.75 o                         
  -9   4  11         82.32         69.40         5.11 o                         
  -8   4  11        121.91        146.19         7.09 o                         
  -7   4  11        314.50        317.76        10.65 o                         
  -6   4  11          1.84          4.86         2.93 o                         
  -5   4  11         12.25         14.87         2.96 o                         
  -4   4  11        487.63        452.05        14.95 o                         
  -3   4  11        671.15        683.04        21.28 o                         
  -2   4  11          1.76          3.40         3.53 o                         
  -1   4  11        285.04        324.89        11.52 o                         
   0   4  11       1416.98       1491.78        60.14 o                         
   1   4  11        326.68        335.22        16.66 o                         
   2   4  11        822.04        953.95        45.18 o                         
   3   4  11         37.67         46.12         5.87 o                         
   4   4  11        229.27        204.71        10.20 o                         
   5   4  11        141.53        130.58         5.92 o                         
   6   4  11        333.08        377.69        10.84 o                         
   7   4  11         21.49         15.78         4.89 o                         
   8   4  11         21.67         32.10         5.92 o                         
   9   4  11         13.00         10.20         6.46 o                         
  10   4  11         11.05          2.83        12.10 o                         
 -12   5  11        266.63        237.47        14.39 o                         
 -11   5  11          1.89         13.40         8.83 o                         
 -10   5  11        606.27        583.53        22.20 o                         
  -9   5  11        107.78        102.74        12.03 o                         
  -8   5  11         19.85         14.17         6.76 o                         
  -7   5  11        246.64        212.15        22.30 o                         
  -6   5  11        341.83        375.55        14.20 o                         
  -5   5  11         20.09         29.97         7.02 o                         
  -4   5  11        405.92        408.52        17.26 o                         
  -3   5  11        181.12        222.12        16.49 o                         
  -2   5  11         95.19        103.57         7.81 o                         
  -1   5  11         53.37         55.29         6.60 o                         
   0   5  11          0.92         -4.08         4.20 o                         
   1   5  11        109.78        115.43         9.30 o                         
   2   5  11        184.89        209.02        10.71 o                         
   3   5  11         12.67         19.78         5.35 o                         
   4   5  11          2.75          3.98         5.19 o                         
   5   5  11          5.43         11.27         5.67 o                         
   6   5  11        191.90        192.99         8.73 o                         
   7   5  11          0.29         -0.11         5.77 o                         
   8   5  11        155.74        135.44        14.56 o                         
   9   5  11        104.72         84.05         8.54 o                         
 -10   6  11        237.17        195.94        14.97 o                         
  -9   6  11         27.22         27.59         9.75 o                         
  -8   6  11          0.23         -5.46         7.54 o                         
  -7   6  11         45.56         53.40        13.22 o                         
  -6   6  11         25.51         15.25         5.83 o                         
  -5   6  11         27.23         23.98         6.67 o                         
  -4   6  11         74.23         80.84         9.55 o                         
  -3   6  11         35.51         32.79         7.55 o                         
  -2   6  11          3.96          8.13         7.00 o                         
  -1   6  11        407.04        491.85        21.97 o                         
   0   6  11        179.33        206.01         8.68 o                         
   1   6  11         17.98         12.11         6.15 o                         
   2   6  11         48.30         64.00         7.52 o                         
   3   6  11        453.92        524.05        23.34 o                         
   4   6  11         21.10         32.57         7.29 o                         
   5   6  11         11.51          2.26         7.43 o                         
   6   6  11          8.67          0.52         7.50 o                         
   7   6  11        264.48        223.42        26.00 o                         
  -7   7  11        110.57        104.40        10.90 o                         
  -6   7  11          0.09          5.09         8.45 o                         
  -5   7  11          1.78          4.87         8.34 o                         
  -4   7  11          1.09          3.56         9.82 o                         
  -3   7  11        217.86        219.61        15.25 o                         
  -2   7  11        255.47        289.46        16.99 o                         
  -1   7  11          0.09         15.83        10.00 o                         
   0   7  11          3.92         21.95        10.53 o                         
   1   7  11         73.47         64.22        11.56 o                         
   2   7  11         78.42         77.92         8.40 o                         
   3   7  11          9.79          1.57         8.03 o                         
   4   7  11         15.87         26.19         9.99 o                         
 -14   0  12        308.44        337.39        19.32 o                         
 -12   0  12         44.18         56.47         7.58 o                         
 -10   0  12         36.92         37.73         5.94 o                         
  -8   0  12         73.85         65.05         7.59 o                         
  -6   0  12        255.98        246.35        10.66 o                         
  -4   0  12        591.30        576.42        21.11 o                         
  -2   0  12       2308.24       2079.36        74.50 o                         
   0   0  12       1516.35       1616.78        75.33 o                         
   2   0  12        290.66        299.65        21.89 o                         
   4   0  12        387.95        364.74        16.99 o                         
   6   0  12         74.02         62.46         7.46 o                         
   8   0  12        384.30        428.33        28.45 o                         
  10   0  12         35.00         27.35         8.43 o                         
  12   0  12         80.36         77.02        14.97 o                         
 -15   1  12          5.60         10.58         6.96 o                         
 -14   1  12        173.38        198.79         8.50 o                         
 -13   1  12         63.57         81.31         5.83 o                         
 -12   1  12        401.86        443.39        12.08 o                         
 -11   1  12         68.66         65.86         5.08 o                         
 -10   1  12        526.08        527.63        16.41 o                         
  -9   1  12         64.49         73.14         4.87 o                         
  -8   1  12       3562.74       3575.68        70.75 o                         
  -7   1  12        352.84        400.77        14.03 o                         
  -6   1  12        525.63        509.75        11.89 o                         
  -5   1  12        240.77        209.35         6.85 o                         
  -4   1  12       1702.85       1703.94        41.77 o                         
  -3   1  12        520.32        627.71        31.46 o                         
  -2   1  12       3027.93       2925.58        73.23 o                         
  -1   1  12         11.53          9.85         3.76 o                         
   0   1  12          0.17          3.77         2.96 o                         
   1   1  12         30.91         24.23         4.53 o                         
   2   1  12        197.13        196.66         8.43 o                         
   3   1  12        254.08        255.45        11.10 o                         
   4   1  12        761.61        812.29        25.82 o                         
   5   1  12         47.72         49.84         4.71 o                         
   6   1  12          5.84          5.53         3.89 o                         
   7   1  12        545.87        579.60        20.17 o                         
   8   1  12         32.49         39.66         4.96 o                         
   9   1  12       1224.92       1309.08        65.06 o                         
  10   1  12        106.83        106.54         7.56 o                         
  11   1  12         35.97         35.60         7.04 o                         
  12   1  12         12.67          0.80         9.36 o                         
 -15   2  12        272.91        259.89        10.67 o                         
 -14   2  12         61.86         51.49         8.14 o                         
 -13   2  12          1.75          0.99         6.87 o                         
 -12   2  12         60.51         68.66         5.46 o                         
 -11   2  12        160.68        178.99         9.33 o                         
 -10   2  12         90.81         90.69         5.43 o                         
  -9   2  12        353.10        364.21        10.69 o                         
  -8   2  12         78.56         88.48         8.33 o                         
  -7   2  12         68.01         70.17         4.03 o                         
  -6   2  12         32.62         46.12         3.67 o                         
  -5   2  12        127.64        117.44         7.89 o                         
  -4   2  12         58.36         67.22         4.43 o                         
  -3   2  12        591.88        583.40        28.48 o                         
  -2   2  12        865.05        814.58        24.75 o                         
  -1   2  12         68.99         79.82         5.60 o                         
   0   2  12       3091.82       3051.77        75.14 o                         
   1   2  12        329.22        292.42         9.64 o                         
   2   2  12          0.16          9.37         3.42 o                         
   3   2  12          0.10          2.87         3.59 o                         
   4   2  12       1607.07       1662.15        47.95 o                         
   5   2  12          2.17          1.81         3.97 o                         
   6   2  12        385.98        421.18        19.02 o                         
   7   2  12          5.14          6.01         4.58 o                         
   8   2  12         11.74         23.86         5.18 o                         
   9   2  12         68.54         83.82         6.77 o                         
  10   2  12         47.48         56.47         6.84 o                         
  11   2  12         63.43         61.46         7.04 o                         
 -14   3  12         43.63         33.15         6.62 o                         
 -13   3  12          3.62          3.60         5.55 o                         
 -12   3  12         68.71         65.52         5.72 o                         
 -11   3  12        821.64        792.54        18.59 o                         
 -10   3  12        110.91        115.17         7.51 o                         
  -9   3  12        451.18        457.27        11.39 o                         
  -8   3  12       1331.43       1286.57        26.39 o                         
  -7   3  12        877.47        879.44        21.21 o                         
  -6   3  12        129.13        119.76         5.86 o                         
  -5   3  12       1046.11       1051.37        27.83 o                         
  -4   3  12          0.88         -1.72         3.15 o                         
  -3   3  12         55.99         50.36         4.03 o                         
  -2   3  12          2.53          2.83         4.60 o                         
  -1   3  12        674.26        768.12        39.13 o                         
   0   3  12        513.58        536.18        22.76 o                         
   1   3  12         37.60         29.46         4.45 o                         
   2   3  12          0.72          2.04         3.04 o                         
   3   3  12        226.35        243.41         8.92 o                         
   4   3  12        309.72        314.86        10.16 o                         
   5   3  12         42.62         48.24         4.78 o                         
   6   3  12         95.25        101.00         6.37 o                         
   7   3  12        849.55        868.33        28.68 o                         
   8   3  12         18.03          8.85         5.77 o                         
   9   3  12         82.33         93.31         7.43 o                         
  10   3  12         16.18          7.52         6.93 o                         
  11   3  12         52.27         21.67        13.75 o                         
 -13   4  12         76.63         63.06         6.75 o                         
 -12   4  12         15.56         14.15         5.84 o                         
 -11   4  12         68.09         62.81         5.74 o                         
 -10   4  12        195.06        194.43         8.85 o                         
  -9   4  12         57.24         43.86         4.88 o                         
  -8   4  12          1.06          4.08         4.03 o                         
  -7   4  12        131.66        151.61         6.90 o                         
  -6   4  12         81.61         86.93         4.87 o                         
  -5   4  12        304.83        309.01        13.64 o                         
  -4   4  12         27.57         24.17         3.47 o                         
  -3   4  12         52.53         51.97         4.36 o                         
  -2   4  12        144.72        143.05         8.40 o                         
  -1   4  12       1043.38       1123.01        33.46 o                         
   0   4  12        540.44        554.26        23.61 o                         
   1   4  12       2286.57       2553.64       102.17 o                         
   2   4  12         49.34         39.23         5.51 o                         
   3   4  12         37.31         50.09         5.56 o                         
   4   4  12         99.78        100.13         5.85 o                         
   5   4  12        437.08        465.33        14.29 o                         
   6   4  12        133.42        130.27         9.34 o                         
   7   4  12        138.22        141.55         7.41 o                         
   8   4  12         96.72         93.93         6.71 o                         
   9   4  12          6.49         12.59         7.16 o                         
  10   4  12          0.73          0.66         8.78 o                         
 -12   5  12          2.29          7.70         8.94 o                         
 -11   5  12        188.19        192.43        12.95 o                         
 -10   5  12          2.90          4.82         7.35 o                         
  -9   5  12        381.08        361.34        15.89 o                         
  -8   5  12         24.77         25.24         7.23 o                         
  -7   5  12         70.03         75.44         7.63 o                         
  -6   5  12         37.61         38.71         5.56 o                         
  -5   5  12        314.66        385.87        30.17 o                         
  -4   5  12          4.87          3.88         4.82 o                         
  -3   5  12        416.73        424.40        14.13 o                         
  -2   5  12         36.17         47.60         9.54 o                         
  -1   5  12         88.26         99.43         5.72 o                         
   0   5  12         91.89         90.73         7.09 o                         
   1   5  12         54.76         64.03         9.11 o                         
   2   5  12         13.07         15.42         5.71 o                         
   3   5  12         74.11         76.57         7.12 o                         
   4   5  12        149.21        162.30         8.71 o                         
   5   5  12        141.49        161.53        10.00 o                         
   6   5  12         47.65         37.98         6.63 o                         
   7   5  12         37.96         42.71         6.57 o                         
   8   5  12        355.16        354.49        14.02 o                         
 -10   6  12         39.05         20.89         9.79 o                         
  -9   6  12         41.07         36.02         9.85 o                         
  -8   6  12         86.38         57.45         8.76 o                         
  -7   6  12         38.89         33.17         5.79 o                         
  -6   6  12         29.77         34.93         7.02 o                         
  -5   6  12        160.68        149.30        12.37 o                         
  -4   6  12          2.88         -3.92         6.47 o                         
  -3   6  12        119.99        134.74        10.71 o                         
  -2   6  12        134.17        134.40        10.42 o                         
  -1   6  12         27.23         28.47         4.79 o                         
   0   6  12         15.11         13.99         5.29 o                         
   1   6  12        383.75        455.04        20.39 o                         
   2   6  12        220.95        258.43        13.61 o                         
   3   6  12         34.62         30.22         8.43 o                         
   4   6  12         40.20         53.48         8.38 o                         
   5   6  12          0.07         -3.14         7.49 o                         
   6   6  12         15.00          6.83         8.28 o                         
  -7   7  12         26.11         19.71        11.68 o                         
  -6   7  12        257.38        257.69        14.89 o                         
  -5   7  12          0.42         -3.73         8.65 o                         
  -4   7  12          2.73         -4.49         9.57 o                         
  -3   7  12         65.94         51.79        12.72 o                         
  -2   7  12          7.90         -0.40        11.18 o                         
  -1   7  12         20.36         29.92        16.76 o                         
   0   7  12          0.78          1.08        12.49 o                         
   1   7  12          0.00          2.06         5.57 o                         
   2   7  12          7.77         -5.69         8.02 o                         
   3   7  12         12.27         12.12         8.45 o                         
 -15   0  13          4.00         -4.04         9.65 o                         
 -13   0  13        485.38        510.41        19.38 o                         
 -11   0  13        553.31        588.33        25.56 o                         
  -9   0  13          0.98          0.21         5.42 o                         
  -7   0  13         94.08         89.11         7.61 o                         
  -5   0  13        400.88        363.44        17.94 o                         
  -3   0  13        247.23        214.53        13.70 o                         
  -1   0  13       4012.90       4127.71       274.76 o                         
   1   0  13         39.81         54.72         7.42 o                         
   3   0  13        787.73        785.23        46.20 o                         
   5   0  13         57.20         79.47        10.65 o                         
   7   0  13        525.65        554.58        42.61 o                         
   9   0  13       1036.34       1057.80        41.42 o                         
  11   0  13        203.83        203.95        13.46 o                         
 -15   1  13        169.69        164.27         8.79 o                         
 -14   1  13         32.66         45.71         6.46 o                         
 -13   1  13        400.98        407.83        11.85 o                         
 -12   1  13        116.32        121.29         8.08 o                         
 -11   1  13          0.51          2.22         4.38 o                         
 -10   1  13          5.83          9.20         4.17 o                         
  -9   1  13       1007.89       1003.07        22.04 o                         
  -8   1  13         78.68         94.99         8.72 o                         
  -7   1  13       1976.19       2080.25        42.18 o                         
  -6   1  13        229.42        268.50         9.85 o                         
  -5   1  13        148.05        153.45         5.35 o                         
  -4   1  13        121.80        124.43         5.42 o                         
  -3   1  13         16.29         20.39         3.93 o                         
  -2   1  13        280.26        282.61         9.44 o                         
  -1   1  13        407.89        431.70        18.30 o                         
   0   1  13        268.23        281.20         9.77 o                         
   1   1  13          0.47         -0.75         3.23 o                         
   2   1  13         59.16         65.95         6.20 o                         
   3   1  13        115.02        101.32         5.78 o                         
   4   1  13        579.84        629.34        18.41 o                         
   5   1  13        724.80        779.16        22.11 o                         
   6   1  13         53.29         54.14         5.14 o                         
   7   1  13        183.47        191.09        11.48 o                         
   8   1  13        534.74        553.82        22.91 o                         
   9   1  13        301.47        334.37        14.13 o                         
  10   1  13          4.69          9.03         5.60 o                         
  11   1  13        179.07        155.79         8.87 o                         
 -15   2  13         25.86         18.79         7.61 o                         
 -14   2  13         73.51         59.07         7.06 o                         
 -13   2  13        119.93        109.73         6.90 o                         
 -12   2  13          0.63         -4.78         4.94 o                         
 -11   2  13        162.87        158.48         6.84 o                         
 -10   2  13          0.13          7.75         4.20 o                         
  -9   2  13        186.71        185.52         7.49 o                         
  -8   2  13        143.30        155.55         6.35 o                         
  -7   2  13         12.48         12.67         3.44 o                         
  -6   2  13          5.65          1.04         3.38 o                         
  -5   2  13        344.52        353.17        11.67 o                         
  -4   2  13         51.58         42.31         4.29 o                         
  -3   2  13        921.26        979.56        30.79 o                         
  -2   2  13        253.62        271.74         7.29 o                         
  -1   2  13        378.34        338.02         8.88 o                         
   0   2  13        999.39        915.43        23.41 o                         
   1   2  13        374.61        375.21        12.15 o                         
   2   2  13        144.62        123.71         9.90 o                         
   3   2  13         58.58         57.03         6.18 o                         
   4   2  13          3.46          2.80         3.95 o                         
   5   2  13         46.10         65.85         8.76 o                         
   6   2  13        143.16        141.55         7.17 o                         
   7   2  13          1.71         -1.81         4.44 o                         
   8   2  13          7.85         19.04         5.43 o                         
   9   2  13          5.46         14.51         5.90 o                         
  10   2  13          0.10         -2.11         5.33 o                         
  11   2  13         72.06         61.16         7.66 o                         
 -14   3  13         83.48         80.22         7.52 o                         
 -13   3  13          9.48          2.81         5.88 o                         
 -12   3  13         17.47         13.01         5.49 o                         
 -11   3  13         22.26         18.52         4.77 o                         
 -10   3  13        313.33        334.12         9.59 o                         
  -9   3  13        313.73        326.95         9.06 o                         
  -8   3  13        444.01        452.41        12.95 o                         
  -7   3  13         34.10         38.05         4.35 o                         
  -6   3  13        792.92        823.62        21.37 o                         
  -5   3  13          1.14         -0.88         3.59 o                         
  -4   3  13        778.81        884.96        34.03 o                         
  -3   3  13        168.91        176.48         8.08 o                         
  -2   3  13        197.79        216.98        11.34 o                         
  -1   3  13        121.09        125.69        11.52 o                         
   0   3  13          1.71          0.97         4.12 o                         
   1   3  13        313.55        311.93        14.17 o                         
   2   3  13        680.43        669.60        19.69 o                         
   3   3  13        112.52        129.59         6.23 o                         
   4   3  13         85.16         91.66        10.19 o                         
   5   3  13         25.87         34.27         5.74 o                         
   6   3  13       1104.05       1122.65        30.62 o                         
   7   3  13          2.80          2.49         4.83 o                         
   8   3  13        403.85        455.50        15.46 o                         
   9   3  13         89.23         95.35         7.72 o                         
  10   3  13         11.85         -1.90         7.07 o                         
 -13   4  13          6.66          1.68         6.57 o                         
 -12   4  13         63.65         56.44         6.62 o                         
 -11   4  13        100.53        105.73         7.89 o                         
 -10   4  13         76.24         81.15         8.84 o                         
  -9   4  13          4.34          3.36         4.62 o                         
  -8   4  13          3.95         -1.23         4.25 o                         
  -7   4  13        143.06        125.14         7.10 o                         
  -6   4  13        324.06        280.96        14.03 o                         
  -5   4  13         10.91          4.25         3.57 o                         
  -4   4  13       2163.67       2178.89        62.39 o                         
  -3   4  13        692.80        699.26        22.11 o                         
  -2   4  13        136.36        160.68        10.27 o                         
  -1   4  13        407.01        419.46        14.29 o                         
   0   4  13        994.34       1011.84        41.49 o                         
   1   4  13        384.86        423.50        31.35 o                         
   2   4  13        232.92        253.81        16.37 o                         
   3   4  13         30.90         27.69         5.46 o                         
   4   4  13          0.56         10.22         4.23 o                         
   5   4  13          0.00         -4.41         4.41 o                         
   6   4  13         28.43         32.86         5.47 o                         
   7   4  13         50.01         42.73         5.90 o                         
   8   4  13          0.25          6.64         5.98 o                         
   9   4  13          4.56          2.20         6.69 o                         
 -11   5  13         30.84         23.01         8.30 o                         
 -10   5  13        110.66        107.98         9.79 o                         
  -9   5  13         86.53         90.50         9.09 o                         
  -8   5  13        106.44        100.71         9.03 o                         
  -7   5  13        305.20        301.47        12.73 o                         
  -6   5  13         52.99         56.90         6.38 o                         
  -5   5  13        166.39        160.72        19.95 o                         
  -4   5  13        116.73        118.01         7.99 o                         
  -3   5  13        339.92        367.23        13.70 o                         
  -2   5  13          3.94          5.34         4.51 o                         
  -1   5  13          5.79         10.73         4.14 o                         
   0   5  13         95.04        104.89        10.17 o                         
   1   5  13         11.27         10.99         5.55 o                         
   2   5  13         10.70          4.50         5.58 o                         
   3   5  13         71.15         69.60         6.92 o                         
   4   5  13          6.08          4.12         6.02 o                         
   5   5  13        108.79        104.33        10.91 o                         
   6   5  13        278.94        280.92        12.85 o                         
   7   5  13          9.35         10.29         7.12 o                         
   8   5  13        388.30        294.52        14.98 o                         
  -9   6  13        121.74        116.32        11.41 o                         
  -8   6  13          0.07          3.41         7.34 o                         
  -7   6  13        218.68        229.23        17.79 o                         
  -6   6  13         59.97         46.21         7.51 o                         
  -5   6  13        277.16        267.09        13.49 o                         
  -4   6  13         65.70         63.49         8.46 o                         
  -3   6  13        150.01        156.82        21.80 o                         
  -2   6  13         38.05         62.78        11.46 o                         
  -1   6  13        584.29        637.61        22.04 o                         
   0   6  13         94.32        109.49         7.13 o                         
   1   6  13          0.40         -6.71         6.71 o                         
   2   6  13        214.74        228.92        13.29 o                         
   3   6  13         29.34         23.86         8.27 o                         
   4   6  13        235.50        215.67        15.40 o                         
   5   6  13          2.59         -8.33         8.33 o                         
   6   6  13          0.09         12.17         9.88 o                         
  -6   7  13          0.55         -1.80         9.44 o                         
  -5   7  13         21.57         15.20        11.20 o                         
  -4   7  13         64.52         65.84        11.31 o                         
  -3   7  13         73.93         68.43        11.47 o                         
  -2   7  13         18.24         18.43        10.32 o                         
  -1   7  13         21.14         40.02        10.48 o                         
   0   7  13         18.33         14.82        10.48 o                         
   1   7  13          2.83         -4.86         6.16 o                         
   2   7  13          0.28         -2.63         7.62 o                         
 -14   0  14          2.47          2.12         8.59 o                         
 -12   0  14        288.27        276.05        13.41 o                         
 -10   0  14        210.68        251.75        12.03 o                         
  -8   0  14         10.97          0.17         5.46 o                         
  -6   0  14       3469.30       3642.36        95.91 o                         
  -4   0  14       1104.38       1132.14        42.59 o                         
  -2   0  14       2572.48       2398.33        85.61 o                         
   0   0  14       1246.87       1050.99        49.72 o                         
   2   0  14        936.38       1016.43        47.02 o                         
   4   0  14        674.26        652.91        33.39 o                         
   6   0  14         13.95         13.92        12.11 o                         
   8   0  14        233.32        262.91        15.29 o                         
  10   0  14        145.92        147.72        12.73 o                         
 -15   1  14         21.05         22.45         7.17 o                         
 -14   1  14        153.05        163.93         8.45 o                         
 -13   1  14         52.80         53.29         7.24 o                         
 -12   1  14       1018.28       1050.78        24.94 o                         
 -11   1  14        113.10        117.80         7.27 o                         
 -10   1  14         51.03         55.48         4.88 o                         
  -9   1  14        277.76        288.67        11.41 o                         
  -8   1  14        706.51        740.62        25.36 o                         
  -7   1  14         47.79         42.61         4.08 o                         
  -6   1  14        174.67        175.43         6.34 o                         
  -5   1  14        204.33        196.84        10.57 o                         
  -4   1  14         64.10         69.12         4.44 o                         
  -3   1  14         68.79         66.99         4.79 o                         
  -2   1  14          2.40          4.11         3.21 o                         
  -1   1  14        434.16        455.32        18.25 o                         
   0   1  14          3.42          5.37         3.17 o                         
   1   1  14        725.64        834.95        57.73 o                         
   2   1  14         15.96         19.01         3.71 o                         
   3   1  14        602.11        624.97        18.23 o                         
   4   1  14        826.44        797.27        22.57 o                         
   5   1  14         41.72         47.25         5.36 o                         
   6   1  14        312.17        332.24        11.78 o                         
   7   1  14        121.87        115.63         6.71 o                         
   8   1  14        100.60        107.49         8.68 o                         
   9   1  14         51.53         62.29         6.73 o                         
  10   1  14        233.52        247.44        18.65 o                         
  11   1  14         19.81         20.26         8.41 o                         
 -14   2  14          0.25          3.44         6.70 o                         
 -13   2  14         26.58         30.14         6.10 o                         
 -12   2  14         28.42         35.91         6.78 o                         
 -11   2  14          6.19          2.38         4.37 o                         
 -10   2  14          7.56          7.85         4.26 o                         
  -9   2  14         93.67         95.77         4.98 o                         
  -8   2  14        222.22        230.44         7.24 o                         
  -7   2  14          0.52          2.82         3.28 o                         
  -6   2  14        249.59        255.64         8.28 o                         
  -5   2  14        621.03        615.98        25.19 o                         
  -4   2  14          0.02          0.25         3.18 o                         
  -3   2  14        868.82        881.14        26.10 o                         
  -2   2  14        190.13        167.28         6.67 o                         
  -1   2  14         70.66         70.24         5.16 o                         
   0   2  14        992.47        944.04        24.30 o                         
   1   2  14        783.19        894.78        36.51 o                         
   2   2  14         81.67         93.79         5.27 o                         
   3   2  14        366.30        371.91        11.42 o                         
   4   2  14          0.05          2.54         4.10 o                         
   5   2  14        163.31        161.56         8.39 o                         
   6   2  14          0.24         -1.75         5.43 o                         
   7   2  14          2.57          2.42         4.10 o                         
   8   2  14         20.10         19.21         5.62 o                         
   9   2  14         32.41         28.78         6.20 o                         
  10   2  14         42.38         37.65         7.15 o                         
 -14   3  14        204.87        157.63         9.34 o                         
 -13   3  14         93.28         69.03         7.26 o                         
 -12   3  14        216.66        207.34         8.28 o                         
 -11   3  14         54.91         61.49         7.05 o                         
 -10   3  14          2.43         -3.48         4.16 o                         
  -9   3  14       1315.00       1356.06        30.51 o                         
  -8   3  14         57.27         63.07         5.56 o                         
  -7   3  14          3.78          2.13         3.89 o                         
  -6   3  14         18.06         14.51         3.95 o                         
  -5   3  14         61.56         61.33         5.11 o                         
  -4   3  14        172.76        191.21         8.18 o                         
  -3   3  14          1.47          3.49         4.00 o                         
  -2   3  14        109.18        107.82         6.34 o                         
  -1   3  14         13.95         13.47         5.78 o                         
   0   3  14         48.74         46.00         5.16 o                         
   1   3  14       2522.71       2827.21       113.11 o                         
   2   3  14         41.16         41.94         3.66 o                         
   3   3  14        988.12       1010.25        29.44 o                         
   4   3  14         13.12         18.88         4.42 o                         
   5   3  14        469.53        498.50        15.42 o                         
   6   3  14         34.67         30.77         5.50 o                         
   7   3  14        770.40        786.92        22.95 o                         
   8   3  14          3.79          9.03         5.88 o                         
   9   3  14         72.67         68.34         7.47 o                         
  10   3  14         71.32         16.63        18.58 o                         
 -13   4  14          9.99         13.25         5.75 o                         
 -12   4  14         73.52         78.85         8.15 o                         
 -11   4  14          8.53          9.41         6.50 o                         
 -10   4  14         17.63         24.38         6.00 o                         
  -9   4  14         62.14         68.78         6.05 o                         
  -8   4  14          0.58         -4.43         4.54 o                         
  -7   4  14         23.10         14.73         4.25 o                         
  -6   4  14         10.41         10.96         4.04 o                         
  -5   4  14        282.02        288.40        21.95 o                         
  -4   4  14         31.17         39.69         4.56 o                         
  -3   4  14        358.33        382.24        15.34 o                         
  -2   4  14         45.01         43.17         6.60 o                         
  -1   4  14         45.88         45.27         4.89 o                         
   0   4  14         31.04         32.16         5.43 o                         
   1   4  14       1029.75       1054.52        43.18 o                         
   2   4  14         54.39         69.70         8.74 o                         
   3   4  14        295.74        291.32        20.25 o                         
   4   4  14          0.16          0.04         4.14 o                         
   5   4  14         35.77         30.69         5.17 o                         
   6   4  14         29.19         22.52         5.43 o                         
   7   4  14         44.34         44.98         6.06 o                         
   8   4  14          0.49         -0.40         6.52 o                         
   9   4  14         37.56         36.66        14.07 o                         
 -11   5  14        309.18        252.52        18.87 o                         
 -10   5  14         46.91         48.96         9.20 o                         
  -9   5  14        102.18        104.75        10.77 o                         
  -8   5  14        231.76        204.69        10.77 o                         
  -7   5  14         51.11         77.45         7.90 o                         
  -6   5  14         19.30         19.95         6.57 o                         
  -5   5  14        113.62        114.58         8.17 o                         
  -4   5  14          0.01          2.21         3.64 o                         
  -3   5  14          7.48          6.30         4.48 o                         
  -2   5  14         57.02         50.95         5.59 o                         
  -1   5  14          1.20          2.13         4.86 o                         
   0   5  14         67.49         72.27         5.96 o                         
   1   5  14          6.20         10.09         5.79 o                         
   2   5  14          0.36         -0.05         5.91 o                         
   3   5  14        120.27        119.74         8.90 o                         
   4   5  14         38.91         52.39        11.07 o                         
   5   5  14        131.40        134.77         9.22 o                         
   6   5  14         13.73         13.77         7.24 o                         
   7   5  14        147.56        145.86        12.86 o                         
  -9   6  14         14.68         14.31         8.61 o                         
  -8   6  14         62.12         72.37        12.03 o                         
  -7   6  14         76.02         89.97        13.32 o                         
  -6   6  14        244.00        252.45        13.25 o                         
  -5   6  14        167.79        166.07        11.06 o                         
  -4   6  14          1.03          9.19         8.44 o                         
  -3   6  14         17.68          7.36         9.21 o                         
  -2   6  14        519.48        575.18        61.68 o                         
  -1   6  14          9.44         -0.41         6.24 o                         
   0   6  14        310.00        342.83        13.26 o                         
   1   6  14         28.27         27.04         6.49 o                         
   2   6  14         19.67         25.03         8.99 o                         
   3   6  14         59.66         37.16         9.01 o                         
   4   6  14          0.10          1.23         7.89 o                         
   5   6  14         16.68         18.10         8.54 o                         
  -5   7  14         84.03         56.59        12.02 o                         
  -4   7  14         15.38         14.89        12.70 o                         
  -3   7  14        127.98        124.76        12.91 o                         
  -2   7  14         42.20         26.70        12.07 o                         
  -1   7  14         10.73          2.90        10.20 o                         
   0   7  14         40.81         32.61        10.18 o                         
   1   7  14          1.40         10.96         8.62 o                         
 -15   0  15        173.61        133.02        12.69 o                         
 -13   0  15         24.33         16.19         7.85 o                         
 -11   0  15       1981.87       2089.33        60.57 o                         
  -9   0  15        488.79        517.72        31.38 o                         
  -7   0  15       2346.59       2466.18        66.00 o                         
  -5   0  15       2263.37       2370.15       146.86 o                         
  -3   0  15        417.93        393.37        17.78 o                         
  -1   0  15       2571.38       2456.32        80.15 o                         
   1   0  15        486.30        509.31        31.80 o                         
   3   0  15        966.44       1026.93        39.78 o                         
   5   0  15          1.21          9.29         6.28 o                         
   7   0  15        676.13        676.81        28.68 o                         
   9   0  15        617.55        608.74        38.95 o                         
 -15   1  15          0.23         -9.18        12.12 o                         
 -14   1  15        183.42        180.79         8.92 o                         
 -13   1  15        168.64        158.99         7.67 o                         
 -12   1  15          9.10          8.30         4.99 o                         
 -11   1  15        256.27        273.73        15.70 o                         
 -10   1  15        421.97        473.25        17.23 o                         
  -9   1  15        461.12        508.65        13.23 o                         
  -8   1  15        836.24        872.38        18.87 o                         
  -7   1  15          1.78          1.89         3.49 o                         
  -6   1  15          2.46          5.63         3.46 o                         
  -5   1  15        320.84        340.31        10.84 o                         
  -4   1  15         22.60         15.18         4.03 o                         
  -3   1  15         18.71          9.90         3.69 o                         
  -2   1  15         17.36         16.40         3.89 o                         
  -1   1  15       1108.57       1074.02        31.50 o                         
   0   1  15         37.84         42.35         3.98 o                         
   1   1  15        388.83        402.61        13.53 o                         
   2   1  15        422.42        452.55        18.02 o                         
   3   1  15        980.21       1089.33        50.25 o                         
   4   1  15         46.34         50.81         4.96 o                         
   5   1  15       1118.06       1088.75        29.85 o                         
   6   1  15        194.88        192.83         8.52 o                         
   7   1  15          2.18          3.97         4.75 o                         
   8   1  15        126.06        138.10         7.94 o                         
   9   1  15        550.66        546.97        20.95 o                         
  10   1  15        103.13         88.99        10.40 o                         
 -14   2  15          4.86         -1.01         6.52 o                         
 -13   2  15         26.57         29.37         5.88 o                         
 -12   2  15          1.97          5.71         5.08 o                         
 -11   2  15         16.55         19.33         4.82 o                         
 -10   2  15          3.97          3.18         4.36 o                         
  -9   2  15         77.87         82.70         4.97 o                         
  -8   2  15          6.94          9.86         3.88 o                         
  -7   2  15        299.47        304.02         9.63 o                         
  -6   2  15        123.24        122.83         6.77 o                         
  -5   2  15        525.42        545.16        15.34 o                         
  -4   2  15       1437.40       1580.11        81.81 o                         
  -3   2  15        550.78        566.66        16.15 o                         
  -2   2  15         72.44         64.76         6.01 o                         
  -1   2  15        219.72        228.72         7.15 o                         
   0   2  15       1859.75       1856.12        67.04 o                         
   1   2  15         74.14         75.81         4.92 o                         
   2   2  15        206.56        226.31        12.32 o                         
   3   2  15         94.49         95.91         5.24 o                         
   4   2  15          1.07          1.60         5.75 o                         
   5   2  15          1.29          4.69         4.95 o                         
   6   2  15        105.56        105.91         6.54 o                         
   7   2  15         20.42         22.81         5.55 o                         
   8   2  15        115.31        114.13         7.26 o                         
   9   2  15        163.23        181.86        13.76 o                         
  10   2  15          0.19         -3.16         6.50 o                         
 -13   3  15         37.45         44.58         8.64 o                         
 -12   3  15          1.40         -1.91         5.63 o                         
 -11   3  15         18.44         20.98         5.46 o                         
 -10   3  15        603.74        670.50        18.50 o                         
  -9   3  15         43.77         33.44         4.92 o                         
  -8   3  15        127.42        145.26         6.60 o                         
  -7   3  15        207.16        182.28         7.14 o                         
  -6   3  15         46.31         53.48         4.55 o                         
  -5   3  15        329.09        366.25        16.57 o                         
  -4   3  15        192.88        185.05         9.92 o                         
  -3   3  15        139.88        142.34         7.47 o                         
  -2   3  15         89.14         96.43         8.87 o                         
  -1   3  15        930.98       1003.69        30.19 o                         
   0   3  15       1542.46       1703.22        84.38 o                         
   1   3  15        391.61        420.36        18.62 o                         
   2   3  15        993.23        920.09        28.27 o                         
   3   3  15         48.29         42.99         4.43 o                         
   4   3  15        129.09        133.64        11.23 o                         
   5   3  15        127.54        142.49         6.81 o                         
   6   3  15        424.68        435.05        13.61 o                         
   7   3  15         82.18         87.59         7.30 o                         
   8   3  15        395.01        420.52        15.05 o                         
   9   3  15         57.39         45.08         7.91 o                         
 -12   4  15          0.16          3.84         6.85 o                         
 -11   4  15        180.54        188.88        15.40 o                         
 -10   4  15        211.64        218.00        14.29 o                         
  -9   4  15         38.95         36.03         7.07 o                         
  -8   4  15        127.81        137.01         7.10 o                         
  -7   4  15         94.03        100.36         6.14 o                         
  -6   4  15          3.27          0.83         4.26 o                         
  -5   4  15        380.11        345.56        12.70 o                         
  -4   4  15        909.26        956.99        29.07 o                         
  -3   4  15         10.07          5.48         4.58 o                         
  -2   4  15        691.54        790.95        30.91 o                         
  -1   4  15        466.68        504.14        16.93 o                         
   0   4  15         78.83         86.99         6.30 o                         
   1   4  15        704.74        731.60        30.78 o                         
   2   4  15         53.13         52.39         6.01 o                         
   3   4  15         58.00         54.97         7.61 o                         
   4   4  15         59.68         43.56         5.46 o                         
   5   4  15         73.29         72.08         6.09 o                         
   6   4  15          0.12          4.39         5.40 o                         
   7   4  15         12.36          6.12         6.12 o                         
   8   4  15        123.42        110.66         8.25 o                         
 -11   5  15         97.64        106.70        10.83 o                         
 -10   5  15         35.71         25.49         8.37 o                         
  -9   5  15         59.71         58.12        11.33 o                         
  -8   5  15        251.05        260.92        13.57 o                         
  -7   5  15        112.88        107.34         9.19 o                         
  -6   5  15          0.01         -0.89         5.45 o                         
  -5   5  15          7.70          8.00         3.82 o                         
  -4   5  15         49.10         52.92         5.54 o                         
  -3   5  15         21.40         17.78         7.37 o                         
  -2   5  15          1.08         -4.15         5.14 o                         
  -1   5  15        145.24        143.06        10.39 o                         
   0   5  15         87.03         82.52         6.79 o                         
   1   5  15         16.09         27.39         6.63 o                         
   2   5  15        773.89        815.90        34.41 o                         
   3   5  15         15.93         18.71         6.80 o                         
   4   5  15        168.61        151.11         9.54 o                         
   5   5  15         76.62         76.16         8.07 o                         
   6   5  15         18.62         18.67         7.98 o                         
  -8   6  15          1.44         11.14         7.54 o                         
  -7   6  15        436.97        426.34        19.06 o                         
  -6   6  15         74.01         87.05        10.15 o                         
  -5   6  15         61.41         63.07         9.42 o                         
  -4   6  15        110.68        133.46        21.26 o                         
  -3   6  15         50.34         62.66         8.87 o                         
  -2   6  15        108.43        101.15         8.00 o                         
  -1   6  15        121.31        139.44         9.04 o                         
   0   6  15          0.15         -2.90         6.27 o                         
   1   6  15         12.39         16.73         9.27 o                         
   2   6  15          0.88         15.65         9.80 o                         
   3   6  15         30.09         33.20         8.06 o                         
   4   6  15          0.14          3.35         8.36 o                         
  -3   7  15         13.04         17.44        12.55 o                         
  -2   7  15         27.02         24.32        11.10 o                         
 -14   0  16         35.80         26.68         9.65 o                         
 -12   0  16         18.19         19.04         7.11 o                         
 -10   0  16        325.05        343.55        14.55 o                         
  -8   0  16       1474.93       1490.76        41.57 o                         
  -6   0  16       2471.81       2659.22       100.57 o                         
  -4   0  16         14.97         18.15         6.24 o                         
  -2   0  16       1422.89       1522.91        56.01 o                         
   0   0  16        925.02        996.43        47.48 o                         
   2   0  16        765.36        903.70        72.13 o                         
   4   0  16         32.76         62.31        10.16 o                         
   6   0  16         10.83         16.81        11.38 o                         
   8   0  16       1349.35       1314.19        50.61 o                         
  10   0  16        312.53        248.48        16.36 o                         
 -14   1  16         68.41         76.79         9.40 o                         
 -13   1  16        150.03        141.64         7.62 o                         
 -12   1  16        549.11        559.95        14.36 o                         
 -11   1  16         57.68         53.81         5.54 o                         
 -10   1  16         18.55         11.92         4.32 o                         
  -9   1  16          4.36          5.42         3.85 o                         
  -8   1  16        825.14        878.67        23.62 o                         
  -7   1  16        115.46        123.46         5.71 o                         
  -6   1  16         33.66         34.11         4.30 o                         
  -5   1  16        177.89        184.45         7.36 o                         
  -4   1  16         73.69         59.18         6.82 o                         
  -3   1  16         14.98         13.32         4.08 o                         
  -2   1  16        184.20        198.60         8.06 o                         
  -1   1  16          4.66          6.33         3.44 o                         
   0   1  16        278.43        260.73         9.06 o                         
   1   1  16         78.43         84.32         9.50 o                         
   2   1  16         44.84         41.49         4.40 o                         
   3   1  16        254.55        270.81        10.39 o                         
   4   1  16        610.53        598.57        20.75 o                         
   5   1  16          0.10         -3.66         4.39 o                         
   6   1  16        481.48        545.16        16.94 o                         
   7   1  16         81.20         86.42         6.51 o                         
   8   1  16          3.66         -5.73         5.73 o                         
   9   1  16         82.40         77.86         7.22 o                         
 -14   2  16         40.53         26.03         7.23 o                         
 -13   2  16         23.09         22.63         6.51 o                         
 -12   2  16         79.21         65.45         6.05 o                         
 -11   2  16         15.89         15.46         4.84 o                         
 -10   2  16         23.58         11.71         4.62 o                         
  -9   2  16        905.84        937.86        22.12 o                         
  -8   2  16         28.02         29.74         6.50 o                         
  -7   2  16        409.97        462.38        15.37 o                         
  -6   2  16        961.26       1073.51        33.58 o                         
  -5   2  16        333.37        356.99        11.18 o                         
  -4   2  16        224.77        239.41         8.65 o                         
  -3   2  16        541.49        588.42        16.85 o                         
  -2   2  16        191.55        229.46        11.69 o                         
  -1   2  16         86.50         87.19         6.40 o                         
   0   2  16       2142.27       2360.15        79.58 o                         
   1   2  16          0.10         -3.31         3.89 o                         
   2   2  16         70.88         76.52         6.06 o                         
   3   2  16         24.78         27.88         4.12 o                         
   4   2  16          2.48         -2.61         4.12 o                         
   5   2  16         34.97         38.55         5.13 o                         
   6   2  16          1.15         -2.41         5.28 o                         
   7   2  16         94.21         85.93         6.79 o                         
   8   2  16          0.32          2.78         6.42 o                         
   9   2  16        141.57        128.87         8.42 o                         
 -13   3  16        154.61        140.25         7.95 o                         
 -12   3  16          3.36          0.36         6.00 o                         
 -11   3  16        106.65        108.77         6.72 o                         
 -10   3  16        173.84        187.24         8.42 o                         
  -9   3  16        353.13        385.36        12.08 o                         
  -8   3  16          0.03         -0.79         4.33 o                         
  -7   3  16          0.42          4.71         4.06 o                         
  -6   3  16        275.81        294.80         9.58 o                         
  -5   3  16        180.24        177.25         8.07 o                         
  -4   3  16          9.92         20.93         4.84 o                         
  -3   3  16        774.20        818.86        27.13 o                         
  -2   3  16         89.84         95.41         6.32 o                         
  -1   3  16          9.62         14.73         4.43 o                         
   0   3  16          5.98          6.76         4.52 o                         
   1   3  16        843.52        918.22        38.10 o                         
   2   3  16         55.81         60.99         6.72 o                         
   3   3  16        361.21        415.64        12.54 o                         
   4   3  16         62.63         65.32         8.92 o                         
   5   3  16        138.20        134.40         6.99 o                         
   6   3  16          6.10         12.29         5.20 o                         
   7   3  16         41.71         36.83         8.30 o                         
   8   3  16         16.10          7.10         7.27 o                         
 -12   4  16          2.35          2.00         7.41 o                         
 -11   4  16         27.80         32.66         7.05 o                         
 -10   4  16        210.28        212.74        10.28 o                         
  -9   4  16         78.67         94.21         6.97 o                         
  -8   4  16          8.45          7.54         4.56 o                         
  -7   4  16        332.66        317.91        11.88 o                         
  -6   4  16          1.61         -0.01         4.50 o                         
  -5   4  16        311.00        328.47        15.20 o                         
  -4   4  16          4.67         -1.24         4.85 o                         
  -3   4  16        883.77        975.57        36.58 o                         
  -2   4  16         69.50         63.21         7.97 o                         
  -1   4  16        123.73        140.86         8.73 o                         
   0   4  16        114.81        147.73        10.78 o                         
   1   4  16        227.02        216.18        11.42 o                         
   2   4  16        147.78        162.91         9.60 o                         
   3   4  16          4.71         -3.96         5.52 o                         
   4   4  16          5.21          3.89         5.70 o                         
   5   4  16         13.18          0.28         5.51 o                         
   6   4  16          0.03          5.77         5.44 o                         
   7   4  16        131.76        129.89        12.47 o                         
 -10   5  16         26.34         28.69         9.31 o                         
  -9   5  16        485.96        519.80        25.30 o                         
  -8   5  16          2.69         -2.47         6.41 o                         
  -7   5  16         93.12         94.02         9.71 o                         
  -6   5  16         29.14         19.79         4.26 o                         
  -5   5  16          0.14         -1.47         4.81 o                         
  -4   5  16         28.97         25.30         5.64 o                         
  -3   5  16          4.61         -4.25         5.15 o                         
  -2   5  16         79.83         85.65         6.86 o                         
  -1   5  16          1.78          3.68         5.80 o                         
   0   5  16        178.06        195.68        12.52 o                         
   1   5  16         58.60         67.64         7.33 o                         
   2   5  16          1.09         -4.10         8.03 o                         
   3   5  16        248.56        266.43        12.12 o                         
   4   5  16         76.50         70.96         8.11 o                         
   5   5  16          4.39         -5.37         9.73 o                         
   6   5  16         19.83          4.10         8.73 o                         
  -8   6  16         49.65         44.67        12.46 o                         
  -7   6  16         34.52         35.71         9.68 o                         
  -6   6  16        259.79        273.64        14.50 o                         
  -5   6  16          0.10          6.04         9.55 o                         
  -4   6  16         17.39         12.31        11.94 o                         
  -3   6  16        252.26        287.40        26.02 o                         
  -2   6  16        231.89        208.43        12.62 o                         
  -1   6  16         87.49         81.50         8.30 o                         
   0   6  16          2.93         -6.81         7.52 o                         
   1   6  16         53.64         66.96         7.86 o                         
   2   6  16         36.78         26.77         9.21 o                         
   3   6  16         40.03         24.61         8.54 o                         
 -13   0  17        339.86        337.14        18.51 o                         
 -11   0  17        149.81        149.67        14.45 o                         
  -9   0  17       1196.23       1240.88        36.13 o                         
  -7   0  17       2810.22       3021.87        98.90 o                         
  -5   0  17        277.81        281.85        24.03 o                         
  -3   0  17       1691.36       1759.86        64.49 o                         
  -1   0  17        626.02        641.43        26.54 o                         
   1   0  17          2.13         -5.26         5.26 o                         
   3   0  17          0.58         -0.24         6.04 o                         
   5   0  17         77.89         60.66        10.88 o                         
   7   0  17        416.66        434.37        21.22 o                         
   9   0  17        860.58        746.20        32.29 o                         
 -14   1  17         47.37         54.48         7.50 o                         
 -13   1  17         99.33         92.24         7.06 o                         
 -12   1  17          1.24          1.38         5.99 o                         
 -11   1  17        242.98        259.56        10.84 o                         
 -10   1  17          4.41          9.62         4.22 o                         
  -9   1  17         43.22         47.68         4.56 o                         
  -8   1  17         28.32         35.33         4.96 o                         
  -7   1  17          1.05         -2.42         3.95 o                         
  -6   1  17         51.53         60.43         5.40 o                         
  -5   1  17         28.80         30.48         4.80 o                         
  -4   1  17        198.53        236.83        11.04 o                         
  -3   1  17        241.35        280.36        10.19 o                         
  -2   1  17        129.41        156.86         7.33 o                         
  -1   1  17        664.73        734.96        19.87 o                         
   0   1  17         17.56         25.09         3.75 o                         
   1   1  17       1478.69       1546.00        44.72 o                         
   2   1  17        175.73        200.10         8.14 o                         
   3   1  17         67.21         78.67         5.04 o                         
   4   1  17          0.47          3.63         3.78 o                         
   5   1  17        404.12        416.74        14.05 o                         
   6   1  17         12.81         13.62         5.23 o                         
   7   1  17         82.20         93.26         7.14 o                         
   8   1  17        287.07        280.28        11.98 o                         
   9   1  17          1.38         -2.74         6.48 o                         
 -14   2  17         13.69          5.34        15.53 o                         
 -13   2  17         27.30         18.31         5.81 o                         
 -12   2  17          1.71          2.28         5.42 o                         
 -11   2  17        220.29        226.58         8.16 o                         
 -10   2  17        110.30        127.26         6.53 o                         
  -9   2  17        144.06        156.86         8.12 o                         
  -8   2  17          8.93         14.15         4.16 o                         
  -7   2  17        822.01        864.96        22.98 o                         
  -6   2  17         18.50         18.89         3.79 o                         
  -5   2  17        160.78        161.72         6.96 o                         
  -4   2  17        348.50        362.84        11.65 o                         
  -3   2  17          7.03         10.69         3.74 o                         
  -2   2  17        407.16        424.31        15.76 o                         
  -1   2  17        376.45        370.87         9.70 o                         
   0   2  17         57.37         67.40         4.53 o                         
   1   2  17         12.13         10.98         3.74 o                         
   2   2  17         63.32         80.74         5.62 o                         
   3   2  17         67.48         69.01         7.37 o                         
   4   2  17         67.34         67.13         4.95 o                         
   5   2  17         12.03         12.64         4.72 o                         
   6   2  17         95.28        115.31        11.32 o                         
   7   2  17         30.85         31.87         6.25 o                         
   8   2  17        293.99        278.47        12.16 o                         
 -13   3  17         28.54         23.45         7.34 o                         
 -12   3  17         48.50         54.07         7.22 o                         
 -11   3  17          5.97          0.64         6.25 o                         
 -10   3  17        460.73        486.17        16.91 o                         
  -9   3  17         51.33         42.49         6.97 o                         
  -8   3  17         17.07         30.25         4.43 o                         
  -7   3  17          1.90         -3.35         4.05 o                         
  -6   3  17          0.73          3.42         3.82 o                         
  -5   3  17          2.13          2.81         4.94 o                         
  -4   3  17          8.43         11.49         5.03 o                         
  -3   3  17         34.87         37.51         5.31 o                         
  -2   3  17        222.44        240.75        13.17 o                         
  -1   3  17       1756.58       1967.21        59.73 o                         
   0   3  17         51.84         53.82         5.19 o                         
   1   3  17       1112.10       1104.41        45.34 o                         
   2   3  17        285.13        318.80        15.03 o                         
   3   3  17         66.68         81.91         5.33 o                         
   4   3  17         96.02        114.06         6.50 o                         
   5   3  17        520.20        561.40        26.54 o                         
   6   3  17         18.13         27.45         5.83 o                         
   7   3  17        138.52        117.20         8.79 o                         
   8   3  17        121.58        107.21         8.00 o                         
 -12   4  17          2.29         -2.59         7.77 o                         
 -11   4  17          0.37         -2.96         7.16 o                         
 -10   4  17        391.66        410.01        19.35 o                         
  -9   4  17         52.68         47.70         5.89 o                         
  -8   4  17        619.42        672.28        22.34 o                         
  -7   4  17         39.09         41.96         6.38 o                         
  -6   4  17          2.62          4.12         4.52 o                         
  -5   4  17         15.31         19.85         5.14 o                         
  -4   4  17        284.25        306.05        13.90 o                         
  -3   4  17         43.74         35.59         5.43 o                         
  -2   4  17         71.08         74.28         6.33 o                         
  -1   4  17         12.68          9.34         4.82 o                         
   0   4  17        547.74        564.69        21.83 o                         
   1   4  17         49.47         57.80         7.09 o                         
   2   4  17          0.31         -5.25         5.39 o                         
   3   4  17         10.77          3.98         5.91 o                         
   4   4  17        191.98        184.89        10.07 o                         
   5   4  17          1.12          3.57         5.36 o                         
   6   4  17          0.10         -3.28         6.61 o                         
   7   4  17         33.37         18.46         9.37 o                         
 -10   5  17          0.04         -7.09         7.09 o                         
  -9   5  17         33.12         11.36         8.02 o                         
  -8   5  17         22.51         21.50         7.54 o                         
  -7   5  17         20.52         14.89         4.46 o                         
  -6   5  17         45.82         35.17         5.39 o                         
  -5   5  17          0.17         10.12         6.22 o                         
  -4   5  17         63.56         61.15         7.54 o                         
  -3   5  17          0.12         -5.74         5.74 o                         
  -2   5  17        143.52        142.31        13.53 o                         
  -1   5  17          9.41         12.63         6.11 o                         
   0   5  17          0.03         -5.85         5.85 o                         
   1   5  17         10.39          9.46         6.38 o                         
   2   5  17        571.98        644.43        28.19 o                         
   3   5  17          1.23         -1.59         7.28 o                         
   4   5  17         79.65         69.79         8.47 o                         
   5   5  17         24.88         23.95         8.56 o                         
  -7   6  17         91.36        104.97        16.29 o                         
  -6   6  17         80.62         87.41        10.52 o                         
  -5   6  17        223.70        258.06        21.46 o                         
  -4   6  17         91.56         73.94        10.87 o                         
  -3   6  17          0.45          3.04         9.11 o                         
  -2   6  17         34.91         20.46         6.68 o                         
  -1   6  17         22.56         22.63         7.70 o                         
   0   6  17          1.58         -0.17         8.10 o                         
   1   6  17          2.69          9.97         7.35 o                         
   2   6  17          1.20          3.90         8.43 o                         
 -14   0  18        214.79        192.08        16.37 o                         
 -12   0  18        199.49        191.88        13.53 o                         
 -10   0  18         14.45         11.71         5.96 o                         
  -8   0  18        396.42        410.12        17.26 o                         
  -6   0  18        289.26        302.52        16.83 o                         
  -4   0  18        596.57        608.84        25.50 o                         
  -2   0  18        151.28        155.89        10.40 o                         
   0   0  18        102.20         86.00        13.03 o                         
   2   0  18         44.69         38.13         6.10 o                         
   4   0  18        144.27        146.82        10.42 o                         
   6   0  18        852.42        872.49        35.67 o                         
   8   0  18        505.86        458.81        25.59 o                         
 -14   1  18          0.02          9.50         8.36 o                         
 -13   1  18         49.50         46.19         9.00 o                         
 -12   1  18        186.02        191.94         7.98 o                         
 -11   1  18          0.62         -1.89         4.64 o                         
 -10   1  18        300.44        304.92        10.02 o                         
  -9   1  18         63.98         60.32         4.38 o                         
  -8   1  18          0.31         -1.20         3.62 o                         
  -7   1  18          6.11          8.07         4.24 o                         
  -6   1  18         22.18         18.72         4.23 o                         
  -5   1  18          3.39          4.30         4.26 o                         
  -4   1  18         87.34         81.15         5.89 o                         
  -3   1  18         55.52         73.93         5.60 o                         
  -2   1  18        652.52        715.92        24.49 o                         
  -1   1  18        139.98        136.56         5.87 o                         
   0   1  18        986.88       1004.78        27.24 o                         
   1   1  18        121.92        113.20         5.92 o                         
   2   1  18         65.95         58.68         5.04 o                         
   3   1  18        109.85        114.12         8.62 o                         
   4   1  18         36.98         33.75         5.92 o                         
   5   1  18         12.23          5.08         4.62 o                         
   6   1  18          7.89         15.66         7.82 o                         
   7   1  18         98.13         87.87         9.70 o                         
   8   1  18          0.41          3.38         5.63 o                         
 -13   2  18         17.63         10.59         6.44 o                         
 -12   2  18          1.50          5.78         5.92 o                         
 -11   2  18          8.77         13.90         5.47 o                         
 -10   2  18         84.27         76.96         7.42 o                         
  -9   2  18        524.97        546.35        14.51 o                         
  -8   2  18         87.38         71.41         5.77 o                         
  -7   2  18        624.83        628.90        17.84 o                         
  -6   2  18        858.46        922.90        24.29 o                         
  -5   2  18         28.18         30.84         6.04 o                         
  -4   2  18        193.55        213.09         8.49 o                         
  -3   2  18        180.10        177.33         6.54 o                         
  -2   2  18          0.76          0.89         3.42 o                         
  -1   2  18        142.65        135.71         7.34 o                         
   0   2  18         49.94         66.50         5.34 o                         
   1   2  18         36.57         35.05         4.55 o                         
   2   2  18          7.21         12.18         4.31 o                         
   3   2  18        267.54        288.32         9.94 o                         
   4   2  18         94.18        105.51         7.02 o                         
   5   2  18        123.54        120.14         6.77 o                         
   6   2  18        501.26        518.95        21.96 o                         
   7   2  18        127.67        136.32         8.77 o                         
   8   2  18          1.82          1.70         7.77 o                         
 -12   3  18         94.45        100.09         9.62 o                         
 -11   3  18          1.28          0.62         6.36 o                         
 -10   3  18        172.05        181.25         9.91 o                         
  -9   3  18          0.22          2.56         5.03 o                         
  -8   3  18        159.12        158.15         8.48 o                         
  -7   3  18         57.68         35.69         4.31 o                         
  -6   3  18        266.05        269.78        20.28 o                         
  -5   3  18         13.01         16.51         5.14 o                         
  -4   3  18         96.65         95.65         6.85 o                         
  -3   3  18         14.94         18.64         5.29 o                         
  -2   3  18        439.43        460.40        17.05 o                         
  -1   3  18         84.50         90.26         6.52 o                         
   0   3  18         22.17         28.15         5.02 o                         
   1   3  18         22.44         17.26         4.77 o                         
   2   3  18          0.58         -1.85         5.44 o                         
   3   3  18        168.62        178.13         7.63 o                         
   4   3  18          4.93          3.77         5.12 o                         
   5   3  18         20.99         29.38         5.38 o                         
   6   3  18          0.48          9.65         5.55 o                         
   7   3  18         20.95         21.96         7.61 o                         
 -11   4  18         27.66         25.62         7.95 o                         
 -10   4  18          0.03         -6.74         6.74 o                         
  -9   4  18         98.86        101.22         7.76 o                         
  -8   4  18         96.50        104.01         6.66 o                         
  -7   4  18        330.11        344.76        12.86 o                         
  -6   4  18         88.21        100.70         6.81 o                         
  -5   4  18        335.69        337.07        13.83 o                         
  -4   4  18         25.03         12.67         7.38 o                         
  -3   4  18        222.80        233.16        10.99 o                         
  -2   4  18        199.67        228.01        16.07 o                         
  -1   4  18          8.52         -0.49         4.78 o                         
   0   4  18         43.71         34.51         5.59 o                         
   1   4  18         61.54         69.18         6.80 o                         
   2   4  18        117.25        120.91         8.73 o                         
   3   4  18        160.34        165.19         9.56 o                         
   4   4  18         15.84         20.75         6.75 o                         
   5   4  18         21.91         18.86         7.41 o                         
   6   4  18         11.17         -6.92         6.92 o                         
  -9   5  18         40.06         38.80         8.68 o                         
  -8   5  18         29.35         27.55         7.27 o                         
  -7   5  18         36.36         36.93         5.34 o                         
  -6   5  18         27.63         17.09         6.81 o                         
  -5   5  18         11.81          4.34         5.70 o                         
  -4   5  18        388.63        400.31        16.28 o                         
  -3   5  18        524.87        587.18        23.28 o                         
  -2   5  18          5.52          9.72         6.65 o                         
  -1   5  18        106.20        108.78         8.53 o                         
   0   5  18        133.10        149.01         8.79 o                         
   1   5  18        233.91        227.81        11.78 o                         
   2   5  18         23.16         18.29         7.83 o                         
   3   5  18        230.37        215.40        16.99 o                         
   4   5  18         47.48         49.93         8.97 o                         
  -6   6  18        163.31        125.03        13.24 o                         
  -5   6  18          2.03         14.92         9.94 o                         
  -4   6  18          3.97         13.27         9.80 o                         
  -3   6  18         34.56         30.94         7.77 o                         
  -2   6  18         75.78         62.20        15.41 o                         
  -1   6  18         46.01         30.27         8.57 o                         
   0   6  18         10.92          3.37         9.45 o                         
 -13   0  19         45.12         54.00        10.17 o                         
 -11   0  19        784.22        746.50        23.61 o                         
  -9   0  19        251.36        282.02        15.86 o                         
  -7   0  19         31.39         50.03         9.30 o                         
  -5   0  19        614.77        658.58        42.16 o                         
  -3   0  19        112.80        111.56        10.99 o                         
  -1   0  19         58.08         71.61         8.26 o                         
   1   0  19        267.25        322.14        14.62 o                         
   3   0  19        295.25        307.70        16.31 o                         
   5   0  19        271.65        263.07        15.32 o                         
   7   0  19        106.74        114.58        11.79 o                         
 -13   1  19         23.87         15.73         6.33 o                         
 -12   1  19         72.75         60.63         7.26 o                         
 -11   1  19        108.65         96.65         5.94 o                         
 -10   1  19         83.53         88.60         5.57 o                         
  -9   1  19        180.32        192.32         8.50 o                         
  -8   1  19         66.37         66.26         6.75 o                         
  -7   1  19         85.06         89.66         8.21 o                         
  -6   1  19        186.28        188.08         8.32 o                         
  -5   1  19       1227.59       1290.99        38.51 o                         
  -4   1  19          8.01         16.12         4.91 o                         
  -3   1  19        316.15        288.30        10.82 o                         
  -2   1  19        380.67        409.66        18.08 o                         
  -1   1  19        284.87        310.71         9.54 o                         
   0   1  19         13.17         17.40         7.06 o                         
   1   1  19        631.31        714.53        18.74 o                         
   2   1  19        402.28        394.28        11.73 o                         
   3   1  19          1.66          5.93         3.98 o                         
   4   1  19         65.79         64.11         5.70 o                         
   5   1  19         60.78         58.15         6.49 o                         
   6   1  19         35.09         44.89         6.75 o                         
   7   1  19         32.38         26.86         6.56 o                         
   8   1  19         55.85         37.65         7.59 o                         
 -13   2  19        100.31         77.27         8.12 o                         
 -12   2  19        199.69        200.90         9.38 o                         
 -11   2  19        157.17        160.29         8.91 o                         
 -10   2  19        121.35        113.97         6.68 o                         
  -9   2  19        170.89        189.72         8.51 o                         
  -8   2  19        750.21        794.87        21.93 o                         
  -7   2  19         49.47         48.99         5.17 o                         
  -6   2  19         66.21         76.12         8.40 o                         
  -5   2  19         97.31        112.68         6.65 o                         
  -4   2  19         74.28         82.51         5.97 o                         
  -3   2  19        197.65        191.44        10.25 o                         
  -2   2  19         83.67         96.41         5.35 o                         
  -1   2  19        176.79        175.48         8.07 o                         
   0   2  19        171.93        167.42         7.94 o                         
   1   2  19        107.77        105.51         5.73 o                         
   2   2  19        176.99        177.18        10.03 o                         
   3   2  19         20.35         16.95         4.89 o                         
   4   2  19        247.34        243.80         9.95 o                         
   5   2  19        141.41        153.41        10.36 o                         
   6   2  19          0.76          0.22         5.27 o                         
   7   2  19         91.90         98.74         8.68 o                         
 -12   3  19          0.22         -4.60         7.51 o                         
 -11   3  19         76.71         68.73         7.56 o                         
 -10   3  19          5.48         -3.03         5.94 o                         
  -9   3  19          4.58         -3.45         5.27 o                         
  -8   3  19         33.33         37.29         5.50 o                         
  -7   3  19         14.21         23.33         5.04 o                         
  -6   3  19          0.81         -4.91         4.91 o                         
  -5   3  19          4.79          4.92         4.95 o                         
  -4   3  19        167.42        169.10        15.56 o                         
  -3   3  19         20.47         19.27         5.62 o                         
  -2   3  19        549.56        573.53        20.56 o                         
  -1   3  19          8.12         13.05         4.85 o                         
   0   3  19         38.66         49.44         5.52 o                         
   1   3  19        100.74        116.82         7.71 o                         
   2   3  19        658.96        696.66        29.55 o                         
   3   3  19          0.25          3.75         4.84 o                         
   4   3  19         72.24         80.65         8.19 o                         
   5   3  19        113.44         89.85         7.46 o                         
   6   3  19          4.69         -5.76         6.49 o                         
 -11   4  19         88.29         30.13        13.95 o                         
 -10   4  19        127.02        101.23         8.06 o                         
  -9   4  19         17.83         13.65         6.01 o                         
  -8   4  19        377.04        385.13        15.03 o                         
  -7   4  19          3.67          9.69         5.20 o                         
  -6   4  19          4.75          7.11         6.10 o                         
  -5   4  19          0.94          1.53         6.76 o                         
  -4   4  19          5.44          7.92         5.80 o                         
  -3   4  19        157.58        165.95        10.58 o                         
  -2   4  19         43.91         48.39         6.65 o                         
  -1   4  19         25.99         27.48         6.18 o                         
   0   4  19          6.56          2.89         5.13 o                         
   1   4  19        434.72        444.56        18.19 o                         
   2   4  19        203.18        197.73        11.43 o                         
   3   4  19         35.77         37.76         9.36 o                         
   4   4  19         42.08         57.54         7.76 o                         
   5   4  19         31.44         24.12         8.29 o                         
  -8   5  19          2.15         -0.12         5.57 o                         
  -7   5  19          1.50         -0.26         5.74 o                         
  -6   5  19         14.66         24.72         7.16 o                         
  -5   5  19         22.23         18.45         7.05 o                         
  -4   5  19          8.11          2.79         6.44 o                         
  -3   5  19          1.42         -4.08         6.97 o                         
  -2   5  19        329.26        351.10        15.55 o                         
  -1   5  19         50.81         47.82         7.88 o                         
   0   5  19        173.25        177.08         9.93 o                         
   1   5  19        179.13        168.22         9.79 o                         
   2   5  19         69.39         59.70         8.44 o                         
   3   5  19         10.21          8.50         8.43 o                         
 -12   0  20        197.52        188.84        10.80 o                         
 -10   0  20       1436.95       1542.46        53.33 o                         
  -8   0  20       1066.31       1123.41        43.96 o                         
  -6   0  20        209.98        217.43        13.54 o                         
  -4   0  20         84.90         81.58        10.73 o                         
  -2   0  20          7.80          6.90         6.68 o                         
   0   0  20        249.05        256.86        11.16 o                         
   2   0  20        137.86        165.31        13.54 o                         
   4   0  20        546.68        548.67        29.54 o                         
   6   0  20        497.05        502.17        25.26 o                         
 -13   1  20         15.86          9.97         6.16 o                         
 -12   1  20         96.24         86.70         6.54 o                         
 -11   1  20        180.48        158.39         9.44 o                         
 -10   1  20        138.95        126.46        11.61 o                         
  -9   1  20        160.05        171.18         9.75 o                         
  -8   1  20         81.32         92.02         7.34 o                         
  -7   1  20        115.68        112.48        11.26 o                         
  -6   1  20        695.97        761.61        22.21 o                         
  -5   1  20          7.21          6.59         5.93 o                         
  -4   1  20        748.71        777.07        30.54 o                         
  -3   1  20        127.14        151.51         9.52 o                         
  -2   1  20        113.47        111.65         6.70 o                         
  -1   1  20        145.82        154.50         7.31 o                         
   0   1  20        953.76       1023.53        23.85 o                         
   1   1  20          0.73          5.03         3.79 o                         
   2   1  20        272.70        299.23         9.88 o                         
   3   1  20         84.80         75.05         5.65 o                         
   4   1  20          7.53          2.70         5.38 o                         
   5   1  20          6.10         -0.77         5.47 o                         
   6   1  20         45.18         55.23         7.72 o                         
   7   1  20         83.46         59.06         7.63 o                         
 -12   2  20         16.97         14.02         7.54 o                         
 -11   2  20          8.40          2.34         5.32 o                         
 -10   2  20        132.93        132.32         8.02 o                         
  -9   2  20          7.04          1.78         5.96 o                         
  -8   2  20          0.20         -0.93         5.17 o                         
  -7   2  20         90.66         99.98         7.03 o                         
  -6   2  20        131.75        131.81         7.03 o                         
  -5   2  20         16.40         17.41         4.98 o                         
  -4   2  20          2.91         -1.21         4.50 o                         
  -3   2  20         37.93         29.30         4.56 o                         
  -2   2  20        145.43        138.94         8.24 o                         
  -1   2  20        302.72        362.51        18.77 o                         
   0   2  20        234.02        228.10        12.84 o                         
   1   2  20          4.12          1.70         4.39 o                         
   2   2  20         73.31         88.11         5.87 o                         
   3   2  20        488.16        490.20        15.01 o                         
   4   2  20          0.89         -5.52         5.52 o                         
   5   2  20          8.91         11.37         5.76 o                         
   6   2  20        233.98        218.48        10.09 o                         
 -11   3  20         33.25         24.31         6.01 o                         
 -10   3  20          7.55          5.31         6.09 o                         
  -9   3  20         18.34         20.21         6.23 o                         
  -8   3  20          0.98         -0.70         5.10 o                         
  -7   3  20        192.07        216.80        10.31 o                         
  -6   3  20         41.43         25.39         6.30 o                         
  -5   3  20         82.27         86.33         6.88 o                         
  -4   3  20          9.65          1.61         5.56 o                         
  -3   3  20        779.98        837.91        28.13 o                         
  -2   3  20         70.45         62.87         6.18 o                         
  -1   3  20        519.29        580.04        23.36 o                         
   0   3  20        634.79        629.90        20.48 o                         
   1   3  20          4.12         -0.99         5.34 o                         
   2   3  20         15.48          7.23         4.79 o                         
   3   3  20        215.96        219.20        11.04 o                         
   4   3  20         36.21         25.87         6.06 o                         
   5   3  20         77.26         78.01         7.34 o                         
 -10   4  20         89.60         76.59         7.71 o                         
  -9   4  20        324.02        288.81        16.08 o                         
  -8   4  20         17.92         18.12         5.67 o                         
  -7   4  20        491.09        476.03        22.10 o                         
  -6   4  20          7.69          8.17         6.34 o                         
  -5   4  20         45.18         40.36         6.96 o                         
  -4   4  20         56.53         54.58         7.09 o                         
  -3   4  20         33.28         33.42         6.38 o                         
  -2   4  20         30.34         15.24         6.57 o                         
  -1   4  20         33.99         24.08         6.90 o                         
   0   4  20        170.38        158.42         8.83 o                         
   1   4  20        357.92        322.54        14.43 o                         
   2   4  20          8.20         12.59         6.41 o                         
   3   4  20        204.60        186.70        10.74 o                         
   4   4  20          8.72          7.15         8.12 o                         
  -7   5  20          7.90          2.23         7.42 o                         
  -6   5  20         23.52         16.55         7.23 o                         
  -5   5  20         11.97          9.58         7.50 o                         
  -4   5  20        124.95        112.60         9.55 o                         
  -3   5  20        195.17        192.97        11.29 o                         
  -2   5  20          0.03          9.69         8.10 o                         
  -1   5  20        126.78        118.81         9.89 o                         
   0   5  20        121.09        128.11        10.64 o                         
   1   5  20         19.21         21.08         7.89 o                         
 -11   0  21         15.84         20.70         7.52 o                         
  -9   0  21          0.33         -2.72         8.01 o                         
  -7   0  21          5.90          9.60         9.11 o                         
  -5   0  21         22.52         23.57         7.49 o                         
  -3   0  21          4.09          7.08         7.33 o                         
  -1   0  21          1.88          2.79         7.20 o                         
   1   0  21        128.57        137.75        12.07 o                         
   3   0  21        240.43        240.03        13.10 o                         
   5   0  21        223.08        245.25        27.50 o                         
 -12   1  21          0.60          2.95         6.22 o                         
 -11   1  21          8.79          6.30         5.70 o                         
 -10   1  21          0.44          4.91         6.64 o                         
  -9   1  21        318.95        320.07        20.30 o                         
  -8   1  21        667.19        749.89        22.53 o                         
  -7   1  21         36.39         36.33         6.67 o                         
  -6   1  21         42.30         44.77         5.79 o                         
  -5   1  21        760.36        793.18        22.85 o                         
  -4   1  21        116.68        117.40         7.06 o                         
  -3   1  21         76.38         72.06         7.42 o                         
  -2   1  21        170.06        149.01        10.22 o                         
  -1   1  21        198.48        222.19        17.86 o                         
   0   1  21          0.11         -2.09         4.18 o                         
   1   1  21        621.92        681.42        16.67 o                         
   2   1  21         29.76         24.73         4.85 o                         
   3   1  21        110.80        107.97         6.47 o                         
   4   1  21          0.30          5.42         4.90 o                         
   5   1  21         20.06         21.99         5.22 o                         
   6   1  21          5.61         -1.52         7.01 o                         
 -12   2  21        293.38        218.80        10.83 o                         
 -11   2  21        189.85        182.79         9.60 o                         
 -10   2  21         31.09         28.34         5.66 o                         
  -9   2  21        236.89        257.99        14.91 o                         
  -8   2  21        362.88        369.30        16.91 o                         
  -7   2  21        150.72        133.33         8.15 o                         
  -6   2  21         34.88         36.94         6.49 o                         
  -5   2  21         21.68         30.59         6.69 o                         
  -4   2  21         51.54         58.15         5.94 o                         
  -3   2  21         51.68         44.33         5.23 o                         
  -2   2  21        116.74        114.26         6.90 o                         
  -1   2  21          0.35         -1.44         4.86 o                         
   0   2  21          2.03          3.31         4.71 o                         
   1   2  21        129.13        144.47         7.36 o                         
   2   2  21         89.34         89.56         7.42 o                         
   3   2  21          8.73          9.84         8.05 o                         
   4   2  21        128.69        112.45         7.28 o                         
   5   2  21        160.60        125.89        13.71 o                         
 -11   3  21         26.67         23.94         7.46 o                         
 -10   3  21         22.55         18.76         6.75 o                         
  -9   3  21          0.20          4.78         5.46 o                         
  -8   3  21        140.89        127.14         7.63 o                         
  -7   3  21          0.25          3.26         6.35 o                         
  -6   3  21        380.67        374.02        15.14 o                         
  -5   3  21         62.20         61.60         7.15 o                         
  -4   3  21         28.22         29.54         8.24 o                         
  -3   3  21         49.17         57.47         6.83 o                         
  -2   3  21        555.59        625.45        22.06 o                         
  -1   3  21          0.85          0.16         6.13 o                         
   0   3  21        631.86        639.26        20.99 o                         
   1   3  21        199.56        179.27        14.47 o                         
   2   3  21         53.61         45.38         6.18 o                         
   3   3  21          5.38          4.96         7.02 o                         
   4   3  21          0.52          3.87         6.79 o                         
  -9   4  21         41.89         23.70         7.05 o                         
  -8   4  21        189.79        166.76        12.66 o                         
  -7   4  21          0.02         -6.92         6.92 o                         
  -6   4  21         94.86         98.55         8.94 o                         
  -5   4  21         96.03         77.91         7.58 o                         
  -4   4  21          8.81          4.94         6.82 o                         
  -3   4  21         29.33         22.57         6.86 o                         
  -2   4  21          0.62          7.04         6.85 o                         
  -1   4  21         31.48         19.92         8.54 o                         
   0   4  21         10.07         11.67         6.49 o                         
   1   4  21         39.44         49.46         7.35 o                         
   2   4  21         18.30         15.15         6.77 o                         
   3   4  21         10.27         -6.07         6.91 o                         
  -6   5  21        203.50        127.81        16.59 o                         
  -5   5  21        228.89        184.02        11.74 o                         
  -4   5  21         68.20         40.87         8.23 o                         
  -3   5  21          2.68         -5.78         7.78 o                         
  -2   5  21        314.27        323.05        15.25 o                         
  -1   5  21         93.70         64.96         9.33 o                         
   0   5  21          0.87         -1.95        15.46 o                         
 -12   0  22         90.54         86.29        10.72 o                         
 -10   0  22         42.90         36.62        10.16 o                         
  -8   0  22          9.41         11.56         8.68 o                         
  -6   0  22         74.29         64.88         9.22 o                         
  -4   0  22        297.76        283.90        15.75 o                         
  -2   0  22        198.84        197.98        14.15 o                         
   0   0  22        584.46        615.16        28.05 o                         
   2   0  22        784.66        966.96        35.59 o                         
   4   0  22          5.98          3.81         8.14 o                         
 -12   1  22         64.66         32.39        11.56 o                         
 -11   1  22          4.57          1.59         6.15 o                         
 -10   1  22          0.18          1.11         6.40 o                         
  -9   1  22         64.51         54.38         9.28 o                         
  -8   1  22        327.12        322.79        16.08 o                         
  -7   1  22        145.16        138.37         8.16 o                         
  -6   1  22        204.47        211.70         9.73 o                         
  -5   1  22          3.24         -0.07         5.27 o                         
  -4   1  22        159.64        158.72         8.08 o                         
  -3   1  22        462.82        495.69        19.04 o                         
  -2   1  22         13.24         17.17         5.30 o                         
  -1   1  22         50.66         55.25         6.26 o                         
   0   1  22         84.30         86.31         5.99 o                         
   1   1  22          2.83          4.51         5.94 o                         
   2   1  22         12.50         10.57         5.18 o                         
   3   1  22          0.58          6.72         5.27 o                         
   4   1  22         10.51         11.07         5.63 o                         
   5   1  22          6.53         12.06         6.68 o                         
 -11   2  22         29.13         19.73         7.16 o                         
 -10   2  22        253.05        229.73        10.46 o                         
  -9   2  22          3.42          2.49         5.88 o                         
  -8   2  22          4.88         -2.24         6.15 o                         
  -7   2  22         25.10         32.99         6.59 o                         
  -6   2  22          4.44          9.91         5.94 o                         
  -5   2  22          0.42          2.03         6.97 o                         
  -4   2  22          3.07          0.74         5.18 o                         
  -3   2  22         36.11         35.62         5.52 o                         
  -2   2  22          0.35         -1.80         4.97 o                         
  -1   2  22         38.01         28.13         5.25 o                         
   0   2  22        830.33        835.15        25.77 o                         
   1   2  22          7.94          9.64         5.30 o                         
   2   2  22        189.17        185.03         9.88 o                         
   3   2  22         24.59         18.94         5.15 o                         
   4   2  22         32.48         33.20         6.31 o                         
 -10   3  22         38.45         31.01         7.27 o                         
  -9   3  22         69.52         62.61         8.22 o                         
  -8   3  22          4.98         -1.79         7.07 o                         
  -7   3  22        293.67        300.78        17.94 o                         
  -6   3  22          1.75         -6.77         6.77 o                         
  -5   3  22         73.66         66.24         7.50 o                         
  -4   3  22         54.00         55.01         7.48 o                         
  -3   3  22        115.96        124.97         9.13 o                         
  -2   3  22         10.89          8.68         6.58 o                         
  -1   3  22        193.53        192.18        10.28 o                         
   0   3  22        458.72        433.23        16.20 o                         
   1   3  22         17.75         12.67        11.33 o                         
   2   3  22         63.33         54.59         7.90 o                         
   3   3  22         21.57         18.77         7.47 o                         
  -8   4  22          0.11          9.69         7.76 o                         
  -7   4  22          9.40          5.44         7.85 o                         
  -6   4  22         19.68          8.00         7.58 o                         
  -5   4  22         13.38          9.21         7.71 o                         
  -4   4  22          3.64         -3.75         7.38 o                         
  -3   4  22         20.31         13.24         7.15 o                         
  -2   4  22         53.00         34.48         8.02 o                         
  -1   4  22        442.84        408.65        17.44 o                         
   0   4  22         48.40         41.77         8.43 o                         
   1   4  22         70.62         46.99         7.76 o                         
 -11   0  23        157.04        171.17        19.42 o                         
  -9   0  23        451.92        432.10        32.23 o                         
  -7   0  23          0.25         12.23         9.29 o                         
  -5   0  23          0.38          1.13         7.90 o                         
  -3   0  23         52.77         34.08         8.74 o                         
  -1   0  23         27.56         23.28        10.93 o                         
   1   0  23        289.83        314.47        17.24 o                         
   3   0  23        191.12        185.79        12.48 o                         
 -11   1  23          1.11          5.28         6.39 o                         
 -10   1  23         11.05          0.15         7.23 o                         
  -9   1  23         76.32         68.58         9.57 o                         
  -8   1  23        241.97        234.61        11.23 o                         
  -7   1  23         48.35         41.20         6.86 o                         
  -6   1  23          4.75         -0.39         6.01 o                         
  -5   1  23        274.72        283.07        14.73 o                         
  -4   1  23          7.67          4.19         5.77 o                         
  -3   1  23        219.84        244.21        10.73 o                         
  -2   1  23          0.41         -5.45         5.45 o                         
  -1   1  23          5.20          6.37         5.57 o                         
   0   1  23         12.40         10.48         5.75 o                         
   1   1  23          2.11          3.12         5.14 o                         
   2   1  23          0.35         -3.27         4.55 o                         
   3   1  23        111.59        119.93        12.41 o                         
   4   1  23          8.25          0.25         5.87 o                         
 -10   2  23          5.04         -0.25         6.85 o                         
  -9   2  23        108.42         88.97        10.30 o                         
  -8   2  23        155.88        137.25         8.43 o                         
  -7   2  23         94.92         92.60         7.72 o                         
  -6   2  23         84.64         78.94        10.79 o                         
  -5   2  23         50.15         43.90         6.12 o                         
  -4   2  23         32.36         30.32         5.68 o                         
  -3   2  23          0.16         -1.96         5.20 o                         
  -2   2  23          2.24          1.66         6.44 o                         
  -1   2  23        351.79        346.59        14.96 o                         
   0   2  23        212.06        188.71        14.26 o                         
   1   2  23          0.39          8.51         5.24 o                         
   2   2  23          4.28          1.42         5.63 o                         
   3   2  23         38.52         40.91         6.90 o                         
  -9   3  23          6.15          5.34         7.31 o                         
  -8   3  23        176.81        198.60        12.16 o                         
  -7   3  23         13.67         17.66         7.78 o                         
  -6   3  23        452.15        415.98        17.11 o                         
  -5   3  23        139.38        117.03        11.37 o                         
  -4   3  23         26.04         30.96         7.77 o                         
  -3   3  23         71.28         75.76         8.08 o                         
  -2   3  23         37.06         43.30         7.55 o                         
  -1   3  23        158.32        135.81         9.16 o                         
   0   3  23          0.84          5.79         7.40 o                         
   1   3  23         42.32         35.31         6.50 o                         
   2   3  23          0.39          3.14         8.57 o                         
  -6   4  23         19.14         11.10         8.86 o                         
  -5   4  23          2.64          4.17         8.30 o                         
  -4   4  23         69.85         57.05         8.19 o                         
  -3   4  23          0.06         -3.79         8.15 o                         
  -2   4  23         98.13         95.97        10.02 o                         
  -1   4  23          1.64         -2.71         8.71 o                         
 -10   0  24         76.08         63.03        12.10 o                         
  -8   0  24          5.49          7.63        10.11 o                         
  -6   0  24         17.41          9.93         9.92 o                         
  -4   0  24        222.31        239.19        25.42 o                         
  -2   0  24        332.00        336.40        18.79 o                         
   0   0  24        178.01        171.81        12.72 o                         
   2   0  24        753.70        702.16        24.66 o                         
 -10   1  24        354.04        252.04        12.47 o                         
  -9   1  24         31.60         27.75         7.59 o                         
  -8   1  24        522.07        506.25        17.97 o                         
  -7   1  24         30.62         25.39         6.84 o                         
  -6   1  24          3.74          2.70         6.63 o                         
  -5   1  24         42.23         47.50         6.76 o                         
  -4   1  24        421.63        398.55        15.41 o                         
  -3   1  24          4.09         -3.04         6.23 o                         
  -2   1  24        122.53        107.01         8.60 o                         
  -1   1  24         10.08          8.57         6.36 o                         
   0   1  24          0.48          1.05         6.05 o                         
   1   1  24          4.53         14.01         6.10 o                         
   2   1  24        115.93        102.27         7.54 o                         
   3   1  24          0.62          3.73         5.76 o                         
  -9   2  24        150.91        128.78         9.42 o                         
  -8   2  24         51.95         46.10         9.48 o                         
  -7   2  24          1.15         -4.97         6.93 o                         
  -6   2  24        152.63        154.51        11.05 o                         
  -5   2  24        199.97        179.79        20.02 o                         
  -4   2  24        183.10        165.94        17.39 o                         
  -3   2  24          0.60         -3.50         7.40 o                         
  -2   2  24         62.15         49.14         7.16 o                         
  -1   2  24        171.65        167.70        11.99 o                         
   0   2  24          0.63         -5.10         9.07 o                         
   1   2  24          4.63          4.88         6.17 o                         
   2   2  24         84.11         79.15         8.09 o                         
  -7   3  24        228.80        189.08        11.70 o                         
  -6   3  24          0.15         -8.89         8.89 o                         
  -5   3  24         95.58        109.00        11.55 o                         
  -4   3  24         19.18         26.73         7.54 o                         
  -3   3  24         16.44         16.75         7.72 o                         
  -2   3  24         64.64         63.30        11.23 o                         
  -1   3  24        282.36        235.65        13.03 o                         
   0   3  24         55.72         56.45         9.24 o                         
  -9   0  25        126.38        103.67        13.25 o                         
  -7   0  25          6.86         -0.97         9.73 o                         
  -5   0  25        164.04        115.87        12.33 o                         
  -3   0  25        453.38        458.69        23.63 o                         
  -1   0  25          0.23          4.18         9.95 o                         
   1   0  25        265.36        230.40        15.98 o                         
  -9   1  25        216.20        160.21        10.84 o                         
  -8   1  25         56.82         44.64        10.74 o                         
  -7   1  25         72.20         50.06         8.18 o                         
  -6   1  25         32.87         28.99         8.62 o                         
  -5   1  25         30.14         21.46         7.60 o                         
  -4   1  25          7.98         10.48         8.27 o                         
  -3   1  25         10.73          6.32         6.50 o                         
  -2   1  25         31.72         26.66         6.64 o                         
  -1   1  25         21.98          9.51         6.93 o                         
   0   1  25          1.49         -6.99         6.99 o                         
   1   1  25         84.39         69.40         8.13 o                         
  -8   2  25         34.16         30.53         8.59 o                         
  -7   2  25          3.12          7.80         7.19 o                         
  -6   2  25        357.91        338.80        24.27 o                         
  -5   2  25          1.53          1.41         8.80 o                         
  -4   2  25         77.99         78.75        10.93 o                         
  -3   2  25        183.57        177.98        11.02 o                         
  -2   2  25        369.50        355.06        15.85 o                         
  -1   2  25         39.09         26.72         8.15 o                         
   0   2  25        728.62        704.10        23.04 o                         
  -5   3  25          7.44          6.69        11.93 o                         
  -4   3  25          7.21          5.94         7.49 o                         
  -3   3  25          0.25         -4.45         8.46 o                         
  -6   0  26         24.85         23.48        10.90 o                         
  -4   0  26        227.98        204.47        15.60 o                         
  -2   0  26        101.69         97.75        12.19 o                         
   0   0  26         30.76         34.89        10.27 o                         
  -7   1  26          1.75          4.29         7.80 o                         
  -6   1  26          2.18          5.20         7.61 o                         
  -5   1  26          4.21          3.88         7.26 o                         
  -4   1  26          4.95         14.04         7.43 o                         
  -3   1  26         40.62         29.34         7.22 o                         
  -2   1  26          8.27         10.64         7.53 o                         
  -1   1  26          1.69         -4.17         7.10 o                         
  -5   2  26        110.94         65.58         8.35 o                         
  -4   2  26         21.06         32.73        10.55 o                         
  -3   2  26         25.30         20.63        11.51 o                         
                                                                                
